# Supplementary material for: Systematic characterization of plant-associated bacteria that can degrade indole-3-acetic acid
Source: PLoS Biol. 2024 Nov 26;22(11):e3002921. doi: 10.1371/journal.pbio.3002921 (PMC11630574; doi:10.1371/journal.pbio.3002921)
Supplement: S2 Table — (XLSX) [file pbio.3002921.s017.xlsx]

## Sheet: Sheet1
strainID	genus	geneID	template	identity	end	start						pvalue	score
Root1280	Acinetobacter	Root1280_gene_4288	Acinetobacter_baumannii_ATCC_19606_IacR_174	83.9	155	25	0	1	155	20	174	8.63e-89	249
Root1280	Acinetobacter	Root1280_gene_4289	Acinetobacter_baumannii_ATCC_19606_IacH_369	70.3	370	109	1	1	370	1	369	1.08e-181	501
Root1280	Acinetobacter	Root1280_gene_4290	Acinetobacter_baumannii_ATCC_19606_IacA_389	80.9	388	74	0	1	388	2	389	1.15e-239	649
Root1280	Acinetobacter	Root1280_gene_4291	Pseudomonas_putida_1290_IacI_170	53.3	169	78	1	6	174	3	170	6.32e-65	189
Root1280	Acinetobacter	Root1280_gene_4292	Acinetobacter_baumannii_ATCC_19606_IacC1_436	93.6	425	27	0	1	425	12	436	2.51e-310	832
Root1280	Acinetobacter	Root1280_gene_4293	Acinetobacter_baumannii_ATCC_19606_IacD_161	87	161	21	0	1	161	1	161	3.63e-107	295
Root1280	Acinetobacter	Root1280_gene_4294	Acinetobacter_baumannii_ATCC_19606_IacE_279	91	245	22	0	1	245	35	279	7.86e-158	432
Root1280	Acinetobacter	Root1280_gene_4295	Pseudomonas_putida_1290_IacF_319	56.8	315	135	1	4	317	5	319	1.5e-134	377
Root1280	Acinetobacter	Root1280_gene_4296	Acinetobacter_baumannii_ATCC_19606_IacG_318	75.7	317	76	1	1	317	2	317	5.31e-182	498
Root1294	Sphingomonas	Root1294_gene_3146	Variovorax_paradoxus_iadE_162	38.2	144	87	1	19	160	13	156	3.12e-30	100
Root1294	Sphingomonas	Root1294_gene_3147	Variovorax_paradoxus_iadD_437	46.5	428	224	5	8	433	10	434	2.13e-139	399
Root1294	Sphingomonas	Root1294_gene_3148	Achromobacter_xylosoxidans_SOLR10_iadJ	55.4	242	107	1	1	241	1	242	1.49e-89	257
Root1294	Sphingomonas	Root1294_gene_3150	Achromobacter_xylosoxidans_SOLR10_iadG	57.2	381	162	1	7	387	8	387	6.95e-155	435
Root1294	Sphingomonas	Root1294_gene_3151	Achromobacter_xylosoxidans_SOLR10_iadF	50.1	545	249	5	12	543	4	538	1.51e-173	494
Root1294	Sphingomonas	Root1294_gene_3289	Pseudomonas_putida_1290_IacA_389	56.1	371	160	2	17	385	19	388	5.16e-143	404
Root1294	Sphingomonas	Root1294_gene_3290	Pseudomonas_putida_1290_IacB_120	59	117	45	2	4	118	2	117	2.29e-47	141
Root1294	Sphingomonas	Root1294_gene_3291	Paraburkholderia_phytofirmans_PSJN_IacE_247	56	243	107	0	9	251	5	247	1.27e-89	258
Root1294	Sphingomonas	Root1294_gene_3292	Pseudomonas_putida_1290_LacR_167	41.4	152	88	1	5	155	13	164	2.32e-37	119
Root1294	Sphingomonas	Root1294_gene_3295	Acinetobacter_baumannii_ATCC_19606_IacD_161	44.2	154	85	1	19	171	8	161	1.73e-44	137
Root1294	Sphingomonas	Root1294_gene_3296	Pseudomonas_putida_1290_IacC_427	67.9	414	131	1	6	419	13	424	7.81e-218	597
Root1294	Sphingomonas	Root1294_gene_3297	Pseudomonas_putida_1290_IacI_170	48.5	169	85	2	5	172	2	169	3.07e-54	162
Root1294	Sphingomonas	Root1294_gene_3298	Pseudomonas_putida_1290_IacH_374	52.5	362	169	1	6	364	3	364	2.26e-121	348
Root1294	Sphingomonas	Root1294_gene_3299	Pseudomonas_putida_1290_LacR_167	37.3	150	93	1	5	154	17	165	1.94e-30	101
Root154	Sphingopyxis	Root154_gene_252	Achromobacter_xylosoxidans_SOLR10_iadI	59.9	247	97	2	14	258	13	259	1.39e-113	320
Root154	Sphingopyxis	Root154_gene_253	Variovorax_paradoxus_iadB_502	51.5	497	230	4	12	501	8	500	3.33e-153	439
Root154	Sphingopyxis	Root154_gene_254	Variovorax_paradoxus_iadA_730	65.8	726	224	5	1	705	1	723	0	943
Root154	Sphingopyxis	Root154_gene_255	Pseudomonas_putida_1290_LacR_167	36.6	145	92	0	11	155	21	165	5.12e-30	100
Root154	Sphingopyxis	Root154_gene_260	Achromobacter_xylosoxidans_SOLR10_iadE	40.3	154	85	2	17	164	11	163	1.89e-31	103
Root154	Sphingopyxis	Root154_gene_261	Variovorax_paradoxus_iadD_437	41.1	426	249	2	8	432	11	435	1.79e-129	374
Root154	Sphingopyxis	Root154_gene_262	Variovorax_paradoxus_iadC_330	44.4	329	175	3	1	321	1	329	7.04e-89	262
Root170	Achromobacter	Root170_gene_1442	Achromobacter_xylosoxidans_SOLR10_iadI	93.5	261	17	0	1	261	1	261	4.86e-193	521
Root170	Achromobacter	Root170_gene_1443	Achromobacter_xylosoxidans_SOLR10_iadH	94.4	413	23	0	1	413	1	413	1.46e-287	773
Root170	Achromobacter	Root170_gene_1444	Achromobacter_xylosoxidans_SOLR10_iadG	92	387	31	0	3	389	5	391	2.07e-268	722
Root170	Achromobacter	Root170_gene_1445	Achromobacter_xylosoxidans_SOLR10_iadF	88.5	539	61	1	1	539	1	538	0	942
Root170	Achromobacter	Root170_gene_1446	Achromobacter_xylosoxidans_SOLR10_iadE	91.4	163	14	0	1	163	1	163	2.36e-113	311
Root170	Achromobacter	Root170_gene_1447	Achromobacter_xylosoxidans_SOLR10_iadD	94	434	26	0	1	434	1	434	0	874
Root170	Achromobacter	Root170_gene_1448	Achromobacter_xylosoxidans_SOLR10_iadC	88.6	325	37	0	1	325	1	325	1.97e-215	583
Root170	Achromobacter	Root170_gene_1449	Achromobacter_xylosoxidans_SOLR10_iadB	88.3	514	60	0	1	514	1	514	2.72e-322	868
Root170	Achromobacter	Root170_gene_1450	Achromobacter_xylosoxidans_SOLR10_iadA	93.6	749	38	2	1	748	1	740	0	1378
Root170	Achromobacter	Root170_gene_1451	Achromobacter_xylosoxidans_SOLR10_iadR	83.6	165	25	1	1	165	1	163	7.97e-92	257
Root318D1	Variovorax	Root318D1_gene_4984	Variovorax_paradoxus_iadI_270	98.5	270	4	0	1	270	1	270	1.65e-209	563
Root318D1	Variovorax	Root318D1_gene_4985	Variovorax_paradoxus_iadH_417	97.6	417	10	0	1	417	1	417	6.97e-308	824
Root318D1	Variovorax	Root318D1_gene_4986	Variovorax_paradoxus_iadG_390	95.6	390	17	0	1	390	1	390	9.78e-283	758
Root318D1	Variovorax	Root318D1_gene_4987	Variovorax_paradoxus_iadF_541	92.2	540	42	0	1	540	1	540	0	994
Root318D1	Variovorax	Root318D1_gene_4988	Variovorax_paradoxus_iadE_162	92	162	13	0	1	162	1	162	1.27e-112	309
Root318D1	Variovorax	Root318D1_gene_4989	Variovorax_paradoxus_iadD_437	95	437	22	0	1	437	1	437	0	879
Root318D1	Variovorax	Root318D1_gene_4990	Variovorax_paradoxus_iadC_330	92.7	330	24	0	1	330	1	330	1.13e-228	617
Root318D1	Variovorax	Root318D1_gene_4991	Variovorax_paradoxus_iadB_502	94	502	30	0	1	502	1	502	0	892
Root318D1	Variovorax	Root318D1_gene_4992	Variovorax_paradoxus_iadA_730	97.1	730	21	0	1	730	1	730	0	1387
Root318D1	Variovorax	Root318D1_gene_4993	Variovorax_paradoxus_iadR_158	96.2	158	6	0	1	158	1	158	1.38e-105	291
Root411	Variovorax	Root411_gene_632	Variovorax_paradoxus_iadR_158	93.8	160	8	1	1	160	1	158	1.38e-101	281
Root411	Variovorax	Root411_gene_633	Variovorax_paradoxus_iadA_730	96.7	730	22	1	1	728	1	730	0	1380
Root411	Variovorax	Root411_gene_634	Variovorax_paradoxus_iadB_502	92.7	496	32	1	3	494	7	502	1.56e-320	863
Root411	Variovorax	Root411_gene_635	Variovorax_paradoxus_iadC_330	92.7	330	24	0	1	330	1	330	4.58e-228	615
Root411	Variovorax	Root411_gene_636	Variovorax_paradoxus_iadD_437	96.3	437	16	0	1	437	1	437	0	887
Root411	Variovorax	Root411_gene_637	Variovorax_paradoxus_iadE_162	95	159	8	0	2	160	4	162	6.02e-115	315
Root411	Variovorax	Root411_gene_638	Variovorax_paradoxus_iadF_541	93.2	541	37	0	1	541	1	541	0	1002
Root411	Variovorax	Root411_gene_639	Variovorax_paradoxus_iadG_390	95.9	388	16	0	1	388	1	388	9.37e-281	753
Root411	Variovorax	Root411_gene_640	Variovorax_paradoxus_iadH_417	96.6	417	14	0	1	417	1	417	5.49e-305	817
Root411	Variovorax	Root411_gene_641	Variovorax_paradoxus_iadI_270	94.4	270	15	0	1	270	1	270	2.83e-201	542
Root434	Variovorax	Root434_gene_452	Variovorax_paradoxus_iadR_158	95	160	6	1	1	160	1	158	8.29e-103	284
Root434	Variovorax	Root434_gene_453	Variovorax_paradoxus_iadA_730	97.3	730	20	0	1	730	1	730	0	1392
Root434	Variovorax	Root434_gene_454	Variovorax_paradoxus_iadB_502	92.4	502	34	2	1	498	1	502	0	872
Root434	Variovorax	Root434_gene_455	Variovorax_paradoxus_iadC_330	93	330	23	0	1	330	1	330	6.79e-230	620
Root434	Variovorax	Root434_gene_456	Variovorax_paradoxus_iadD_437	95.9	437	18	0	1	437	1	437	0	882
Root434	Variovorax	Root434_gene_457	Variovorax_paradoxus_iadE_162	93.1	159	11	0	2	160	4	162	2.36e-112	308
Root434	Variovorax	Root434_gene_458	Variovorax_paradoxus_iadF_541	93.2	541	37	0	1	541	1	541	0	1003
Root434	Variovorax	Root434_gene_459	Variovorax_paradoxus_iadG_390	95.1	390	19	0	1	390	1	390	9.37e-281	753
Root434	Variovorax	Root434_gene_460	Variovorax_paradoxus_iadH_417	96.9	417	13	0	1	417	1	417	6.68e-306	819
Root434	Variovorax	Root434_gene_461	Variovorax_paradoxus_iadI_270	94.8	270	14	0	1	270	1	270	6.94e-202	544
Root473	Variovorax	Root473_gene_174	Variovorax_paradoxus_iadI_270	94	268	16	0	3	270	2	269	6.94e-200	539
Root473	Variovorax	Root473_gene_175	Variovorax_paradoxus_iadH_417	97.1	417	12	0	1	417	1	417	2.33e-306	820
Root473	Variovorax	Root473_gene_176	Variovorax_paradoxus_iadG_390	95.9	390	16	0	1	390	1	390	2.3e-281	755
Root473	Variovorax	Root473_gene_177	Variovorax_paradoxus_iadF_541	91.9	541	44	0	1	541	1	541	0	990
Root473	Variovorax	Root473_gene_178	Variovorax_paradoxus_iadE_162	91.8	159	13	0	7	165	4	162	3.38e-111	306
Root473	Variovorax	Root473_gene_179	Variovorax_paradoxus_iadD_437	94.1	437	26	0	1	437	1	437	0	872
Root473	Variovorax	Root473_gene_180	Variovorax_paradoxus_iadC_330	90.4	324	31	0	5	328	7	330	1.45e-219	593
Root473	Variovorax	Root473_gene_181	Variovorax_paradoxus_iadB_502	90.7	496	45	1	3	497	7	502	1.07e-314	848
Root473	Variovorax	Root473_gene_182	Variovorax_paradoxus_iadA_730	94.5	730	40	0	1	730	1	730	0	1361
Root473	Variovorax	Root473_gene_183	Variovorax_paradoxus_iadR_158	91.8	158	13	0	1	158	1	158	1.22e-99	276
Root50	Sphingomonas	Root50_gene_3803	Pseudomonas_putida_1290_LacR_167	37.3	150	93	1	5	154	17	165	1.94e-30	101
Root50	Sphingomonas	Root50_gene_3804	Pseudomonas_putida_1290_IacH_374	52.5	362	169	1	6	364	3	364	2.26e-121	348
Root50	Sphingomonas	Root50_gene_3805	Pseudomonas_putida_1290_IacI_170	48.5	169	85	2	5	172	2	169	3.07e-54	162
Root50	Sphingomonas	Root50_gene_3806	Pseudomonas_putida_1290_IacC_427	67.9	414	131	1	6	419	13	424	7.81e-218	597
Root50	Sphingomonas	Root50_gene_3807	Acinetobacter_baumannii_ATCC_19606_IacD_161	44.2	154	85	1	19	171	8	161	1.73e-44	137
Root50	Sphingomonas	Root50_gene_3810	Pseudomonas_putida_1290_LacR_167	41.4	152	88	1	5	155	13	164	2.32e-37	119
Root50	Sphingomonas	Root50_gene_3811	Paraburkholderia_phytofirmans_PSJN_IacE_247	56	243	107	0	9	251	5	247	1.27e-89	258
Root50	Sphingomonas	Root50_gene_3812	Pseudomonas_putida_1290_IacB_120	59	117	45	2	4	118	2	117	2.29e-47	141
Root50	Sphingomonas	Root50_gene_3813	Pseudomonas_putida_1290_IacA_389	56.1	371	160	2	17	385	19	388	5.16e-143	404
Root50	Sphingomonas	Root50_gene_3952	Achromobacter_xylosoxidans_SOLR10_iadF	50.1	545	249	5	12	543	4	538	1.51e-173	494
Root50	Sphingomonas	Root50_gene_3953	Achromobacter_xylosoxidans_SOLR10_iadG	57.2	381	162	1	7	387	8	387	6.95e-155	435
Root50	Sphingomonas	Root50_gene_3955	Achromobacter_xylosoxidans_SOLR10_iadJ	55.4	242	107	1	1	241	1	242	1.49e-89	257
Root50	Sphingomonas	Root50_gene_3956	Variovorax_paradoxus_iadD_437	46.5	428	224	5	8	433	10	434	2.13e-139	399
Root50	Sphingomonas	Root50_gene_3957	Variovorax_paradoxus_iadE_162	38.2	144	87	1	19	160	13	156	3.12e-30	100
Root562	Pseudomonas	Root562_gene_5356	Paraburkholderia_phytofirmans_PSJN_IacG2_179	65.1	166	55	1	3	168	16	178	1.4e-78	224
Root562	Pseudomonas	Root562_gene_5357	Paraburkholderia_phytofirmans_PSJN_LuxR1_220	63.2	201	74	0	31	231	6	206	5.97e-84	242
Root562	Pseudomonas	Root562_gene_5359	Paraburkholderia_phytofirmans_PSJN_IacF1_324	56.5	317	134	2	4	316	8	324	1.1e-125	355
Root562	Pseudomonas	Root562_gene_5360	Paraburkholderia_phytofirmans_PSJN_IacE_247	61.5	244	94	0	3	246	4	247	6.91e-105	296
Root562	Pseudomonas	Root562_gene_5361	Paraburkholderia_phytofirmans_PSJN_IacD_166	63.8	152	55	0	15	166	15	166	7.26e-68	196
Root562	Pseudomonas	Root562_gene_5362	Paraburkholderia_phytofirmans_PSJN_IacC_427	71	428	121	3	1	427	1	426	1.02e-229	627
Root562	Pseudomonas	Root562_gene_5363	Paraburkholderia_phytofirmans_PSJN_IacH_374	57.3	372	156	3	1	370	1	371	8.7e-135	382
Root562	Pseudomonas	Root562_gene_5364	Paraburkholderia_phytofirmans_PSJN_IacI_171	53.1	147	67	1	7	151	13	159	3.39e-50	151
Root562	Pseudomonas	Root562_gene_5365	Paraburkholderia_phytofirmans_PSJN_IacB_125	56.8	118	51	0	1	118	1	118	3.86e-50	148
Root562	Pseudomonas	Root562_gene_5366	Paraburkholderia_phytofirmans_PSJN_IacA1_392	71.2	368	98	2	28	387	25	392	1.58e-186	515
Root562	Pseudomonas	Root562_gene_5367	Paraburkholderia_phytofirmans_PSJN_IacS_506	52.5	503	224	3	1	490	1	501	6.65e-167	474
Root565	Achromobacter	Root565_gene_4144	Achromobacter_xylosoxidans_SOLR10_iadR	84.8	165	23	1	20	184	1	163	7.2e-93	260
Root565	Achromobacter	Root565_gene_4145	Achromobacter_xylosoxidans_SOLR10_iadA	94.2	744	38	2	1	743	1	740	0	1379
Root565	Achromobacter	Root565_gene_4146	Achromobacter_xylosoxidans_SOLR10_iadB	87.2	514	66	0	1	514	1	514	2.72e-322	869
Root565	Achromobacter	Root565_gene_4147	Achromobacter_xylosoxidans_SOLR10_iadC	89.2	325	35	0	1	325	1	325	4.84e-216	584
Root565	Achromobacter	Root565_gene_4148	Achromobacter_xylosoxidans_SOLR10_iadD	94.7	434	23	0	1	434	1	434	0	878
Root565	Achromobacter	Root565_gene_4149	Achromobacter_xylosoxidans_SOLR10_iadE	94.5	163	9	0	1	163	1	163	3.64e-117	321
Root565	Achromobacter	Root565_gene_4150	Achromobacter_xylosoxidans_SOLR10_iadF	87.9	539	64	1	1	539	1	538	0	934
Root565	Achromobacter	Root565_gene_4151	Achromobacter_xylosoxidans_SOLR10_iadG	92.2	387	30	0	3	389	5	391	2.52e-269	724
Root565	Achromobacter	Root565_gene_4152	Achromobacter_xylosoxidans_SOLR10_iadH	92.7	412	30	0	1	412	1	412	3.84e-283	761
Root565	Achromobacter	Root565_gene_4153	Achromobacter_xylosoxidans_SOLR10_iadI	94.6	261	14	0	1	261	1	261	2.06e-194	524
Root68	Pseudomonas	Root68_gene_5002	Paraburkholderia_phytofirmans_PSJN_IacG2_179	63.9	166	57	1	3	168	16	178	1.14e-77	222
Root68	Pseudomonas	Root68_gene_5003	Paraburkholderia_phytofirmans_PSJN_LuxR1_220	64.9	194	68	0	6	199	13	206	1.27e-84	243
Root68	Pseudomonas	Root68_gene_5005	Paraburkholderia_phytofirmans_PSJN_IacF1_324	56.2	317	135	2	4	316	8	324	4.44e-125	353
Root68	Pseudomonas	Root68_gene_5006	Paraburkholderia_phytofirmans_PSJN_IacE_247	61.9	244	93	0	3	246	4	247	2.42e-105	298
Root68	Pseudomonas	Root68_gene_5007	Paraburkholderia_phytofirmans_PSJN_IacD_166	63.2	152	56	0	15	166	15	166	3.6e-68	197
Root68	Pseudomonas	Root68_gene_5009	Paraburkholderia_phytofirmans_PSJN_IacH_374	55.5	375	162	3	1	372	1	373	1.08e-132	377
Root68	Pseudomonas	Root68_gene_5010	Paraburkholderia_phytofirmans_PSJN_IacI_171	52.6	156	70	2	5	156	11	166	1.03e-51	155
Root68	Pseudomonas	Root68_gene_5011	Paraburkholderia_phytofirmans_PSJN_IacB_125	56.8	118	51	0	1	118	1	118	1.91e-50	149
Root68	Pseudomonas	Root68_gene_5012	Paraburkholderia_phytofirmans_PSJN_IacA1_392	69.6	369	104	2	27	387	24	392	3.02e-184	509
Root68	Pseudomonas	Root68_gene_5013	Paraburkholderia_phytofirmans_PSJN_IacS_506	52.9	501	221	3	4	491	4	502	1.16e-165	471
Root71	Pseudomonas	Root71_gene_4493	Paraburkholderia_phytofirmans_PSJN_LuxR1_220	45.4	194	106	0	8	201	14	207	1.82e-57	174
Root71	Pseudomonas	Root71_gene_4636	Paraburkholderia_phytofirmans_PSJN_IacG2_179	63.9	166	57	1	3	168	16	178	1.14e-77	222
Root71	Pseudomonas	Root71_gene_4637	Paraburkholderia_phytofirmans_PSJN_LuxR1_220	64.9	194	68	0	6	199	13	206	1.27e-84	243
Root71	Pseudomonas	Root71_gene_4639	Paraburkholderia_phytofirmans_PSJN_IacF1_324	56.2	317	135	2	4	316	8	324	4.44e-125	353
Root71	Pseudomonas	Root71_gene_4640	Paraburkholderia_phytofirmans_PSJN_IacE_247	61.9	244	93	0	3	246	4	247	2.42e-105	298
Root71	Pseudomonas	Root71_gene_4641	Paraburkholderia_phytofirmans_PSJN_IacD_166	63.2	152	56	0	15	166	15	166	3.6e-68	197
Root71	Pseudomonas	Root71_gene_4643	Paraburkholderia_phytofirmans_PSJN_IacH_374	55.5	375	162	3	1	372	1	373	1.08e-132	377
Root71	Pseudomonas	Root71_gene_4644	Paraburkholderia_phytofirmans_PSJN_IacI_171	52.6	156	70	2	5	156	11	166	1.03e-51	155
Root71	Pseudomonas	Root71_gene_4645	Paraburkholderia_phytofirmans_PSJN_IacB_125	56.8	118	51	0	1	118	1	118	1.91e-50	149
Root71	Pseudomonas	Root71_gene_4646	Paraburkholderia_phytofirmans_PSJN_IacA1_392	69.6	369	104	2	27	387	24	392	3.02e-184	509
Root71	Pseudomonas	Root71_gene_4647	Paraburkholderia_phytofirmans_PSJN_IacS_506	52.9	501	221	3	4	491	4	502	1.16e-165	471
Root720	Sphingomonas	Root720_gene_264	Variovorax_paradoxus_iadE_162	38.2	144	87	1	19	160	13	156	3.12e-30	100
Root720	Sphingomonas	Root720_gene_265	Variovorax_paradoxus_iadD_437	46.5	428	224	5	8	433	10	434	2.13e-139	399
Root720	Sphingomonas	Root720_gene_266	Achromobacter_xylosoxidans_SOLR10_iadJ	55.4	242	107	1	1	241	1	242	1.49e-89	257
Root720	Sphingomonas	Root720_gene_268	Achromobacter_xylosoxidans_SOLR10_iadG	57.2	381	162	1	7	387	8	387	6.95e-155	435
Root720	Sphingomonas	Root720_gene_269	Achromobacter_xylosoxidans_SOLR10_iadF	50.1	545	249	5	12	543	4	538	1.51e-173	494
Root720	Sphingomonas	Root720_gene_407	Pseudomonas_putida_1290_IacA_389	56.1	371	160	2	17	385	19	388	5.16e-143	404
Root720	Sphingomonas	Root720_gene_408	Pseudomonas_putida_1290_IacB_120	59	117	45	2	4	118	2	117	2.29e-47	141
Root720	Sphingomonas	Root720_gene_409	Paraburkholderia_phytofirmans_PSJN_IacE_247	56	243	107	0	9	251	5	247	1.27e-89	258
Root720	Sphingomonas	Root720_gene_410	Pseudomonas_putida_1290_LacR_167	41.4	152	88	1	5	155	13	164	2.32e-37	119
Root720	Sphingomonas	Root720_gene_413	Acinetobacter_baumannii_ATCC_19606_IacD_161	44.2	154	85	1	19	171	8	161	1.73e-44	137
Root720	Sphingomonas	Root720_gene_414	Pseudomonas_putida_1290_IacC_427	67.9	414	131	1	6	419	13	424	7.81e-218	597
Root720	Sphingomonas	Root720_gene_415	Pseudomonas_putida_1290_IacI_170	48.5	169	85	2	5	172	2	169	3.07e-54	162
Root720	Sphingomonas	Root720_gene_416	Pseudomonas_putida_1290_IacH_374	52.5	362	169	1	6	364	3	364	2.26e-121	348
Root720	Sphingomonas	Root720_gene_417	Pseudomonas_putida_1290_LacR_167	37.3	150	93	1	5	154	17	165	1.94e-30	101
Root83	Achromobacter	Root83_gene_4035	Achromobacter_xylosoxidans_SOLR10_iadR	84.8	164	23	1	11	174	1	162	1.68e-91	256
Root83	Achromobacter	Root83_gene_4036	Achromobacter_xylosoxidans_SOLR10_iadA	93.4	741	47	2	1	740	1	740	0	1367
Root83	Achromobacter	Root83_gene_4037	Achromobacter_xylosoxidans_SOLR10_iadB	88.5	513	59	0	1	513	1	513	0	876
Root83	Achromobacter	Root83_gene_4038	Achromobacter_xylosoxidans_SOLR10_iadC	87.7	325	40	0	1	325	1	325	7.33e-211	571
Root83	Achromobacter	Root83_gene_4039	Achromobacter_xylosoxidans_SOLR10_iadD	94.7	434	23	0	1	434	1	434	0	877
Root83	Achromobacter	Root83_gene_4040	Achromobacter_xylosoxidans_SOLR10_iadE	93.3	163	11	0	1	163	1	163	1.73e-115	317
Root83	Achromobacter	Root83_gene_4041	Achromobacter_xylosoxidans_SOLR10_iadF	90.2	539	52	1	1	539	1	538	0	955
Root83	Achromobacter	Root83_gene_4042	Achromobacter_xylosoxidans_SOLR10_iadG	92.8	387	28	0	3	389	5	391	5.92e-268	721
Root83	Achromobacter	Root83_gene_4043	Achromobacter_xylosoxidans_SOLR10_iadH	93.2	413	28	0	1	413	1	413	1.29e-285	768
Root83	Achromobacter	Root83_gene_4044	Achromobacter_xylosoxidans_SOLR10_iadI	93.5	260	17	0	1	260	1	260	1.14e-191	517
SA11	Pseudomonas	HJAHKJED_05300	Paraburkholderia_phytofirmans_PSJN_IacG2_179	63.9	166	57	1	3	168	16	178	4.64e-77	220
SA11	Pseudomonas	HJAHKJED_05301	Paraburkholderia_phytofirmans_PSJN_LuxR1_220	64.9	194	68	0	6	199	13	206	1.27e-84	243
SA11	Pseudomonas	HJAHKJED_05303	Paraburkholderia_phytofirmans_PSJN_IacF1_324	55.8	317	136	2	4	316	8	324	1.56e-125	355
SA11	Pseudomonas	HJAHKJED_05304	Paraburkholderia_phytofirmans_PSJN_IacE_247	62.3	244	92	0	3	246	4	247	1.27e-107	303
SA11	Pseudomonas	HJAHKJED_05305	Paraburkholderia_phytofirmans_PSJN_IacD_166	63.2	152	56	0	15	166	15	166	3.6e-68	197
SA11	Pseudomonas	HJAHKJED_05306	Paraburkholderia_phytofirmans_PSJN_IacC_427	70.6	428	123	3	1	427	1	426	8.35e-229	625
SA11	Pseudomonas	HJAHKJED_05307	Paraburkholderia_phytofirmans_PSJN_IacH_374	57.1	373	155	3	1	370	1	371	2.66e-136	386
SA11	Pseudomonas	HJAHKJED_05308	Paraburkholderia_phytofirmans_PSJN_IacI_171	54.4	149	66	1	5	151	11	159	6.32e-53	158
SA11	Pseudomonas	HJAHKJED_05309	Paraburkholderia_phytofirmans_PSJN_IacB_125	56.8	118	51	0	1	118	1	118	5.48e-50	148
SA11	Pseudomonas	HJAHKJED_05310	Paraburkholderia_phytofirmans_PSJN_IacA1_392	69.6	369	104	2	27	387	24	392	2.47e-183	507
SA11	Pseudomonas	HJAHKJED_05311	Paraburkholderia_phytofirmans_PSJN_IacS_506	53.2	500	219	3	4	490	4	501	3.56e-167	474
SB10	Acinetobacter	NMBNJGDF_01632	Acinetobacter_baumannii_ATCC_19606_IacG_318	83.3	317	53	0	1	317	2	318	7.06e-196	533
SB10	Acinetobacter	NMBNJGDF_01633	Pseudomonas_putida_1290_IacF_319	54.3	315	143	1	4	317	5	319	2.69e-130	367
SB10	Acinetobacter	NMBNJGDF_01634	Acinetobacter_baumannii_ATCC_19606_IacE_279	90.6	245	23	0	1	245	35	279	1.36e-158	434
SB10	Acinetobacter	NMBNJGDF_01635	Acinetobacter_baumannii_ATCC_19606_IacD_161	83.9	161	26	0	1	161	1	161	2.35e-103	286
SB10	Acinetobacter	NMBNJGDF_01636	Acinetobacter_baumannii_ATCC_19606_IacC1_436	92.5	425	32	0	1	425	12	436	3.14e-304	816
SB10	Acinetobacter	NMBNJGDF_01637	Pseudomonas_putida_1290_IacI_170	53.9	167	76	1	6	172	3	168	2.71e-66	193
SB10	Acinetobacter	NMBNJGDF_01638	Pseudomonas_putida_1290_IacB_120	81.5	119	22	0	1	119	1	119	2.77e-73	206
SB10	Acinetobacter	NMBNJGDF_01639	Acinetobacter_baumannii_ATCC_19606_IacA_389	89.9	388	39	0	1	388	2	389	6.57e-262	706
SB10	Acinetobacter	NMBNJGDF_01640	Acinetobacter_baumannii_ATCC_19606_IacH_369	73.1	364	97	1	1	364	1	363	6.51e-194	532
SB10	Acinetobacter	NMBNJGDF_01641	Acinetobacter_baumannii_ATCC_19606_IacR_174	91	155	14	0	1	155	20	174	2.53e-97	271
SB9	Acinetobacter	JHOEAIMK_00735	Acinetobacter_baumannii_ATCC_19606_IacG_318	98.7	317	4	0	1	317	2	318	1.33e-232	625
SB9	Acinetobacter	JHOEAIMK_00736	Pseudomonas_putida_1290_IacF_319	55.9	315	138	1	4	317	5	319	3.5e-133	374
SB9	Acinetobacter	JHOEAIMK_00737	Acinetobacter_baumannii_ATCC_19606_IacE_279	98.8	245	3	0	1	245	35	279	2.64e-172	468
SB9	Acinetobacter	JHOEAIMK_00738	Acinetobacter_baumannii_ATCC_19606_IacD_161	97.5	161	4	0	1	161	1	161	1.27e-116	319
SB9	Acinetobacter	JHOEAIMK_00739	Acinetobacter_baumannii_ATCC_19606_IacC1_436	98.6	425	6	0	1	425	12	436	3.21e-322	862
SB9	Acinetobacter	JHOEAIMK_00740	Pseudomonas_putida_1290_IacI_170	52.9	174	78	2	1	174	1	170	1.2e-62	184
SB9	Acinetobacter	JHOEAIMK_00741	Pseudomonas_putida_1290_IacB_120	83.2	119	20	0	1	119	1	119	4.09e-75	211
SB9	Acinetobacter	JHOEAIMK_00742	Acinetobacter_baumannii_ATCC_19606_IacA_389	97.2	388	11	0	1	388	2	389	1.44e-281	755
SB9	Acinetobacter	JHOEAIMK_00743	Acinetobacter_baumannii_ATCC_19606_IacH_369	93.5	369	24	0	1	369	1	369	2.35e-252	680
SB9	Acinetobacter	JHOEAIMK_00744	Acinetobacter_baumannii_ATCC_19606_IacR_174	98.9	174	2	0	1	174	1	174	9.07e-121	331
SD12	Acinetobacter	LEDOFHAM_03520	Acinetobacter_baumannii_ATCC_19606_IacG_318	98.7	317	4	0	1	317	2	318	1.33e-232	625
SD12	Acinetobacter	LEDOFHAM_03521	Pseudomonas_putida_1290_IacF_319	56.2	315	137	1	4	317	5	319	8.64e-134	375
SD12	Acinetobacter	LEDOFHAM_03522	Acinetobacter_baumannii_ATCC_19606_IacE_279	98	245	5	0	1	245	35	279	6.2e-171	465
SD12	Acinetobacter	LEDOFHAM_03523	Acinetobacter_baumannii_ATCC_19606_IacD_161	98.1	161	3	0	1	161	1	161	1.55e-117	322
SD12	Acinetobacter	LEDOFHAM_03524	Acinetobacter_baumannii_ATCC_19606_IacC1_436	99.3	425	3	0	1	425	12	436	0	870
SD12	Acinetobacter	LEDOFHAM_03525	Pseudomonas_putida_1290_IacI_170	51.7	174	80	2	1	174	1	170	9.78e-62	181
SD12	Acinetobacter	LEDOFHAM_03526	Pseudomonas_putida_1290_IacB_120	82.4	119	21	0	1	119	1	119	1.37e-73	207
SD12	Acinetobacter	LEDOFHAM_03527	Acinetobacter_baumannii_ATCC_19606_IacA_389	99.2	388	3	0	1	388	2	389	2.83e-288	772
SD12	Acinetobacter	LEDOFHAM_03528	Acinetobacter_baumannii_ATCC_19606_IacH_369	97.3	369	10	0	1	369	1	369	2.5e-263	707
SD12	Acinetobacter	LEDOFHAM_03529	Acinetobacter_baumannii_ATCC_19606_IacR_174	96.6	174	6	0	1	174	1	174	3.55e-118	324
SE2	Acinetobacter	ENHICDFK_03521	Acinetobacter_baumannii_ATCC_19606_IacR_174	98.7	155	2	0	1	155	20	174	8.98e-107	295
SE2	Acinetobacter	ENHICDFK_03522	Acinetobacter_baumannii_ATCC_19606_IacH_369	93.2	369	25	0	1	369	1	369	2.35e-252	680
SE2	Acinetobacter	ENHICDFK_03523	Acinetobacter_baumannii_ATCC_19606_IacA_389	97.4	388	10	0	1	388	2	389	7.13e-282	756
SE2	Acinetobacter	ENHICDFK_03524	Pseudomonas_putida_1290_IacB_120	83.2	119	20	0	1	119	1	119	4.09e-75	211
SE2	Acinetobacter	ENHICDFK_03525	Pseudomonas_putida_1290_IacI_170	51.7	174	80	2	1	174	1	170	2.27e-60	178
SE2	Acinetobacter	ENHICDFK_03526	Acinetobacter_baumannii_ATCC_19606_IacC1_436	98.6	425	6	0	1	425	12	436	0	863
SE2	Acinetobacter	ENHICDFK_03527	Acinetobacter_baumannii_ATCC_19606_IacD_161	98.1	161	3	0	1	161	1	161	1.55e-117	322
SE2	Acinetobacter	ENHICDFK_03528	Acinetobacter_baumannii_ATCC_19606_IacE_279	98.8	245	3	0	1	245	35	279	2.64e-172	468
SE2	Acinetobacter	ENHICDFK_03529	Pseudomonas_putida_1290_IacF_319	55.9	315	138	1	4	317	5	319	4.04e-132	371
SE2	Acinetobacter	ENHICDFK_03530	Acinetobacter_baumannii_ATCC_19606_IacG_318	98.7	317	4	0	1	317	2	318	1.33e-232	625
SE9	Curvibacter	KKIIADKH_04876	Pseudomonas_putida_1290_LacR_167	53.3	152	71	0	2	153	13	164	5.17e-55	164
SE9	Curvibacter	KKIIADKH_04882	Pseudomonas_putida_1290_IacA_389	62.4	372	138	1	23	392	18	389	5.14e-169	471
SE9	Curvibacter	KKIIADKH_04883	Pseudomonas_putida_1290_IacB_120	69.3	114	35	0	6	119	4	117	1.45e-58	169
SE9	Curvibacter	KKIIADKH_04884	Pseudomonas_putida_1290_IacI_170	64.7	167	57	1	7	173	4	168	2.21e-75	216
SE9	Curvibacter	KKIIADKH_04885	Pseudomonas_putida_1290_IacC_427	79	409	86	0	16	424	16	424	2.09e-256	695
SE9	Curvibacter	KKIIADKH_04886	Acinetobacter_baumannii_ATCC_19606_IacD_161	60.4	159	62	1	1	158	3	161	2.49e-72	207
SE9	Curvibacter	KKIIADKH_04887	Pseudomonas_putida_1290_IacE_246	59.4	244	99	0	5	248	3	246	6.72e-91	261
SE9	Curvibacter	KKIIADKH_04888	Pseudomonas_putida_1290_IacF_319	63.1	320	117	1	1	320	1	319	1.49e-142	398
SE9	Curvibacter	KKIIADKH_04889	Pseudomonas_putida_1290_IacG_165	59.6	161	64	1	1	161	1	160	3.13e-64	187
