# Supplementary material for: Systematic characterization of plant-associated bacteria that can degrade indole-3-acetic acid
Source: PLoS Biol. 2024 Nov 26;22(11):e3002921. doi: 10.1371/journal.pbio.3002921 (PMC11630574; doi:10.1371/journal.pbio.3002921)
Supplement: S3 Table — (XLSX) [file pbio.3002921.s018.xlsx]

## Sheet: Root71_1
Gene	Gene_name	GLU1	GLU2	GLU3	IAA1	IAA2	IAA3	baseMean	log2FoldChange	lfcSE	stat	pvalue	padj	Description
HAAAELCE_00004	Root71_gene_4	276	270	261	1074	818	792	557.481	1.47546	0.235767	6.25811	3.89682e-10	1.1031e-08	Succinyl-CoA:coenzyme A transferase
HAAAELCE_00005	Root71_gene_5	38	26	30	108	61	110	59.0043	1.29977	0.348457	3.73009	0.000191413	0.00156071	hypothetical protein
HAAAELCE_00010	Root71_gene_10	182	210	159	456	568	618	348.784	1.31065	0.21859	5.99593	2.02326e-09	5.07654e-08	Tryptophan synthase alpha chain
HAAAELCE_00011	Root71_gene_11	518	473	482	1179	1136	1391	829.4	1.05859	0.180756	5.85647	4.72796e-09	1.10497e-07	Tryptophan synthase beta chain
HAAAELCE_00015	Root71_gene_15	650	461	711	356	220	349	475.736	-1.26887	0.285785	-4.43995	8.998e-06	0.000108448	hypothetical protein
HAAAELCE_00016	Root71_gene_16	108	56	50	157	171	290	130.091	1.27718	0.324414	3.93689	8.25461e-05	0.000747747	hypothetical protein
HAAAELCE_00025	Root71_gene_24	39	15	19	8	14	16	18.679	-1.18281	0.537823	-2.19926	0.0278594	0.0923628	hypothetical protein
HAAAELCE_00034	Root71_gene_33	3761	1735	752	1158	982	1055	1560.66	-1.14593	0.397457	-2.88315	0.00393715	0.0199021	Cytochrome c4
HAAAELCE_00035	Root71_gene_34	601	345	278	236	169	221	311.716	-1.19613	0.273461	-4.37404	1.21969e-05	0.000140851	hypothetical protein
HAAAELCE_00037	#N/A	249	109	434	121	73	226	212.413	-1.28098	0.498988	-2.56716	0.0102535	0.0430742	Pseudomon-1
HAAAELCE_00051	Root71_gene_49	698	865	1078	312	482	550	695.855	-1.28232	0.305722	-4.19439	2.73605e-05	0.000284962	Protoheme IX farnesyltransferase
HAAAELCE_00052	Root71_gene_50	1072	1209	1296	565	615	869	968.463	-1.10171	0.239216	-4.60552	4.11427e-06	5.40732e-05	Heme A synthase
HAAAELCE_00054	Root71_gene_52	247	298	328	116	141	186	228.487	-1.27806	0.278081	-4.59599	4.30704e-06	5.64555e-05	hypothetical protein
HAAAELCE_00064	Root71_gene_62	43	32	27	27	11	16	26.5367	-1.1617	0.457952	-2.53673	0.0111893	0.0458877	hypothetical protein
HAAAELCE_00089	Root71_gene_87	484	603	519	1105	1248	1691	902.646	1.04572	0.225494	4.63745	3.52742e-06	4.74911e-05	Quinone oxidoreductase 1
HAAAELCE_00116	Root71_gene_114	480	501	867	339	331	421	513.371	-1.08095	0.324892	-3.3271	0.000877556	0.00582225	hypothetical protein
HAAAELCE_00127	Root71_gene_125	364	396	369	690	894	1534	670.689	1.16587	0.279516	4.17103	3.03226e-05	0.000312861	Glutamine--fructose-6-phosphate aminotransferase [isomerizing]
HAAAELCE_00151	Root71_gene_149	96	30	7	8	6	12	26.1991	-2.5287	0.72353	-3.49495	0.000474151	0.0034258	Manganese transport system membrane protein MntC
HAAAELCE_00167	Root71_gene_165	18	10	4	1	2	6	6.83608	-2.06939	0.902594	-2.29272	0.0218644	0.0770699	IS5 family transposase IS2000
HAAAELCE_00183	Root71_gene_181	66	40	37	247	359	363	172.389	2.51634	0.287515	8.75202	2.09566e-18	1.24388e-16	Amino-acid carrier protein AlsT
HAAAELCE_00184	Root71_gene_182	1680	1613	1398	6505	9066	9361	4629.12	2.14735	0.201976	10.6317	2.12182e-26	1.98516e-24	Aspartate ammonia-lyase
HAAAELCE_00222	Root71_gene_219	133	117	91	403	382	516	257.485	1.67193	0.209041	7.99811	1.26339e-15	5.9606e-14	hypothetical protein
HAAAELCE_00230	Root71_gene_227	379	205	100	197	101	71	175.83	-1.06145	0.458009	-2.31753	0.0204747	0.0730577	Sodium/glutamate symporter
HAAAELCE_00249	Root71_gene_246	47	35	55	95	111	131	76.2621	1.01405	0.318641	3.18243	0.00146047	0.00884937	Leucine-responsive regulatory protein
HAAAELCE_00281	Root71_gene_276	393	411	456	153	171	243	317.569	-1.44709	0.251042	-5.76432	8.19858e-09	1.82484e-07	Adenylate cyclase
HAAAELCE_00282	Root71_gene_277	212	171	210	400	434	622	327.328	1.00918	0.240421	4.19757	2.69796e-05	0.000282594	hypothetical protein
HAAAELCE_00312	Root71_gene_307	433	444	482	1415	1425	2008	979.068	1.54367	0.219113	7.0451	1.85332e-12	7.10438e-11	Thioredoxin 1
HAAAELCE_00318	Root71_gene_312	467	348	277	143	138	252	275.049	-1.29938	0.260176	-4.99423	5.90707e-07	9.36983e-06	Glutathione-specific gamma-glutamylcyclotransferase
HAAAELCE_00320	Root71_gene_314	250	101	75	67	69	84	107.356	-1.16101	0.381728	-3.04146	0.00235434	0.013114	hypothetical protein
HAAAELCE_00324	Root71_gene_318	19	26	47	17	5	14	22.9619	-1.68717	0.596245	-2.82966	0.00465979	0.0228844	hypothetical protein
HAAAELCE_00326	#N/A	17101	11865	28968	4738	3559	4951	12950.1	-2.45255	0.356813	-6.87347	6.26568e-12	2.18902e-10	6S
HAAAELCE_00329	Root71_gene_322	185	152	124	337	355	473	258.412	1.07795	0.211448	5.09796	3.43329e-07	5.76042e-06	hypothetical protein
HAAAELCE_00343	Root71_gene_336	37	11	13	91	108	127	59.8934	2.18946	0.411601	5.31938	1.0412e-07	1.92221e-06	hypothetical protein
HAAAELCE_00344	Root71_gene_337	46	41	56	108	153	224	98.9974	1.46195	0.33761	4.3303	1.48906e-05	0.000169127	DNA-binding transcriptional activator DecR
HAAAELCE_00351	Root71_gene_344	94	213	70	173	276	592	221.095	1.17253	0.45545	2.57445	0.01004	0.0422736	Peroxiredoxin
HAAAELCE_00357	Root71_gene_350	4	7	12	57	42	67	29.3636	2.54519	0.506798	5.0221	5.111e-07	8.20138e-06	hypothetical protein
HAAAELCE_00397	Root71_gene_389	80	40	7	15	14	22	29.1761	-1.5008	0.633248	-2.37	0.017788	0.0657227	hypothetical protein
HAAAELCE_00444	Root71_gene_435	62	50	63	108	169	208	105.06	1.18706	0.315118	3.76704	0.000165192	0.00136916	hypothetical protein
HAAAELCE_00450	Root71_gene_441	214	220	196	505	622	705	391.874	1.27001	0.209524	6.06141	1.34932e-09	3.48049e-08	Dihydroorotase-like protein
HAAAELCE_00451	Root71_gene_442	247	232	209	524	599	627	390.619	1.08565	0.193351	5.6149	1.96674e-08	4.09675e-07	Aspartate carbamoyltransferase
HAAAELCE_00452	Root71_gene_443	71	79	40	151	182	191	113.412	1.21993	0.282676	4.31565	1.59131e-05	0.000178537	Bifunctional protein PyrR
HAAAELCE_00453	Root71_gene_444	100	53	50	168	165	233	121.198	1.23237	0.289962	4.2501	2.13673e-05	0.000228581	Putative pre-16S rRNA nuclease
HAAAELCE_00463	Root71_gene_454	367	129	209	48	55	111	157.757	-1.9893	0.394241	-5.0459	4.51382e-07	7.32832e-06	Acetyl-S-ACP:malonate ACP transferase
HAAAELCE_00464	Root71_gene_455	84	37	38	22	18	39	39.8565	-1.2606	0.430721	-2.92673	0.00342545	0.0177046	2-(5''-triphosphoribosyl)-3'-dephosphocoenzyme-A synthase
HAAAELCE_00481	Root71_gene_472	356	266	219	1009	794	909	562.824	1.44697	0.21066	6.86877	6.47582e-12	2.24821e-10	Cytochrome b561
HAAAELCE_00482	Root71_gene_473	2116	2742	2917	6211	8169	9734	5079.03	1.33346	0.262328	5.08317	3.7118e-07	6.19007e-06	Protein YceI
HAAAELCE_00485	Root71_gene_476	219	233	207	506	541	701	383.767	1.13152	0.204986	5.51997	3.39064e-08	6.72318e-07	5,10-methylenetetrahydrofolate reductase
HAAAELCE_00531	Root71_gene_521	44	23	12	10	3	12	17.4305	-1.88912	0.622988	-3.03235	0.00242657	0.0134215	hypothetical protein
HAAAELCE_00537	Root71_gene_527	132	151	118	51	51	73	99.3308	-1.46966	0.268982	-5.46378	4.661e-08	8.96471e-07	hypothetical protein
HAAAELCE_00538	Root71_gene_528	30	31	22	12	14	16	21.3465	-1.24045	0.447523	-2.77182	0.00557433	0.026549	hypothetical protein
HAAAELCE_00539	Root71_gene_529	274	262	209	130	91	133	188.286	-1.33549	0.229697	-5.81414	6.09453e-09	1.39436e-07	putative N-methylproline demethylase
HAAAELCE_00540	Root71_gene_530	97	75	66	41	45	54	64.042	-1.02121	0.290325	-3.51748	0.000435659	0.00317261	hypothetical protein
HAAAELCE_00545	Root71_gene_535	55	91	66	28	21	28	50.6268	-1.73963	0.371811	-4.67881	2.88541e-06	3.99184e-05	Carnitine monooxygenase oxygenase subunit
HAAAELCE_00552	Root71_gene_542	17	22	30	7	12	19	18.616	-1.17805	0.550258	-2.1409	0.0322817	0.103481	Sarcosine oxidase subunit delta
HAAAELCE_00573	Root71_gene_563	106	61	74	261	195	213	145.347	1.22514	0.279843	4.37794	1.19807e-05	0.000139522	DNA polymerase III PolC-type
HAAAELCE_00574	Root71_gene_564	1026	802	784	2879	2189	1697	1513.2	1.13557	0.265602	4.27547	1.90733e-05	0.000207751	hypothetical protein
HAAAELCE_00576	Root71_gene_566	186	124	63	64	59	70	94.619	-1.16735	0.341033	-3.42298	0.000619398	0.00431157	putative amino-acid metabolite efflux pump
HAAAELCE_00580	Root71_gene_570	64	44	46	128	133	156	90.9096	1.1794	0.267323	4.4119	1.02468e-05	0.000121581	Protein RarD
HAAAELCE_00585	Root71_gene_575	1672	2547	1899	4231	5096	5943	3429.72	1.03806	0.243702	4.25956	2.04833e-05	0.000220406	Biotin synthase
HAAAELCE_00586	Root71_gene_576	420	559	477	1138	1164	1444	833.314	1.08036	0.22118	4.88453	1.03674e-06	1.58088e-05	8-amino-7-oxononanoate synthase
HAAAELCE_00595	#N/A	166	117	526	119	95	65	200.902	-1.87547	0.541847	-3.46126	0.000537662	0.00381478	RsmY
HAAAELCE_00598	Root71_gene_587	532	449	381	250	202	241	351.068	-1.22785	0.196805	-6.23893	4.40583e-10	1.23453e-08	hypothetical protein
HAAAELCE_00599	Root71_gene_588	566	441	344	238	171	305	349.232	-1.1793	0.237162	-4.97255	6.60764e-07	1.03915e-05	hypothetical protein
HAAAELCE_00629	Root71_gene_617	62	79	112	182	179	270	142.25	1.00009	0.333877	2.99539	0.00274095	0.0148625	Thiosulfate sulfurtransferase GlpE
HAAAELCE_00630	Root71_gene_618	165	197	192	507	464	501	325.696	1.13411	0.230819	4.91344	8.94907e-07	1.38761e-05	Bis(5'-nucleosyl)-tetraphosphatase, symmetrical
HAAAELCE_00631	Root71_gene_619	69	89	71	227	221	253	148.132	1.34455	0.246319	5.45859	4.79939e-08	9.19883e-07	Protein ApaG
HAAAELCE_00632	Root71_gene_620	98	143	111	363	420	405	245.352	1.4856	0.256019	5.80267	6.52654e-09	1.47047e-07	Ribosomal RNA small subunit methyltransferase A
HAAAELCE_00655	Root71_gene_643	107	158	135	58	58	86	104.128	-1.27846	0.304652	-4.19644	2.71138e-05	0.000283462	Cyclic AMP receptor-like protein
HAAAELCE_00682	Root71_gene_670	107	140	99	239	304	377	201.62	1.13766	0.256482	4.43565	9.17966e-06	0.000110396	malonic semialdehyde reductase RutE
HAAAELCE_00695	Root71_gene_683	272	179	158	655	679	846	438.064	1.59157	0.21531	7.39202	1.44614e-13	5.86962e-12	Ferric aerobactin receptor
HAAAELCE_00696	Root71_gene_684	100	66	44	205	178	240	131.145	1.33072	0.278165	4.78392	1.71906e-06	2.49716e-05	Staphyloferrin B transporter
HAAAELCE_00699	Root71_gene_687	61	69	97	37	47	43	61.8413	-1.13159	0.366893	-3.08425	0.00204064	0.0117214	Sialic acid transporter NanT
HAAAELCE_00718	Root71_gene_706	235	213	222	555	619	777	416.687	1.26566	0.207115	6.1109	9.90736e-10	2.59188e-08	Peptidyl-prolyl cis-trans isomerase A
HAAAELCE_00722	Root71_gene_710	360	120	35	3623	2690	3168	1526.64	4.0489	0.763757	5.30129	1.14984e-07	2.10868e-06	FMN-dependent NADH-azoreductase
HAAAELCE_00725	Root71_gene_713	505	197	65	35	43	72	152.696	-2.54413	0.520116	-4.89146	1.00089e-06	1.53897e-05	putative hydrolase YcaC
HAAAELCE_00731	Root71_gene_719	238	167	201	87	93	167	162.04	-1.0915	0.287949	-3.79061	0.000150278	0.0012684	hypothetical protein
HAAAELCE_00732	Root71_gene_720	231	219	269	134	122	146	193.663	-1.12312	0.252214	-4.45303	8.46654e-06	0.000102715	hypothetical protein
HAAAELCE_00739	Root71_gene_727	356	272	863	357	215	380	429.909	-1.00252	0.446787	-2.24384	0.0248425	0.0848582	hypothetical protein
HAAAELCE_00740	Root71_gene_728	59	78	111	46	33	55	66.8461	-1.20691	0.388439	-3.10707	0.00188949	0.0110722	hypothetical protein
HAAAELCE_00750	Root71_gene_738	1832	2019	2062	7626	8976	9271	5014.32	1.85052	0.211492	8.74982	2.13702e-18	1.25493e-16	Outer membrane efflux protein BepC
HAAAELCE_00751	Root71_gene_739	864	1012	897	2419	2830	2873	1741.49	1.27883	0.204285	6.26005	3.84854e-10	1.09505e-08	hypothetical protein
HAAAELCE_00752	Root71_gene_740	714	948	922	1951	2298	2348	1479.25	1.06762	0.241216	4.42601	9.59915e-06	0.00011519	hypothetical protein
HAAAELCE_00753	Root71_gene_741	166	149	102	342	366	284	226.855	1.01971	0.253913	4.01599	5.91961e-05	0.000561448	hypothetical protein
HAAAELCE_00756	Root71_gene_744	166	142	123	70	54	47	104.156	-1.57816	0.283876	-5.55934	2.70801e-08	5.51595e-07	hypothetical protein
HAAAELCE_00757	Root71_gene_745	195	200	223	56	80	109	150.687	-1.62909	0.293592	-5.54882	2.87597e-08	5.77285e-07	hypothetical protein
HAAAELCE_00761	Root71_gene_749	332	239	288	730	549	909	485.009	1.06899	0.234778	4.55319	5.28395e-06	6.73612e-05	Transcriptional regulator SlyA
HAAAELCE_00776	Root71_gene_764	62	62	53	133	174	207	109.711	1.26969	0.268361	4.73127	2.23116e-06	3.13384e-05	Protein YciI
HAAAELCE_00787	Root71_gene_775	34	38	130	32	32	42	55.4913	-1.2984	0.555986	-2.3353	0.0195277	0.0706376	hypothetical protein
HAAAELCE_00794	Root71_gene_782	400	354	400	159	228	289	313.273	-1.05697	0.257498	-4.10476	4.0474e-05	0.000401107	Flagellar L-ring protein
HAAAELCE_00796	Root71_gene_784	347	369	329	140	163	241	272.418	-1.22572	0.239498	-5.11788	3.08987e-07	5.23192e-06	hypothetical protein
HAAAELCE_00797	Root71_gene_785	465	504	473	232	284	330	392.066	-1.04724	0.218735	-4.78769	1.68716e-06	2.45729e-05	hypothetical protein
HAAAELCE_00798	Root71_gene_786	410	449	394	163	272	304	340.462	-1.03837	0.264226	-3.92987	8.49925e-05	0.000764102	hypothetical protein
HAAAELCE_00799	Root71_gene_787	545	511	453	272	261	324	403.756	-1.08195	0.181484	-5.96169	2.49645e-09	6.15197e-08	hypothetical protein
HAAAELCE_00803	Root71_gene_791	194	172	149	83	108	117	139.896	-1.00124	0.2383	-4.20161	2.65029e-05	0.000278129	hypothetical protein
HAAAELCE_00804	Root71_gene_792	278	231	210	61	74	146	171.788	-1.64078	0.303279	-5.41014	6.2974e-08	1.19456e-06	GDP-perosamine synthase
HAAAELCE_00805	Root71_gene_793	102	77	68	29	29	52	60.8702	-1.43458	0.325002	-4.41407	1.01444e-05	0.000120683	Putative acetyltransferase EpsM
HAAAELCE_00806	Root71_gene_794	162	164	174	50	71	112	126.665	-1.39849	0.309912	-4.51255	6.40515e-06	7.99919e-05	Rhamnosyl O-methyltransferase
HAAAELCE_00807	Root71_gene_795	782	820	702	452	337	414	602.375	-1.20277	0.203534	-5.90944	3.43268e-09	8.23842e-08	hypothetical protein
HAAAELCE_00822	Root71_gene_810	513	508	470	215	268	404	404.78	-1.03475	0.242726	-4.26303	2.0167e-05	0.000217425	Signal transduction histidine-protein kinase AtoS
HAAAELCE_00823	Root71_gene_811	488	445	397	198	251	352	361.623	-1.0065	0.229337	-4.38874	1.14008e-05	0.000133331	Regulatory protein AtoC
HAAAELCE_00824	Root71_gene_812	237	316	299	121	162	223	233.29	-1.04999	0.286759	-3.66158	0.000250664	0.00194882	Flagellar hook-basal body complex protein FliE
HAAAELCE_00825	Root71_gene_813	858	710	817	326	328	522	612.614	-1.30924	0.231534	-5.65462	1.56188e-08	3.32879e-07	Flagellar M-ring protein
HAAAELCE_00826	Root71_gene_814	400	371	384	171	212	258	307.998	-1.12728	0.223766	-5.03778	4.70957e-07	7.60142e-06	Flagellar motor switch protein FliG
HAAAELCE_00827	Root71_gene_815	329	250	265	113	102	136	206.271	-1.53246	0.221792	-6.90945	4.86547e-12	1.72163e-10	hypothetical protein
HAAAELCE_00828	Root71_gene_816	432	456	420	157	160	228	321.159	-1.54451	0.218618	-7.06489	1.60743e-12	6.20492e-11	Flagellum-specific ATP synthase
HAAAELCE_00838	Root71_gene_826	102	62	52	40	24	46	54.9258	-1.22209	0.355799	-3.43477	0.000593056	0.00414914	Flagellar biosynthetic protein FliP
HAAAELCE_00840	Root71_gene_828	69	56	36	29	19	28	40.1703	-1.32622	0.36968	-3.58747	0.000333901	0.00251108	Flagellar biosynthetic protein FliR
HAAAELCE_00842	Root71_gene_830	989	885	956	550	456	665	769.726	-1.04162	0.203096	-5.12869	2.91769e-07	4.98627e-06	Flagellar biosynthesis protein FlhA
HAAAELCE_00853	Root71_gene_841	334	293	267	143	149	240	241.793	-1.02573	0.234001	-4.38345	1.16815e-05	0.000136325	hypothetical protein
HAAAELCE_00857	Root71_gene_845	6	14	4	21	24	24	14.795	1.27391	0.586945	2.17041	0.0299755	0.0979082	Flagellar biosynthetic protein FlhB
HAAAELCE_00878	Root71_gene_866	50	44	35	82	86	238	82.742	1.35556	0.404539	3.35087	0.000805567	0.00541624	Pyruvate kinase
HAAAELCE_00879	Root71_gene_867	16	3	14	51	86	157	49.548	2.85532	0.543122	5.25723	1.46243e-07	2.64675e-06	Putative hydroxypyruvate reductase
HAAAELCE_00880	Root71_gene_868	101	89	52	271	320	650	226.738	2.08774	0.333195	6.26584	3.70828e-10	1.06061e-08	2-hydroxy-3-oxopropionate reductase
HAAAELCE_00881	Root71_gene_869	30	28	23	201	216	571	159.586	3.30567	0.396969	8.32727	8.27252e-17	4.30795e-15	Hydroxypyruvate isomerase
HAAAELCE_00882	Root71_gene_870	187	128	94	912	984	2597	731.793	3.17729	0.362296	8.76989	1.78838e-18	1.07303e-16	Glyoxylate carboligase
HAAAELCE_00883	Root71_gene_871	8	8	9	22	43	62	23.5443	2.0541	0.534658	3.84189	0.00012209	0.00104812	hypothetical protein
HAAAELCE_00890	Root71_gene_878	264	251	259	74	69	64	173.354	-2.16758	0.250455	-8.65456	4.94801e-18	2.84511e-16	hypothetical protein
HAAAELCE_00894	Root71_gene_882	155	112	100	439	261	177	201.536	1.03636	0.362903	2.85573	0.00429375	0.021372	Succinate dehydrogenase cytochrome b556 subunit
HAAAELCE_00895	Root71_gene_883	86	71	72	284	178	128	132.683	1.12691	0.353835	3.18486	0.00144824	0.0088043	Succinate dehydrogenase hydrophobic membrane anchor subunit
HAAAELCE_00899	Root71_gene_886	2482	3022	2804	7091	8306	10637	5448.69	1.35895	0.222271	6.11395	9.71973e-10	2.56712e-08	2-oxoglutarate dehydrogenase E1 component
HAAAELCE_00900	Root71_gene_887	902	1061	1023	2788	3405	4294	2128.92	1.52324	0.227169	6.7053	2.00986e-11	6.52614e-10	Dihydrolipoyllysine-residue succinyltransferase component of 2-oxoglutarate dehydrogenase complex
HAAAELCE_00901	Root71_gene_888	1507	2076	1875	5757	6560	8592	4154.22	1.64364	0.241519	6.80545	1.00736e-11	3.39063e-10	Dihydrolipoyl dehydrogenase
HAAAELCE_00903	Root71_gene_889	1508	1887	1667	7851	9089	11910	5271.25	2.22285	0.222533	9.98889	1.7048e-23	1.47039e-21	Succinate--CoA ligase [ADP-forming] subunit beta
HAAAELCE_00904	Root71_gene_890	1302	1663	1452	5324	6445	9362	3977.62	1.96373	0.244993	8.01545	1.09739e-15	5.22206e-14	Succinate--CoA ligase [ADP-forming] subunit alpha
HAAAELCE_00911	Root71_gene_897	424	537	540	2392	3095	4603	1786.75	2.44373	0.273873	8.92286	4.54414e-19	2.95102e-17	Chaperone protein HtpG
HAAAELCE_00912	Root71_gene_898	163	153	154	629	769	1016	448.834	2.08078	0.22755	9.14426	6.00403e-20	4.14278e-18	hypothetical protein
HAAAELCE_00914	Root71_gene_900	287	284	230	621	702	1012	495.52	1.26984	0.215494	5.89267	3.79997e-09	9.08044e-08	hypothetical protein
HAAAELCE_00921	Root71_gene_907	429	349	349	1111	1150	1296	743.568	1.39623	0.177766	7.85432	4.01946e-15	1.81864e-13	Murein DD-endopeptidase MepS/Murein LD-carboxypeptidase
HAAAELCE_00933	Root71_gene_918	56	26	20	140	81	49	59.7176	1.21632	0.480644	2.53061	0.0113864	0.0464888	Bifunctional adenosylcobalamin biosynthesis protein CobP
HAAAELCE_00935	Root71_gene_920	48	50	19	161	141	96	81.9961	1.55812	0.385609	4.04068	5.32975e-05	0.000512547	Adenosylcobalamin/alpha-ribazole phosphatase
HAAAELCE_00941	Root71_gene_926	566	681	512	1030	1508	2064	1009.97	1.10604	0.258989	4.2706	1.94949e-05	0.000211418	Outer membrane protein P1
HAAAELCE_00990	Root71_gene_974	55	16	27	129	115	211	85.2433	1.95857	0.400483	4.89051	1.00577e-06	1.54218e-05	Ureidoglycolate lyase
HAAAELCE_00991	Root71_gene_975	177	205	207	582	593	1158	455.019	1.67614	0.289578	5.78822	7.11344e-09	1.58972e-07	allantoicase
HAAAELCE_00992	Root71_gene_976	69	63	77	180	186	292	137.025	1.36125	0.28153	4.83518	1.33025e-06	1.97923e-05	Uric acid degradation bifunctional protein
HAAAELCE_00993	Root71_gene_977	148	96	113	466	430	882	328.625	2.0287	0.291715	6.95439	3.54089e-12	1.29442e-10	hypothetical protein
HAAAELCE_00994	Root71_gene_978	94	64	41	143	134	271	116.569	1.20413	0.33475	3.5971	0.000321787	0.00243324	5-hydroxyisourate hydrolase
HAAAELCE_01005	Root71_gene_989	216	135	82	95	52	76	109.958	-1.17736	0.34919	-3.37168	0.00074711	0.00507887	hypothetical protein
HAAAELCE_01016	Root71_gene_1000	58	25	51	28	26	26	36.6946	-1.00811	0.42536	-2.37001	0.0177875	0.0657227	hypothetical protein
HAAAELCE_01019	Root71_gene_1003	1425	1197	1471	539	656	946	1073.06	-1.22857	0.245891	-4.99638	5.84155e-07	9.29261e-06	hypothetical protein
HAAAELCE_01034	Root71_gene_1018	3432	3325	5539	1397	1510	1679	3003.56	-1.73266	0.298091	-5.81252	6.15383e-09	1.39791e-07	hypothetical protein
HAAAELCE_01035	#N/A	142	28	6	22	8	19	36.5348	-1.99213	0.776499	-2.56552	0.010302	0.0431464	hypothetical protein
HAAAELCE_01037	Root71_gene_1021	70	37	71	33	28	34	47.1736	-1.1841	0.389043	-3.04363	0.00233742	0.0130329	hypothetical protein
HAAAELCE_01038	Root71_gene_1022	34	19	22	12	10	23	20.1546	-1.00945	0.49398	-2.0435	0.0410025	0.124571	hypothetical protein
HAAAELCE_01061	Root71_gene_1045	4943	4731	5505	2789	2781	3294	4138.14	-1.06058	0.206789	-5.12879	2.91611e-07	4.98627e-06	hypothetical protein
HAAAELCE_01062	Root71_gene_1046	1535	1187	1504	790	667	736	1108.3	-1.2178	0.220934	-5.51205	3.54688e-08	6.96754e-07	ECF RNA polymerase sigma factor SigW
HAAAELCE_01075	Root71_gene_1057	3786	4876	11685	3714	2830	4137	5540.49	-1.28799	0.42535	-3.02806	0.00246127	0.0135727	Ribosome modulation factor
HAAAELCE_01076	#N/A	30	37	213	37	14	39	69.5011	-2.05935	1.03058	-1.99824	0.0456911	0.135527	rmf
HAAAELCE_01091	Root71_gene_1072	286	153	89	82	115	104	137.969	-1.01325	0.357628	-2.83325	0.0046077	0.0226487	putative protein
HAAAELCE_01113	Root71_gene_1093	9	32	35	49	58	90	43.9587	1.03718	0.505479	2.05188	0.0401814	0.12283	hypothetical protein
HAAAELCE_01114	Root71_gene_1094	65	81	77	241	223	342	162.038	1.56353	0.266312	5.87106	4.33029e-09	1.02589e-07	Cbb3-type cytochrome c oxidase subunit CcoN1
HAAAELCE_01116	Root71_gene_1096	164	128	52	51	60	86	89.7982	-1.03148	0.370477	-2.78421	0.00536583	0.0258459	Aerotaxis receptor
HAAAELCE_01121	Root71_gene_1101	288	157	60	674	389	244	289.518	1.21262	0.473737	2.5597	0.0104763	0.0436614	Multidrug resistance protein MdtK
HAAAELCE_01123	Root71_gene_1103	132	71	124	89	45	45	87.4184	-1.12859	0.39807	-2.83516	0.00458027	0.0225519	hypothetical protein
HAAAELCE_01142	Root71_gene_1122	44	62	56	150	140	211	105.13	1.33818	0.294021	4.55132	5.33112e-06	6.765e-05	hypothetical protein
HAAAELCE_01177	Root71_gene_1157	15	3	1	2	0	0	3.48028	-3.3837	1.57086	-2.15405	0.0312365	0.101011	hypothetical protein
HAAAELCE_01180	Root71_gene_1160	15	11	4	21	24	39	17.7671	1.2421	0.542936	2.28774	0.0221528	0.077838	hypothetical protein
HAAAELCE_01190	Root71_gene_1169	149	177	202	544	493	576	342.43	1.3222	0.251959	5.24766	1.5404e-07	2.7697e-06	hypothetical protein
HAAAELCE_01213	Root71_gene_1192	415	249	295	702	603	1209	547.171	1.10964	0.276654	4.01093	6.04803e-05	0.000572644	Uric acid transporter UacT
HAAAELCE_01286	Root71_gene_1263	201	183	280	97	95	129	172.163	-1.3531	0.302435	-4.47403	7.67607e-06	9.50042e-05	hypothetical protein
HAAAELCE_01291	Root71_gene_1268	203	174	33	42	36	35	88.0404	-2.04338	0.495757	-4.12174	3.76021e-05	0.000374664	Extracellular deoxyribonuclease
HAAAELCE_01292	Root71_gene_1269	37	21	23	9	4	9	17.8411	-2.1368	0.5471	-3.90568	9.39593e-05	0.000833851	hypothetical protein
HAAAELCE_01293	Root71_gene_1270	416	362	292	701	1221	1987	773.813	1.58889	0.314643	5.04983	4.4221e-07	7.23341e-06	Glutaminase-asparaginase
HAAAELCE_01306	Root71_gene_1283	105	78	98	207	223	395	174.286	1.26051	0.292422	4.31058	1.62827e-05	0.000181747	hypothetical protein
HAAAELCE_01335	Root71_gene_1312	20	13	21	10	8	11	14.3284	-1.17586	0.552019	-2.13011	0.0331625	0.105813	hypothetical protein
HAAAELCE_01366	Root71_gene_1343	6	1	3	1	0	0	1.93225	-3.44999	1.75809	-1.96235	0.0497218	NA	hypothetical protein
HAAAELCE_01370	Root71_gene_1347	74	97	85	248	281	294	171.963	1.41126	0.253204	5.57359	2.4954e-08	5.13979e-07	hypothetical protein
HAAAELCE_01373	Root71_gene_1350	27	27	37	16	18	12	24.0169	-1.25817	0.471986	-2.66568	0.00768318	0.034192	hypothetical protein
HAAAELCE_01402	Root71_gene_1379	1607	1460	1095	726	779	935	1118.55	-1.02468	0.174829	-5.86105	4.5994e-09	1.08499e-07	Sensor histidine kinase RcsC
HAAAELCE_01403	Root71_gene_1380	333	296	603	155	141	182	305.172	-1.68876	0.351888	-4.79914	1.59351e-06	2.34431e-05	hypothetical protein
HAAAELCE_01411	Root71_gene_1388	45	37	28	14	30	14	28.7348	-1.14849	0.462124	-2.48525	0.0129461	0.0515603	hypothetical protein
HAAAELCE_01427	Root71_gene_1404	12	8	17	102	90	120	54.0041	2.79187	0.393268	7.09914	1.25532e-12	4.91443e-11	2-iminobutanoate/2-iminopropanoate deaminase
HAAAELCE_01428	Root71_gene_1405	70	58	54	195	167	163	113.053	1.27838	0.262707	4.8662	1.13766e-06	1.71533e-05	HTH-type transcriptional regulator TtgV
HAAAELCE_01433	Root71_gene_1410	379	838	591	196	266	320	452.739	-1.50616	0.334905	-4.49727	6.88328e-06	8.53836e-05	Acetyl-coenzyme A synthetase
HAAAELCE_01434	Root71_gene_1411	347	539	365	149	170	194	306.487	-1.56006	0.260935	-5.97873	2.2488e-09	5.59161e-08	D-beta-hydroxybutyrate dehydrogenase
HAAAELCE_01435	Root71_gene_1412	254	561	331	46	41	46	230.893	-3.38424	0.34931	-9.68834	3.37966e-22	2.70373e-20	hypothetical protein
HAAAELCE_01441	Root71_gene_1418	460	373	368	1061	1051	1315	735.528	1.24739	0.17712	7.04262	1.88652e-12	7.18178e-11	Peptidyl-prolyl cis-trans isomerase C
HAAAELCE_01457	Root71_gene_1433	67	27	1	8	4	3	18.1677	-2.79039	0.928096	-3.00658	0.00264207	0.0143971	hypothetical protein
HAAAELCE_01464	Root71_gene_1440	116	100	183	54	55	69	101.807	-1.4747	0.356111	-4.14111	3.45626e-05	0.000351756	hypothetical protein
HAAAELCE_01468	Root71_gene_1444	489	497	625	242	263	270	416.452	-1.34273	0.252575	-5.31616	1.0598e-07	1.95003e-06	hypothetical protein
HAAAELCE_01469	Root71_gene_1445	349	252	393	144	120	153	246.783	-1.54075	0.277389	-5.55448	2.78436e-08	5.65062e-07	hypothetical protein
HAAAELCE_01479	Root71_gene_1455	110	72	77	42	42	48	66.7533	-1.22697	0.298088	-4.11615	3.85258e-05	0.000383176	hypothetical protein
HAAAELCE_01490	Root71_gene_1466	110	132	94	1333	1553	1798	768.971	3.53619	0.214597	16.4783	5.25368e-61	1.45002e-58	Alkyl hydroperoxide reductase C
HAAAELCE_01514	Root71_gene_1490	294	471	343	1266	1326	1920	880.837	1.73538	0.260554	6.66035	2.73178e-11	8.66635e-10	Multidrug resistance protein MexB
HAAAELCE_01515	Root71_gene_1491	136	310	191	564	668	1097	464.834	1.56635	0.346309	4.52298	6.09743e-06	7.66693e-05	Multidrug export protein AcrE
HAAAELCE_01516	Root71_gene_1492	104	155	113	439	445	582	289.144	1.69913	0.248504	6.83746	8.06121e-12	2.78112e-10	Alkaline phosphatase synthesis transcriptional regulatory protein PhoP
HAAAELCE_01517	Root71_gene_1493	173	185	119	474	440	533	304.863	1.34724	0.209295	6.43703	1.21837e-10	3.69528e-09	Sensor protein RstB
HAAAELCE_01522	Root71_gene_1498	90	65	48	37	25	40	51.5577	-1.23985	0.33915	-3.65575	0.000256429	0.00198526	Inner membrane protein YqaA
HAAAELCE_01524	Root71_gene_1500	89	66	40	215	243	395	161.912	1.87615	0.303814	6.17533	6.60259e-10	1.78658e-08	hypothetical protein
HAAAELCE_01526	Root71_gene_1502	123	107	91	861	1121	1299	553.324	3.09227	0.221104	13.9855	1.91016e-44	3.19518e-42	Aldo-keto reductase YhdN
HAAAELCE_01530	Root71_gene_1506	367	662	1002	231	376	603	567.548	-1.10519	0.428159	-2.58125	0.00984423	0.0415127	hypothetical protein
HAAAELCE_01531	Root71_gene_1507	5662	12173	15319	2169	5677	6933	8513.53	-1.50947	0.451038	-3.34665	0.000817933	0.00549269	Acyl-homoserine lactone acylase PvdQ
HAAAELCE_01548	Root71_gene_1524	36	23	30	12	16	24	23.9802	-1.05164	0.450513	-2.33431	0.0195797	0.0706406	Agmatinase
HAAAELCE_01553	Root71_gene_1529	89	109	211	58	67	53	105.308	-1.51603	0.421527	-3.59651	0.000322519	0.00243544	hypothetical protein
HAAAELCE_01559	Root71_gene_1535	474	402	291	203	200	212	302.772	-1.16655	0.207033	-5.63461	1.75457e-08	3.71081e-07	D-alanine--D-alanine ligase
HAAAELCE_01563	Root71_gene_1539	798	967	1059	197	214	324	633.709	-2.24797	0.267852	-8.39259	4.75535e-17	2.5485e-15	hypothetical protein
HAAAELCE_01564	Root71_gene_1540	456	349	350	131	104	117	262.825	-1.96963	0.22237	-8.85745	8.18622e-19	5.0773e-17	hypothetical protein
HAAAELCE_01566	Root71_gene_1542	948	780	811	399	445	500	665.842	-1.18422	0.188334	-6.28789	3.21804e-10	9.34924e-09	hypothetical protein
HAAAELCE_01567	Root71_gene_1543	185	196	194	113	78	81	147.063	-1.34685	0.277398	-4.85531	1.20199e-06	1.7981e-05	hypothetical protein
HAAAELCE_01568	Root71_gene_1544	95	140	147	36	33	32	86.5673	-2.20773	0.349689	-6.31339	2.72984e-10	8.05037e-09	hypothetical protein
HAAAELCE_01569	Root71_gene_1545	705	770	718	80	125	125	451.926	-3.00696	0.24969	-12.0428	2.11704e-33	2.65592e-31	hypothetical protein
HAAAELCE_01570	Root71_gene_1546	62	34	49	7	6	5	29.1092	-3.26588	0.516499	-6.32311	2.56359e-10	7.60807e-09	hypothetical protein
HAAAELCE_01571	Root71_gene_1547	49	48	59	6	13	20	34.6486	-2.30016	0.460228	-4.99787	5.79664e-07	9.24781e-06	hypothetical protein
HAAAELCE_01578	Root71_gene_1554	67	29	19	416	771	2204	512.696	4.62049	0.768654	6.01114	1.84221e-09	4.64338e-08	FMN-dependent NADH-azoreductase 1
HAAAELCE_01580	Root71_gene_1556	64	38	47	162	99	140	87.6652	1.17028	0.315442	3.70996	0.000207289	0.00167286	putative MFS-type transporter YhhS
HAAAELCE_01583	Root71_gene_1559	87	53	60	30	25	29	48.8325	-1.50391	0.34365	-4.37629	1.20719e-05	0.000139993	Non-homologous end joining protein Ku
HAAAELCE_01589	Root71_gene_1564	1265	1322	2098	577	628	777	1179.18	-1.5566	0.301746	-5.15865	2.48741e-07	4.31777e-06	hypothetical protein
HAAAELCE_01591	Root71_gene_1566	45	24	22	15	15	6	21.7756	-1.54618	0.531143	-2.91105	0.00360216	0.0184949	hypothetical protein
HAAAELCE_01614	Root71_gene_1589	108	94	51	1744	1441	1282	728.385	3.92079	0.274181	14.3	2.18771e-46	4.1642e-44	Toluene efflux pump outer membrane protein TtgI
HAAAELCE_01615	Root71_gene_1590	136	90	59	2590	2686	2884	1288.47	4.61028	0.242358	19.0226	1.10788e-80	6.1155e-78	multidrug efflux RND transporter permease subunit OqxB7
HAAAELCE_01616	Root71_gene_1591	73	53	28	1434	1593	2039	790.433	4.80105	0.269015	17.8468	3.06132e-71	1.29988e-68	Efflux pump periplasmic linker BepF
HAAAELCE_01625	Root71_gene_1600	128	93	101	60	53	54	83.8759	-1.20264	0.279378	-4.30473	1.67193e-05	0.000185323	hypothetical protein
HAAAELCE_01626	Root71_gene_1601	116	92	82	53	46	52	75.2721	-1.19419	0.276197	-4.32369	1.53442e-05	0.000173395	L-cystine-binding protein FliY
HAAAELCE_01630	Root71_gene_1605	90	51	12	23	19	15	34.9127	-1.59218	0.573568	-2.77592	0.00550454	0.0263074	Hydrogen cyanide synthase subunit HcnC
HAAAELCE_01634	Root71_gene_1609	1177	1156	974	3409	3798	5505	2507.35	1.66628	0.200244	8.32126	8.70315e-17	4.48985e-15	L-threonine 3-dehydrogenase
HAAAELCE_01638	Root71_gene_1613	143	54	27	1195	923	1036	517.852	3.63339	0.408703	8.89005	6.10811e-19	3.87549e-17	Quercetin 2,3-dioxygenase
HAAAELCE_01640	Root71_gene_1615	1089	970	1575	509	529	727	944.641	-1.35439	0.289999	-4.67033	3.00716e-06	4.11899e-05	hypothetical protein
HAAAELCE_01645	Root71_gene_1620	318	391	349	168	197	245	286.328	-1.07794	0.238615	-4.51749	6.25763e-06	7.83413e-05	Lipoprotein LprI
HAAAELCE_01646	Root71_gene_1621	55	60	74	28	24	48	49.984	-1.2264	0.378461	-3.24049	0.00119322	0.00747627	hypothetical protein
HAAAELCE_01661	Root71_gene_1635	50	44	39	21	18	40	35.8135	-1.03256	0.38989	-2.64833	0.00808903	0.0356072	Porin D
HAAAELCE_01676	Root71_gene_1650	371	416	457	208	226	307	341.462	-1.04317	0.249707	-4.17759	2.94611e-05	0.000304542	Glycine betaine-binding periplasmic protein OusX
HAAAELCE_01716	Root71_gene_1690	30	100	250	6	7	13	78.9592	-4.27066	0.68574	-6.2278	4.7302e-10	1.3121e-08	Acetylpolyamine amidohydrolase 2
HAAAELCE_01717	Root71_gene_1691	39	101	366	13	9	11	106.035	-4.33317	1.00203	-4.32438	1.52964e-05	0.00017338	Ornithine cyclodeaminase
HAAAELCE_01718	Root71_gene_1692	77	142	424	39	41	33	143.944	-2.87106	0.565967	-5.07284	3.91928e-07	6.49682e-06	D-serine/D-alanine/glycine transporter
HAAAELCE_01734	Root71_gene_1708	14	11	13	6	4	3	8.95262	-1.80418	0.704878	-2.55957	0.0104803	0.0436614	hypothetical protein
HAAAELCE_01742	Root71_gene_1716	335	340	398	140	136	199	269.599	-1.47133	0.253178	-5.81144	6.19375e-09	1.40121e-07	Glutamate/aspartate import solute-binding protein
HAAAELCE_01743	Root71_gene_1717	328	340	282	97	138	121	227.055	-1.67371	0.239432	-6.99036	2.74188e-12	1.03307e-10	Putrescine transporter PotE
HAAAELCE_01744	Root71_gene_1718	133	105	114	48	57	62	89.4167	-1.34112	0.272131	-4.92822	8.2983e-07	1.29397e-05	hypothetical protein
HAAAELCE_01745	Root71_gene_1719	70	32	10	6	12	6	22.8282	-2.38423	0.661698	-3.6032	0.000314326	0.00238663	hypothetical protein
HAAAELCE_01760	Root71_gene_1734	227	139	47	50	38	32	89.7495	-1.96152	0.455095	-4.31012	1.63163e-05	0.000181747	putative tartrate dehydrogenase/decarboxylase TtuC
HAAAELCE_01765	Root71_gene_1739	1025	1688	2540	197	191	255	1096.36	-3.36595	0.36709	-9.16928	4.7617e-20	3.36919e-18	hypothetical protein
HAAAELCE_01768	Root71_gene_1742	331	328	343	188	196	204	273.247	-1.04148	0.219678	-4.74094	2.12728e-06	3.01866e-05	Sensor histidine kinase RcsC
HAAAELCE_01769	Root71_gene_1743	43	41	66	27	16	35	39.7332	-1.25862	0.431207	-2.91882	0.00351361	0.0181263	hypothetical protein
HAAAELCE_01775	Root71_gene_1749	594	236	207	206	124	224	264.606	-1.12609	0.361541	-3.11468	0.00184143	0.010802	hypothetical protein
HAAAELCE_01783	Root71_gene_1757	95	118	156	43	67	61	95.1112	-1.40772	0.356528	-3.94841	7.86713e-05	0.000715443	hypothetical protein
HAAAELCE_01794	Root71_gene_1768	104	67	51	28	32	45	55.2129	-1.32519	0.343208	-3.8612	0.000112832	0.000977566	hypothetical protein
HAAAELCE_01819	Root71_gene_1793	32	39	60	19	8	15	31.0468	-1.95298	0.501388	-3.89514	9.81412e-05	0.000866783	hypothetical protein
HAAAELCE_01829	#N/A	43	36	9	574	277	315	193.511	3.53009	0.438639	8.04782	8.4281e-16	4.11709e-14	hypothetical protein
HAAAELCE_01842	Root71_gene_1816	102	133	256	48	95	99	130.412	-1.35795	0.443701	-3.06052	0.00220954	0.0125351	hypothetical protein
HAAAELCE_01843	Root71_gene_1817	39	33	25	170	92	142	78.522	1.8052	0.33432	5.39961	6.67845e-08	1.2625e-06	putative protein
HAAAELCE_01852	Root71_gene_1826	28	17	10	7	9	9	13.4485	-1.36141	0.584872	-2.3277	0.0199281	0.0715933	Zinc transport protein ZntB
HAAAELCE_01858	Root71_gene_1832	435	481	436	243	218	286	360.335	-1.13319	0.207354	-5.465	4.62917e-08	8.93462e-07	hypothetical protein
HAAAELCE_01865	Root71_gene_1839	493	373	102	92	142	147	225.313	-1.54187	0.423452	-3.64119	0.000271379	0.00209219	High-affinity gluconate transporter
HAAAELCE_01866	Root71_gene_1840	124	92	28	9	8	24	48.3384	-2.80833	0.537599	-5.22384	1.75248e-07	3.11051e-06	Gluconokinase
HAAAELCE_01867	Root71_gene_1841	212	236	29	69	79	62	114.673	-1.36307	0.531261	-2.56572	0.0102961	0.0431464	HTH-type transcriptional regulator GntR
HAAAELCE_01869	Root71_gene_1843	2159	2325	2274	766	883	1012	1643.07	-1.62429	0.202148	-8.03512	9.34894e-16	4.52685e-14	Biofilm dispersion protein BdlA
HAAAELCE_01883	Root71_gene_1857	2869	1397	829	649	763	933	1240.22	-1.32611	0.33698	-3.93528	8.30993e-05	0.000749523	hypothetical protein
HAAAELCE_01887	Root71_gene_1861	503	219	85	116	129	176	201.436	-1.12822	0.446014	-2.52957	0.0114203	0.0465928	2-dehydro-3-deoxy-phosphogluconate aldolase
HAAAELCE_01893	Root71_gene_1867	187	58	30	25	45	49	64.7837	-1.38849	0.533521	-2.6025	0.00925464	0.0395432	sn-glycerol-3-phosphate import ATP-binding protein UgpC
HAAAELCE_01894	Root71_gene_1868	88	23	12	13	7	24	27.2953	-1.68742	0.664001	-2.5413	0.0110442	0.0453624	Diacetylchitobiose uptake system permease protein NgcG
HAAAELCE_01895	Root71_gene_1869	164	44	12	17	12	25	44.8922	-2.19759	0.669252	-3.28366	0.0010247	0.00656951	Melibiose/raffinose/stachyose import permease protein MelD
HAAAELCE_01896	Root71_gene_1870	1095	412	74	111	152	180	332.685	-1.99368	0.88494	-2.2529	0.0242655	0.0832994	putative sugar-binding periplasmic protein
HAAAELCE_01897	Root71_gene_1871	133	71	50	43	46	51	65.848	-1.08008	0.355457	-3.03857	0.00237706	0.0132139	Sulfoquinovose isomerase
HAAAELCE_01904	Root71_gene_1878	290	199	154	590	526	577	371.777	1.16199	0.22539	5.15545	2.53028e-07	4.37841e-06	ECF RNA polymerase sigma factor SigE
HAAAELCE_01941	Root71_gene_1914	1439	1203	1014	4515	4487	5086	2794.38	1.69346	0.158732	10.6687	1.42607e-26	1.35723e-24	Peptidoglycan-associated lipoprotein
HAAAELCE_01964	Root71_gene_1937	76	60	61	156	148	179	108.834	1.03148	0.245905	4.19462	2.73333e-05	0.000284962	hypothetical protein
HAAAELCE_01975	Root71_gene_1948	1672	1685	1797	3866	4696	5649	3091.54	1.17811	0.213549	5.51685	3.45134e-08	6.80406e-07	hypothetical protein
HAAAELCE_01987	Root71_gene_1960	515	456	291	977	1475	1599	837.744	1.43862	0.247457	5.81364	6.11296e-09	1.39436e-07	Pyruvate kinase II
HAAAELCE_01995	Root71_gene_1968	99	74	76	2457	3820	5755	1840.18	5.31402	0.294728	18.0303	1.12779e-72	5.18785e-70	Alpha-ketoglutarate permease
HAAAELCE_01996	Root71_gene_1969	69	44	62	30	19	26	43.3509	-1.49141	0.377034	-3.95565	7.63274e-05	0.000697561	hypothetical protein
HAAAELCE_01998	Root71_gene_1971	37	28	19	56	70	73	45.1249	1.00185	0.3462	2.89384	0.00380561	0.0192902	hypothetical protein
HAAAELCE_02011	Root71_gene_1984	36	19	52	18	24	23	29.9754	-1.01744	0.492656	-2.06522	0.0389022	0.120168	hypothetical protein
HAAAELCE_02014	Root71_gene_1987	66	67	42	353	290	347	181.503	2.25043	0.245468	9.16793	4.82184e-20	3.36919e-18	Multidrug resistance protein 3
HAAAELCE_02036	Root71_gene_2008	2081	2446	2269	11721	14405	16748	7723.76	2.37468	0.214342	11.0789	1.5876e-28	1.68529e-26	60 kDa chaperonin
HAAAELCE_02037	Root71_gene_2009	77	66	92	542	542	644	304.877	2.59508	0.249971	10.3815	3.00921e-25	2.76847e-23	10 kDa chaperonin
HAAAELCE_02039	Root71_gene_2010	135	123	143	313	276	558	244.197	1.21267	0.287323	4.22059	2.43669e-05	0.000258167	hypothetical protein
HAAAELCE_02053	Root71_gene_2024	1298	1183	966	2978	3015	3407	2047.55	1.19151	0.157104	7.58421	3.34513e-14	1.40955e-12	Argininosuccinate synthase
HAAAELCE_02057	Root71_gene_2028	704	933	890	2192	2420	2684	1571.96	1.24346	0.232916	5.33867	9.36308e-08	1.73437e-06	Alkyl hydroperoxide reductase C
HAAAELCE_02062	Root71_gene_2033	384	272	171	756	687	637	463.987	1.11367	0.261531	4.25826	2.06024e-05	0.000221001	Ornithine carbamoyltransferase 1, anabolic
HAAAELCE_02063	Root71_gene_2034	321	222	109	665	543	517	377.77	1.2004	0.314599	3.81564	0.000135831	0.00115887	Vitamin B12 import ATP-binding protein BtuD
HAAAELCE_02069	Root71_gene_2040	249	179	159	549	551	940	410.035	1.5286	0.246149	6.21006	5.2964e-10	1.46181e-08	Aerobic glycerol-3-phosphate dehydrogenase
HAAAELCE_02082	Root71_gene_2053	531	326	319	2044	1862	2013	1109.97	2.09131	0.214544	9.74772	1.88651e-22	1.57781e-20	50S ribosomal protein L19
HAAAELCE_02093	Root71_gene_2064	838	654	1020	3109	3435	4270	2097.07	1.80877	0.260641	6.93969	3.92965e-12	1.42708e-10	DNA-binding protein HRm
HAAAELCE_02116	Root71_gene_2087	2698	4283	4552	7665	8978	12113	6476.93	1.00396	0.296527	3.38574	0.000709867	0.00487978	hypothetical protein
HAAAELCE_02120	Root71_gene_2091	154	81	76	65	371	1536	336.342	2.34649	1.06518	2.2029	0.0276016	0.0918942	GDP-mannose 6-dehydrogenase
HAAAELCE_02123	Root71_gene_2094	49	21	19	42	97	300	79.1252	2.01686	0.57485	3.50849	0.000450659	0.00326462	Alginate biosynthesis protein AlgK
HAAAELCE_02124	Root71_gene_2095	32	26	22	38	112	441	99.0496	2.55337	0.618303	4.12964	3.63335e-05	0.000365321	Alginate production protein AlgE
HAAAELCE_02125	Root71_gene_2096	47	26	18	38	57	232	63.0399	1.55226	0.573484	2.70672	0.00679522	0.0309997	Mannuronan C5-epimerase
HAAAELCE_02128	Root71_gene_2099	75	42	36	53	140	431	117.312	1.73004	0.553568	3.12524	0.00177658	0.0104497	hypothetical protein
HAAAELCE_02129	Root71_gene_2100	41	27	23	49	126	424	102.558	2.4066	0.572631	4.20271	2.63735e-05	0.000277299	putative alginate O-acetylase AlgJ
HAAAELCE_02130	Root71_gene_2101	58	57	60	76	265	949	217.223	2.52738	0.893379	2.82901	0.00466922	0.0229103	Alginate biosynthesis protein AlgF
HAAAELCE_02131	Root71_gene_2102	159	245	180	305	846	3269	740.727	2.56335	0.855648	2.99581	0.00273721	0.0148568	Alginate biosynthesis protein AlgA
HAAAELCE_02134	Root71_gene_2105	31	47	17	75	117	140	66.9397	1.55211	0.387537	4.00506	6.20006e-05	0.00058426	hypothetical protein
HAAAELCE_02138	Root71_gene_2109	19	17	5	79	61	94	42.3473	2.27302	0.422797	5.37615	7.60947e-08	1.42872e-06	Toluene efflux pump outer membrane protein TtgI
HAAAELCE_02150	Root71_gene_2121	9	17	3	52	29	38	23.2026	1.8025	0.559675	3.22062	0.00127913	0.00794239	hypothetical protein
HAAAELCE_02153	Root71_gene_2124	5204	3819	2792	8082	10493	12264	6761.73	1.14249	0.223555	5.11055	3.21218e-07	5.42239e-06	Cell division protein FtsZ
HAAAELCE_02179	Root71_gene_2149	1122	719	686	2444	2060	1807	1419.19	1.09046	0.242055	4.50502	6.63667e-06	8.25099e-05	30S ribosomal protein S9
HAAAELCE_02185	Root71_gene_2155	19	10	10	6	2	6	9.03866	-1.72997	0.715795	-2.41686	0.0156552	0.0598081	N-carbamoyl-D-amino acid hydrolase
HAAAELCE_02202	Root71_gene_2171	386	180	60	75	63	51	136.051	-1.88906	0.481657	-3.92201	8.7814e-05	0.000785629	Putative manganese exporter
HAAAELCE_02227	Root71_gene_2196	361	352	354	966	1090	1515	731.718	1.45839	0.215303	6.77364	1.25584e-11	4.17606e-10	Lipid A deacylase PagL
HAAAELCE_02237	Root71_gene_2206	978	712	536	2709	2664	2808	1640.22	1.64353	0.202023	8.13538	4.10665e-16	2.0797e-14	50S ribosomal protein L25
HAAAELCE_02240	Root71_gene_2209	192	162	90	652	550	591	351.485	1.78585	0.252429	7.07465	1.49824e-12	5.82414e-11	Fosmidomycin resistance protein
HAAAELCE_02250	Root71_gene_2219	47	78	79	16	38	37	51.8439	-1.46431	0.435572	-3.36182	0.000774308	0.00523797	Octopine transport system permease protein OccM
HAAAELCE_02266	Root71_gene_2235	17	10	13	29	25	44	21.8992	1.01864	0.463648	2.19702	0.0280187	0.0928351	hypothetical protein
HAAAELCE_02286	Root71_gene_2255	65	74	94	226	191	338	156.248	1.38613	0.307349	4.50996	6.48392e-06	8.07928e-05	Sec translocon accessory complex subunit YajC
HAAAELCE_02301	Root71_gene_2270	835	866	987	2399	2465	2803	1657.52	1.22674	0.216621	5.66306	1.48696e-08	3.20625e-07	Nucleoside diphosphate kinase
HAAAELCE_02307	Root71_gene_2276	419	246	226	656	700	856	492.952	1.06939	0.23322	4.58533	4.53261e-06	5.87324e-05	hypothetical protein
HAAAELCE_02317	Root71_gene_2286	17	23	26	59	57	81	41.9262	1.28495	0.377048	3.40792	0.0006546	0.00452239	DNA polymerase III subunit chi
HAAAELCE_02333	Root71_gene_2302	36	50	30	132	129	185	88.0698	1.67298	0.298912	5.5969	2.18218e-08	4.51147e-07	Glutamine--fructose-6-phosphate aminotransferase [isomerizing]
HAAAELCE_02358	Root71_gene_2326	27	23	28	16	9	13	20.0917	-1.31142	0.481815	-2.72183	0.00649209	0.0300641	hypothetical protein
HAAAELCE_02366	Root71_gene_2334	451	612	555	1227	1436	1985	996.461	1.22635	0.251436	4.87739	1.07499e-06	1.62573e-05	Lon protease
HAAAELCE_02368	Root71_gene_2336	80	55	21	22	16	13	34.9819	-1.80722	0.491665	-3.67571	0.00023719	0.00186002	Porin B
HAAAELCE_02374	Root71_gene_2342	51	34	57	26	20	23	36.7331	-1.32012	0.405692	-3.25399	0.00113797	0.00717899	hypothetical protein
HAAAELCE_02382	Root71_gene_2350	54	60	58	25	24	41	45.0409	-1.22245	0.354433	-3.44904	0.00056258	0.00396102	Prophage bactoprenol-linked glucose translocase
HAAAELCE_02408	Root71_gene_2376	142	76	224	73	32	34	104.741	-1.96826	0.484013	-4.06654	4.77162e-05	0.000465359	hypothetical protein
HAAAELCE_02418	Root71_gene_2386	32	44	36	85	84	141	66.8913	1.17889	0.330866	3.56305	0.000366571	0.00272705	HTH-type transcriptional regulator GltC
HAAAELCE_02445	Root71_gene_2413	74	80	78	159	170	308	137.385	1.15966	0.298537	3.88446	0.000102558	0.000901462	hypothetical protein
HAAAELCE_02446	Root71_gene_2414	77	93	87	149	182	356	149.043	1.11035	0.33329	3.33147	0.000863885	0.00574536	Multidrug resistance protein MdtA
HAAAELCE_02462	Root71_gene_2430	520	645	544	1151	1448	1963	998.201	1.12942	0.238126	4.74296	2.10618e-06	2.99642e-05	2,3,4,5-tetrahydropyridine-2,6-dicarboxylate N-succinyltransferase
HAAAELCE_02510	Root71_gene_2476	132	108	188	47	49	69	104.795	-1.68404	0.346103	-4.86571	1.14044e-06	1.71533e-05	hypothetical protein
HAAAELCE_02516	Root71_gene_2482	865	1327	1709	4630	4951	6203	3116.1	1.69643	0.315634	5.37468	7.67208e-08	1.43175e-06	Ferredoxin--NADP reductase
HAAAELCE_02535	Root71_gene_2501	1022	488	226	287	200	207	405.459	-1.50173	0.401823	-3.7373	0.000186008	0.00152113	hypothetical protein
HAAAELCE_02536	Root71_gene_2502	270	150	106	1215	759	419	463.966	2.00125	0.409774	4.8838	1.04061e-06	1.58241e-05	Cold shock protein CapB
HAAAELCE_02574	Root71_gene_2540	83	49	76	45	32	47	56.7812	-1.0214	0.348597	-2.93003	0.0033893	0.0175671	hypothetical protein
HAAAELCE_02576	Root71_gene_2542	967	984	1267	386	400	407	778.824	-1.71983	0.251641	-6.83446	8.23135e-12	2.82218e-10	putative signaling protein
HAAAELCE_02586	Root71_gene_2551	251	259	135	666	488	414	355.645	1.06069	0.297009	3.57123	0.000355304	0.00265397	Pca regulon regulatory protein
HAAAELCE_02587	Root71_gene_2552	168	108	46	2431	1727	496	785.978	3.70104	0.772042	4.79383	1.63626e-06	2.3958e-05	4-hydroxybenzoate transporter PcaK
HAAAELCE_02588	Root71_gene_2553	88	47	53	5183	4074	3476	1985.22	5.85196	0.288887	20.2569	3.08929e-91	2.84215e-88	3-oxoadipate CoA-transferase subunit A
HAAAELCE_02589	Root71_gene_2554	64	57	41	3721	3130	2580	1475.05	5.63031	0.267882	21.0179	4.49941e-98	6.20919e-95	3-oxoadipate CoA-transferase subunit B
HAAAELCE_02590	Root71_gene_2555	115	82	59	4925	4084	3830	2006.78	5.42103	0.250932	21.6035	1.66367e-103	3.06115e-100	Beta-ketoadipyl-CoA thiolase
HAAAELCE_02591	Root71_gene_2556	82	65	61	2518	2229	2066	1078.02	4.78817	0.232097	20.63	1.47522e-94	1.62865e-91	Protocatechuate 3,4-dioxygenase beta chain
HAAAELCE_02592	Root71_gene_2557	64	55	51	2367	2165	2235	1060.32	5.06147	0.217193	23.304	4.03621e-120	2.22799e-116	Protocatechuate 3,4-dioxygenase alpha chain
HAAAELCE_02593	Root71_gene_2558	519	392	359	2090	1507	1338	985.227	1.72229	0.254494	6.76751	1.31015e-11	4.30478e-10	Alpha-ketoglutarate permease
HAAAELCE_02594	Root71_gene_2559	342	264	208	2364	1788	1307	986.508	2.52429	0.287574	8.77787	1.66593e-18	1.01054e-16	3-carboxy-cis,cis-muconate cycloisomerase
HAAAELCE_02595	Root71_gene_2560	151	140	113	1592	1512	1399	760.264	3.23228	0.209386	15.437	9.23635e-54	2.12436e-51	3-oxoadipate enol-lactonase 2
HAAAELCE_02596	Root71_gene_2561	51	56	48	537	419	412	237.104	2.88614	0.265327	10.8777	1.4728e-27	1.45176e-25	hypothetical protein
HAAAELCE_02598	Root71_gene_2563	613	445	274	6139	4497	3998	2477.72	3.24684	0.284813	11.3999	4.18568e-30	4.81353e-28	Toluene efflux pump outer membrane protein TtgC
HAAAELCE_02599	Root71_gene_2564	973	650	309	13949	8975	8307	5123.38	3.8224	0.346648	11.0267	2.84008e-28	2.85041e-26	putative efflux pump membrane transporter TtgB
HAAAELCE_02600	Root71_gene_2565	201	182	101	2837	2014	2285	1171.71	3.65185	0.255185	14.3106	1.8781e-46	3.70254e-44	putative efflux pump periplasmic linker TtgA
HAAAELCE_02601	Root71_gene_2566	26	15	24	544	324	585	230.103	4.20421	0.332227	12.6546	1.05456e-36	1.4553e-34	HTH-type transcriptional regulator TtgR
HAAAELCE_02602	Root71_gene_2567	252	198	100	514	530	665	354.949	1.40628	0.271411	5.18138	2.20246e-07	3.85955e-06	N-ethylmaleimide reductase
HAAAELCE_02604	Root71_gene_2569	18	23	7	48	34	72	31.4131	1.42355	0.466229	3.05332	0.00226326	0.0127612	hypothetical protein
HAAAELCE_02611	Root71_gene_2576	66	170	227	42	60	50	111.807	-1.93225	0.46757	-4.13253	3.58797e-05	0.000361416	Hippurate hydrolase
HAAAELCE_02612	Root71_gene_2577	28	74	101	24	17	18	47.9101	-2.10919	0.527841	-3.99588	6.44541e-05	0.000603028	Proline/betaine transporter
HAAAELCE_02613	Root71_gene_2578	59	82	135	47	43	44	72.8609	-1.35855	0.414085	-3.28086	0.00103492	0.00661968	Glutamyl-tRNA(Gln) amidotransferase subunit A
HAAAELCE_02621	Root71_gene_2586	24	16	21	9	8	18	16.3137	-1.08834	0.531095	-2.04925	0.0404379	0.123413	hypothetical protein
HAAAELCE_02624	Root71_gene_2589	37	22	36	12	9	15	22.8483	-1.68132	0.481353	-3.4929	0.00047781	0.00344773	hypothetical protein
HAAAELCE_02639	Root71_gene_2604	107	82	156	27	29	35	78.3577	-2.22749	0.381453	-5.8395	5.23591e-09	1.2093e-07	hypothetical protein
HAAAELCE_02650	Root71_gene_2614	200	241	192	539	656	983	441.515	1.49674	0.251283	5.9564	2.57856e-09	6.32606e-08	3-(3-hydroxydecanoyloxy)decanoate synthase
HAAAELCE_02668	Root71_gene_2630	27	21	24	225	281	351	142.21	3.30222	0.29812	11.0768	1.62543e-28	1.6929e-26	hypothetical protein
HAAAELCE_02669	Root71_gene_2631	105	131	81	1299	1891	2355	891.196	3.8614	0.264883	14.5777	3.89153e-48	8.59249e-46	hypothetical protein
HAAAELCE_02670	Root71_gene_2632	11	17	11	191	304	334	132.258	4.1414	0.370688	11.1722	5.57873e-29	6.03816e-27	hypothetical protein
HAAAELCE_02671	Root71_gene_2633	53	64	65	1207	1939	2428	870.833	4.64478	0.297288	15.6239	5.0067e-55	1.20161e-52	hypothetical protein
HAAAELCE_02679	Root71_gene_2641	2616	1296	870	1052	687	951	1243.27	-1.03915	0.323942	-3.20783	0.00133742	0.00826372	RNA polymerase sigma-H factor
HAAAELCE_02686	Root71_gene_2648	137	151	91	355	313	311	217.366	1.12672	0.242623	4.6439	3.41901e-06	4.62572e-05	Peroxiredoxin Bcp
HAAAELCE_02687	Root71_gene_2649	158	173	97	407	340	344	243.018	1.11174	0.251386	4.42246	9.75824e-06	0.00011634	Glycine cleavage system transcriptional repressor
HAAAELCE_02696	Root71_gene_2658	73	110	53	175	182	231	131.257	1.05776	0.291745	3.62564	0.000288243	0.0022068	HTH-type transcriptional regulator RutR
HAAAELCE_02704	Root71_gene_2666	417	200	47	106	62	48	146.2	-1.76604	0.5511	-3.20457	0.00135266	0.00832407	8-oxoguanine deaminase
HAAAELCE_02705	Root71_gene_2667	228	132	101	81	60	120	120.473	-1.06777	0.324255	-3.29301	0.000991199	0.00640681	Purine-binding protein
HAAAELCE_02711	Root71_gene_2673	146	115	219	71	90	98	129.2	-1.19565	0.348939	-3.42652	0.000611372	0.00426107	hypothetical protein
HAAAELCE_02712	Root71_gene_2674	233	224	115	588	434	371	315.384	1.06688	0.300927	3.54533	0.000392127	0.00289377	Bicyclomycin resistance protein
HAAAELCE_02718	Root71_gene_2680	63	62	51	36	23	33	45.8514	-1.19826	0.337836	-3.54686	0.000389855	0.00288086	Methyl-accepting chemotaxis protein McpA
HAAAELCE_02722	Root71_gene_2684	522	551	603	155	173	228	392.807	-1.88311	0.240131	-7.84204	4.43282e-15	1.98936e-13	Regulator of RpoS
HAAAELCE_02723	Root71_gene_2685	282	307	526	72	112	105	254.493	-2.26158	0.362587	-6.23735	4.45049e-10	1.24074e-08	hypothetical protein
HAAAELCE_02732	Root71_gene_2693	1860	2347	2677	743	886	1184	1703.64	-1.59843	0.270295	-5.91367	3.34575e-09	8.10024e-08	Regulator of RpoS
HAAAELCE_02733	Root71_gene_2694	32	26	47	24	21	17	29.1672	-1.04378	0.459836	-2.26989	0.0232143	0.0805423	hypothetical protein
HAAAELCE_02746	Root71_gene_2707	30	47	15	71	53	98	49.5798	1.01263	0.410976	2.46397	0.0137409	0.0542169	putative protein YciH
HAAAELCE_02752	Root71_gene_2713	150	106	86	349	346	373	223.282	1.40125	0.225722	6.20787	5.37061e-10	1.47491e-08	3-dehydroquinate dehydratase 1
HAAAELCE_02753	Root71_gene_2714	225	266	181	464	611	666	385.172	1.11227	0.228887	4.85948	1.17694e-06	1.7654e-05	Biotin carboxyl carrier protein of acetyl-CoA carboxylase
HAAAELCE_02774	Root71_gene_2735	310	391	384	120	152	305	285.757	-1.22867	0.331165	-3.71014	0.000207144	0.00167286	hypothetical protein
HAAAELCE_02776	Root71_gene_2737	2295	2485	2182	774	1220	1597	1810.58	-1.23963	0.258325	-4.79872	1.59685e-06	2.34431e-05	hypothetical protein
HAAAELCE_02808	Root71_gene_2768	111	106	108	221	223	383	182.911	1.05671	0.265656	3.97775	6.95705e-05	0.000643265	hypothetical protein
HAAAELCE_02810	Root71_gene_2770	59	44	31	539	527	773	300.043	3.52239	0.255906	13.7644	4.17514e-43	6.77847e-41	hypothetical protein
HAAAELCE_02813	Root71_gene_2773	17	10	5	2	5	1	6.84257	-2.18681	0.894291	-2.4453	0.0144731	0.0562784	Urease accessory protein UreF
HAAAELCE_02839	Root71_gene_2799	572	357	290	2388	2033	1819	1171.2	2.13576	0.254795	8.38228	5.19128e-17	2.75537e-15	50S ribosomal protein L9
HAAAELCE_02840	Root71_gene_2800	1082	1027	875	4441	4199	4024	2472.16	1.83361	0.182323	10.0569	8.56417e-24	7.62487e-22	hypothetical protein
HAAAELCE_02841	Root71_gene_2801	122	61	91	397	289	240	191.795	1.51669	0.330168	4.5937	4.35461e-06	5.68261e-05	30S ribosomal protein S18
HAAAELCE_02842	Root71_gene_2802	605	545	511	1979	1558	1362	1052.48	1.31212	0.23556	5.57022	2.54424e-08	5.22089e-07	30S ribosomal protein S6
HAAAELCE_02847	Root71_gene_2807	393	414	517	1073	1114	1179	756.726	1.05753	0.244836	4.31934	1.56494e-05	0.000175936	Iron-utilization periplasmic protein
HAAAELCE_02848	Root71_gene_2808	224	186	212	682	606	613	403.313	1.34826	0.219534	6.14146	8.17668e-10	2.20172e-08	hypothetical protein
HAAAELCE_02871	Root71_gene_2831	124	180	95	276	352	432	231.827	1.14658	0.278058	4.12351	3.73141e-05	0.000373141	Thiosulfate sulfurtransferase
HAAAELCE_02872	Root71_gene_2832	133	129	107	274	304	375	210.74	1.10354	0.214202	5.15187	2.57906e-07	4.44175e-06	Phosphatidylserine decarboxylase proenzyme
HAAAELCE_02901	Root71_gene_2860	162	128	136	355	323	387	238.754	1.05778	0.209163	5.05721	4.25444e-07	7.0103e-06	D-inositol-3-phosphate glycosyltransferase
HAAAELCE_02908	Root71_gene_2867	131	100	120	302	266	315	197.945	1.06282	0.230488	4.61118	4.00384e-06	5.27475e-05	hypothetical protein
HAAAELCE_02930	Root71_gene_2888	41	13	22	15	6	14	18.7972	-1.36775	0.574133	-2.38228	0.0172057	0.0642069	hypothetical protein
HAAAELCE_02949	Root71_gene_2907	124	120	79	268	289	263	183.076	1.10386	0.239109	4.61655	3.90179e-06	5.17738e-05	hypothetical protein
HAAAELCE_02951	Root71_gene_2909	101	68	55	208	166	219	129.611	1.15922	0.259671	4.46417	8.03808e-06	9.83819e-05	hypothetical protein
HAAAELCE_02973	Root71_gene_2930	737	519	361	2247	2214	2026	1277.33	1.78281	0.236107	7.55089	4.32309e-14	1.79425e-12	Glutamate synthase [NADPH] small chain
HAAAELCE_02974	Root71_gene_2931	2673	1485	713	5955	5459	5046	3359.21	1.56947	0.345282	4.54547	5.48117e-06	6.92358e-05	Glutamate synthase [NADPH] large chain
HAAAELCE_02991	Root71_gene_2947	37	40	57	300	331	556	202.136	2.83317	0.327885	8.64073	5.58542e-18	3.17851e-16	ATP-dependent protease subunit HslV
HAAAELCE_02992	Root71_gene_2948	175	211	222	1223	1387	1958	798.132	2.61089	0.252238	10.3509	4.14619e-25	3.75196e-23	ATP-dependent protease ATPase subunit HslU
HAAAELCE_03020	Root71_gene_2976	250	258	191	387	557	755	381.222	1.00987	0.255326	3.95521	7.64672e-05	0.000697684	Histidine ammonia-lyase
HAAAELCE_03024	Root71_gene_2980	105	117	107	193	268	550	209.517	1.31043	0.346734	3.77935	0.000157237	0.00131707	hypothetical protein
HAAAELCE_03025	Root71_gene_2981	200	195	169	485	784	1611	526.897	2.04945	0.352303	5.8173	5.98064e-09	1.37555e-07	Urocanate hydratase
HAAAELCE_03050	Root71_gene_3005	407	369	331	1152	1359	1921	865.908	1.72622	0.211957	8.14422	3.81722e-16	1.95102e-14	Protein-export protein SecB
HAAAELCE_03063	Root71_gene_3018	518	438	291	1034	1295	1674	825.007	1.43241	0.229445	6.24294	4.29411e-10	1.20936e-08	hypothetical protein
HAAAELCE_03079	Root71_gene_3034	32	32	13	63	74	102	49.5022	1.38717	0.374323	3.7058	0.000210722	0.0016956	hypothetical protein
HAAAELCE_03089	Root71_gene_3044	121	126	116	274	298	370	208.492	1.1019	0.221344	4.97822	6.4172e-07	1.01208e-05	hypothetical protein
HAAAELCE_03144	Root71_gene_3099	73	82	81	247	226	215	148.358	1.27748	0.260779	4.89869	9.64755e-07	1.48755e-05	Cation efflux system protein CusC
HAAAELCE_03148	Root71_gene_3103	788	837	721	2381	2757	4003	1798.19	1.67944	0.215402	7.79677	6.35099e-15	2.8046e-13	Thiol peroxidase
HAAAELCE_03164	Root71_gene_3119	71	48	42	28	27	27	41.3229	-1.2152	0.352013	-3.45215	0.000556141	0.00392069	hypothetical protein
HAAAELCE_03185	Root71_gene_3140	1	3	1	11	24	34	11.1935	3.50642	0.882733	3.97223	7.12018e-05	0.000653967	hypothetical protein
HAAAELCE_03186	Root71_gene_3141	18	10	7	130	102	187	68.7658	3.3233	0.397213	8.36656	5.93247e-17	3.11878e-15	hypothetical protein
HAAAELCE_03215	Root71_gene_3170	178	119	125	368	292	386	234.29	1.05245	0.227607	4.62398	3.76446e-06	5.01928e-05	Oligopeptide-binding protein AppA
HAAAELCE_03219	Root71_gene_3174	494	423	316	987	1155	1381	753.398	1.26207	0.195475	6.45641	1.07219e-10	3.28804e-09	Enoyl-[acyl-carrier-protein] reductase [NADH] FabI
HAAAELCE_03223	Root71_gene_3178	431	441	371	132	139	153	290.433	-1.81523	0.201655	-9.00167	2.22318e-19	1.51506e-17	hypothetical protein
HAAAELCE_03224	Root71_gene_3179	205	215	172	54	41	85	134.365	-1.99895	0.280635	-7.12294	1.0565e-12	4.16563e-11	hypothetical protein
HAAAELCE_03225	Root71_gene_3180	1394	1340	1308	457	460	609	968.602	-1.68296	0.187141	-8.99303	2.40506e-19	1.61901e-17	Isoquinoline 1-oxidoreductase subunit beta
HAAAELCE_03226	Root71_gene_3181	95	104	135	49	61	46	86.1174	-1.37923	0.340056	-4.05589	4.9944e-05	0.000484518	Isoquinoline 1-oxidoreductase subunit alpha
HAAAELCE_03229	Root71_gene_3184	378	488	473	194	285	335	370.051	-1.0106	0.274941	-3.67568	0.00023722	0.00186002	hypothetical protein
HAAAELCE_03230	Root71_gene_3185	259	308	325	143	124	174	231.415	-1.30916	0.256354	-5.10685	3.27577e-07	5.51289e-06	HTH-type transcriptional activator RhaR
HAAAELCE_03257	Root71_gene_3212	84	77	78	210	253	229	149.108	1.27397	0.248475	5.12718	2.94117e-07	5.01089e-06	3-oxoacyl-[acyl-carrier-protein] reductase FabG
HAAAELCE_03258	Root71_gene_3213	10	6	7	0	3	2	4.91474	-2.45418	1.0325	-2.37692	0.0174577	0.0648932	hypothetical protein
HAAAELCE_03286	Root71_gene_3241	1694	1628	1471	854	617	542	1181.29	-1.50068	0.248862	-6.03016	1.63794e-09	4.18584e-08	Sensor histidine kinase RcsC
HAAAELCE_03287	Root71_gene_3242	1272	1200	1031	597	503	420	868.878	-1.44963	0.229636	-6.31272	2.74179e-10	8.05037e-09	1,3-propanediol dehydrogenase
HAAAELCE_03288	Root71_gene_3243	4507	4550	3790	610	334	253	2519.92	-3.66151	0.330838	-11.0674	1.80617e-28	1.8463e-26	PqqA peptide cyclase
HAAAELCE_03289	Root71_gene_3244	339	291	350	49	20	10	192.388	-3.87932	0.451669	-8.58885	8.78435e-18	4.94792e-16	PqqA binding protein
HAAAELCE_03290	Root71_gene_3245	2855	3037	2387	507	298	250	1666.33	-3.21368	0.300419	-10.6973	1.04752e-26	1.01444e-24	Pyrroloquinoline-quinone synthase
HAAAELCE_03291	Root71_gene_3246	8688	7877	5435	1045	583	474	4273.45	-3.60975	0.31987	-11.2851	1.55519e-29	1.75197e-27	Coenzyme PQQ synthesis protein B
HAAAELCE_03292	Root71_gene_3247	30365	29644	20173	1717	1038	933	14995.5	-4.67255	0.284997	-16.3951	2.07278e-60	5.44845e-58	Aldehyde dehydrogenase
HAAAELCE_03293	Root71_gene_3248	39879	45425	30908	1884	1125	915	21641.1	-5.12302	0.306667	-16.7055	1.19562e-62	3.66656e-60	Quinoprotein alcohol dehydrogenase (cytochrome c)
HAAAELCE_03294	Root71_gene_3249	2934	2362	1848	923	301	116	1492.77	-2.61409	0.802217	-3.25858	0.00111973	0.0070801	Hydroxyacylglutathione hydrolase
HAAAELCE_03295	Root71_gene_3250	6284	5214	3892	1150	472	169	3042.44	-3.30108	0.769126	-4.29199	1.77079e-05	0.000195496	hypothetical protein
HAAAELCE_03296	Root71_gene_3251	9960	8635	6153	1831	749	337	4896.22	-3.28676	0.475847	-6.90717	4.94403e-12	1.73828e-10	hypothetical protein
HAAAELCE_03297	Root71_gene_3252	9184	7095	4940	1110	469	263	4072.6	-3.72508	0.440832	-8.45011	2.9103e-17	1.57499e-15	hypothetical protein
HAAAELCE_03298	Root71_gene_3253	3590	2739	2186	415	187	131	1640.71	-3.75195	0.388512	-9.65721	4.58176e-22	3.61304e-20	hypothetical protein
HAAAELCE_03299	Root71_gene_3254	3698	3335	2670	257	192	117	1840.27	-4.32557	0.306802	-14.0989	3.8576e-45	6.86901e-43	Hydrazine synthase subunit beta
HAAAELCE_03300	Root71_gene_3255	2649	2384	1750	219	110	122	1289.54	-4.14718	0.292933	-14.1574	1.68007e-45	3.09133e-43	Linearmycin resistance ATP-binding protein LnrL
HAAAELCE_03301	Root71_gene_3256	1488	1167	981	109	60	41	686.866	-4.33758	0.342261	-12.6733	8.31274e-37	1.17657e-34	hypothetical protein
HAAAELCE_03302	Root71_gene_3257	983	902	807	448	296	252	641.971	-1.67816	0.274322	-6.11747	9.50716e-10	2.52305e-08	hypothetical protein
HAAAELCE_03303	Root71_gene_3258	1511	1544	1393	547	392	420	1018.95	-1.97139	0.222112	-8.87566	6.95179e-19	4.36067e-17	Transcriptional regulatory protein DegU
HAAAELCE_03304	Root71_gene_3259	11914	9580	6797	712	452	450	5307.17	-4.35819	0.264102	-16.5019	3.55495e-61	1.03281e-58	Sensor histidine kinase RcsC
HAAAELCE_03305	Root71_gene_3260	5971	4061	2630	369	172	141	2346.17	-4.41449	0.378032	-11.6776	1.65968e-31	1.94924e-29	hypothetical protein
HAAAELCE_03306	Root71_gene_3261	528	327	99	71	46	41	188.679	-2.76642	0.45921	-6.02432	1.69827e-09	4.32001e-08	hypothetical protein
HAAAELCE_03311	Root71_gene_3266	126	90	60	35	47	67	71.3148	-1.13594	0.334157	-3.39943	0.000675268	0.00465935	hypothetical protein
HAAAELCE_03324	Root71_gene_3279	19	23	17	15	8	10	15.7665	-1.0978	0.528468	-2.07732	0.0377718	0.117399	Proline/betaine transporter
HAAAELCE_03329	Root71_gene_3284	135	144	52	66	51	59	85.1725	-1.13365	0.361683	-3.13436	0.00172227	0.0102005	HTH-type transcriptional regulator HdfR
HAAAELCE_03331	Root71_gene_3286	275	198	129	80	80	134	150.743	-1.28204	0.291976	-4.39089	1.12885e-05	0.000132298	Sialic acid transporter NanT
HAAAELCE_03332	Root71_gene_3287	222	235	212	93	114	140	174.581	-1.22263	0.238744	-5.1211	3.03755e-07	5.15915e-06	hypothetical protein
HAAAELCE_03335	Root71_gene_3290	1816	1734	2119	781	504	774	1357.67	-1.75314	0.251834	-6.96147	3.36741e-12	1.25595e-10	hypothetical protein
HAAAELCE_03342	Root71_gene_3297	58	60	54	453	305	364	201.931	2.44393	0.266556	9.16854	4.79475e-20	3.36919e-18	Putative aminoacrylate peracid reductase RutC
HAAAELCE_03343	Root71_gene_3298	38	14	7	2593	1828	2059	996.174	6.57598	0.384672	17.095	1.61622e-65	5.24797e-63	hypothetical protein
HAAAELCE_03349	Root71_gene_3304	21	19	17	164	139	171	82.104	2.7954	0.311673	8.96902	2.99156e-19	1.98957e-17	Fosmidomycin resistance protein
HAAAELCE_03355	Root71_gene_3309	133	148	126	29	35	34	89.2323	-2.32005	0.290897	-7.97551	1.51753e-15	7.09894e-14	Spermidine/putrescine import ATP-binding protein PotA
HAAAELCE_03356	Root71_gene_3310	242	402	423	81	115	96	244.134	-2.16332	0.335875	-6.44085	1.18807e-10	3.62329e-09	Putrescine-binding periplasmic protein SpuD
HAAAELCE_03357	Root71_gene_3311	86	90	150	19	21	18	70.259	-2.79249	0.413719	-6.74974	1.4811e-11	4.83769e-10	Spermidine/putrescine transport system permease protein PotB
HAAAELCE_03358	Root71_gene_3312	57	69	81	16	12	6	43.7924	-2.87793	0.464957	-6.18967	6.02908e-10	1.63943e-08	Inner membrane ABC transporter permease protein YdcV
HAAAELCE_03359	Root71_gene_3313	158	189	233	62	77	52	137.481	-1.88168	0.334874	-5.61907	1.91987e-08	4.02954e-07	Betaine aldehyde dehydrogenase
HAAAELCE_03365	Root71_gene_3319	56	25	26	10	7	21	24.5405	-1.75298	0.519821	-3.37227	0.000745513	0.00507787	UDP-N-acetylglucosamine 4-epimerase
HAAAELCE_03369	Root71_gene_3323	539	163	95	118	101	149	191.381	-1.29915	0.464146	-2.79901	0.00512601	0.0248425	Protein hcp1
HAAAELCE_03370	Root71_gene_3324	1136	458	289	236	207	278	434.548	-1.5836	0.374394	-4.22976	2.33943e-05	0.000248818	hypothetical protein
HAAAELCE_03371	Root71_gene_3325	219	80	63	49	48	86	90.1227	-1.20579	0.422416	-2.8545	0.00431051	0.021436	hypothetical protein
HAAAELCE_03394	Root71_gene_3348	205	67	27	46	23	34	66.3361	-1.7047	0.558303	-3.05337	0.0022629	0.0127612	hypothetical protein
HAAAELCE_03397	Root71_gene_3351	27	14	12	6	8	10	12.987	-1.38185	0.588913	-2.34644	0.0189537	0.0691962	hypothetical protein
HAAAELCE_03399	Root71_gene_3353	586	642	533	333	290	312	463.207	-1.17584	0.201011	-5.8496	4.92761e-09	1.14287e-07	hypothetical protein
HAAAELCE_03415	Root71_gene_3368	43	21	15	16	12	12	19.9425	-1.19564	0.517541	-2.31024	0.0208749	0.0742936	hypothetical protein
HAAAELCE_03419	Root71_gene_3372	52	33	20	26	20	12	27.4576	-1.05917	0.483509	-2.19059	0.0284814	0.0939173	hypothetical protein
HAAAELCE_03421	Root71_gene_3374	1640	1531	1907	710	883	1048	1336.52	-1.23447	0.239003	-5.16509	2.40321e-07	4.18478e-06	Type I secretion system membrane fusion protein PrsE
HAAAELCE_03422	Root71_gene_3375	1377	1587	1728	730	879	1008	1263.62	-1.13363	0.237951	-4.76416	1.89645e-06	2.72615e-05	Outer membrane protein TolC
HAAAELCE_03444	Root71_gene_3397	9	12	13	4	4	5	8.28534	-1.67494	0.720475	-2.32477	0.0200843	0.0720841	hypothetical protein
HAAAELCE_03466	Root71_gene_3417	24	15	9	10	7	2	11.4218	-1.53035	0.701672	-2.181	0.0291834	0.0958314	3-oxo-5-alpha-steroid 4-dehydrogenase
HAAAELCE_03471	Root71_gene_3422	63	44	18	17	31	13	31.2932	-1.21796	0.51969	-2.34364	0.0190967	0.0696261	3-oxoacyl-[acyl-carrier-protein] reductase FabG
HAAAELCE_03472	Root71_gene_3423	229	136	21	85	53	34	92.2917	-1.30887	0.59749	-2.19061	0.02848	0.0939173	3-oxosteroid 1-dehydrogenase
HAAAELCE_03483	Root71_gene_3434	20	19	24	11	13	13	17.2737	-1.04538	0.499814	-2.09154	0.0364796	0.114024	3-ketosteroid-9-alpha-monooxygenase, oxygenase component
HAAAELCE_03499	Root71_gene_3450	41	27	9	19	7	4	17.9987	-1.53335	0.685438	-2.23703	0.0252844	0.0858891	Acryloyl-CoA reductase (NADH)
HAAAELCE_03505	Root71_gene_3456	5	1	1	43	30	28	16.6536	3.62838	0.740263	4.90147	9.51222e-07	1.4708e-05	hypothetical protein
HAAAELCE_03507	Root71_gene_3458	62	34	20	290	204	107	113.581	2.19181	0.44868	4.88502	1.03418e-06	1.58088e-05	23S rRNA 5-hydroxycytidine synthase
HAAAELCE_03518	Root71_gene_3469	134	79	22	53	29	45	59.5626	-1.07824	0.499472	-2.15875	0.0308696	0.100118	hypothetical protein
HAAAELCE_03523	Root71_gene_3474	453	544	633	233	325	346	439.809	-1.14631	0.27811	-4.12178	3.75963e-05	0.000374664	hypothetical protein
HAAAELCE_03526	Root71_gene_3477	186	198	133	347	415	594	296.597	1.12344	0.242311	4.63634	3.5463e-06	4.76292e-05	Disulfide-bond oxidoreductase YfcG
HAAAELCE_03534	Root71_gene_3485	232	110	97	41	48	36	96.5983	-2.02199	0.358674	-5.63741	1.72627e-08	3.665e-07	Methyl-accepting chemotaxis protein McpP
HAAAELCE_03535	Root71_gene_3486	292	80	38	64	54	52	95.3298	-1.42422	0.537123	-2.65158	0.00801172	0.0353798	hypothetical protein
HAAAELCE_03537	Root71_gene_3488	1797	1753	1737	670	955	1150	1385.38	-1.21061	0.229344	-5.2786	1.30175e-07	2.3637e-06	Sialic acid transporter NanT
HAAAELCE_03538	Root71_gene_3489	1966	480	105	178	165	292	519.858	-2.16542	0.980173	-2.20922	0.0271592	0.090915	Adaptive-response sensory-kinase SasA
HAAAELCE_03539	Root71_gene_3490	1444	419	157	220	220	316	454.425	-1.58572	0.779074	-2.03539	0.041812	0.126398	Transcriptional regulatory protein QseB
HAAAELCE_03553	Root71_gene_3503	11	5	0	0	1	1	2.96911	-3.16824	1.61154	-1.96598	0.0493015	0.142409	hypothetical protein
HAAAELCE_03564	Root71_gene_3513	21	31	15	8	13	12	17.0898	-1.27352	0.528084	-2.4116	0.0158829	0.0603433	3-hydroxyadipyl-CoA dehydrogenase
HAAAELCE_03607	Root71_gene_3556	74	38	21	25	18	26	33.5496	-1.16088	0.458377	-2.53258	0.0113226	0.046307	hypothetical protein
HAAAELCE_03610	Root71_gene_3559	7677	20478	24893	2570	8818	9600	13268.9	-1.68264	0.755087	-2.2284	0.0258536	0.087339	L-ornithine N(5)-monooxygenase
HAAAELCE_03612	Root71_gene_3561	655	1553	1839	370	866	976	1101.31	-1.20871	0.441979	-2.73476	0.00624256	0.0291396	Macrolide export protein MacA
HAAAELCE_03613	Root71_gene_3562	925	1965	2339	526	1143	1414	1452.85	-1.1002	0.422762	-2.6024	0.00925735	0.0395432	Macrolide export ATP-binding/permease protein MacB
HAAAELCE_03630	Root71_gene_3578	10733	28077	37402	5595	16341	20864	20982.8	-1.19052	0.498969	-2.38595	0.0170351	0.0637408	Linear gramicidin synthase subunit D
HAAAELCE_03632	Root71_gene_3580	7	22	13	48	31	52	27.4862	1.35087	0.495163	2.72813	0.00636953	0.0295709	hypothetical protein
HAAAELCE_03640	#N/A	48	47	133	65	36	37	65.1311	-1.05471	0.516599	-2.04165	0.0411868	0.124936	rsmX
HAAAELCE_03644	Root71_gene_3591	26	30	32	15	19	14	23.625	-1.14392	0.452589	-2.52751	0.0114874	0.046763	hypothetical protein
HAAAELCE_03654	Root71_gene_3601	37	58	93	35	36	34	51.8285	-1.15655	0.446491	-2.59031	0.00958886	0.040622	Fosfomycin resistance protein AbaF
HAAAELCE_03660	Root71_gene_3607	48	83	88	96	130	357	126.16	1.0589	0.460003	2.30194	0.0213383	0.0756502	hypothetical protein
HAAAELCE_03690	Root71_gene_3636	306	263	286	693	652	722	469.965	1.00589	0.197343	5.09713	3.44836e-07	5.76816e-06	hypothetical protein
HAAAELCE_03708	Root71_gene_3654	141	173	107	428	588	899	362.045	1.90927	0.285812	6.68015	2.38697e-11	7.70531e-10	putative ABC transporter ATP-binding protein YadG
HAAAELCE_03709	Root71_gene_3655	72	46	56	236	279	278	152.037	1.93226	0.260776	7.40964	1.26644e-13	5.17833e-12	Inner membrane transport permease YadH
HAAAELCE_03751	Root71_gene_3696	44	50	40	13	14	37	33.8125	-1.3645	0.444545	-3.06942	0.00214477	0.0122305	hypothetical protein
HAAAELCE_03752	Root71_gene_3697	14	13	9	5	0	7	8.21489	-1.86738	0.816855	-2.28606	0.022251	0.0781331	hypothetical protein
HAAAELCE_03763	Root71_gene_3708	1058	1128	886	2447	2878	3339	1867.34	1.23014	0.184405	6.67084	2.54343e-11	8.11545e-10	Electron transfer flavoprotein subunit beta
HAAAELCE_03764	Root71_gene_3709	1755	1715	1319	3716	4026	4893	2774.18	1.13888	0.168263	6.76847	1.30148e-11	4.3019e-10	Electron transfer flavoprotein subunit alpha
HAAAELCE_03803	Root71_gene_3747	330	376	340	842	918	1086	621.862	1.16717	0.203126	5.74605	9.13534e-09	2.02518e-07	Histidinol-phosphate aminotransferase
HAAAELCE_03832	Root71_gene_3776	53	21	73	24	17	48	40.7077	-1.06219	0.533243	-1.99194	0.0463779	0.136609	hypothetical protein
HAAAELCE_03848	Root71_gene_3792	183	175	136	439	413	419	282.738	1.11324	0.205	5.43043	5.62173e-08	1.07377e-06	hypothetical protein
HAAAELCE_03850	Root71_gene_3794	539	358	263	266	193	198	306.349	-1.04247	0.271723	-3.83652	0.000124792	0.00106965	Membrane-bound lytic murein transglycosylase F
HAAAELCE_03851	Root71_gene_3795	349	215	178	1317	686	590	531.026	1.59353	0.352024	4.52676	5.98952e-06	7.54844e-05	Putative oxidoreductase MhqP
HAAAELCE_03872	Root71_gene_3815	1414	1550	1710	4193	4111	4071	2747.45	1.12548	0.225452	4.99212	5.97201e-07	9.4457e-06	Elongation factor P
HAAAELCE_03879	Root71_gene_3822	69	68	129	216	170	320	155.702	1.07414	0.370774	2.89703	0.00376714	0.0191303	hypothetical protein
HAAAELCE_03885	Root71_gene_3828	119	86	80	795	664	784	391.428	2.72532	0.214485	12.7063	5.45567e-37	7.92507e-35	4,5-DOPA dioxygenase extradiol
HAAAELCE_03895	Root71_gene_3838	305	371	427	171	207	233	297.437	-1.14798	0.27262	-4.21092	2.54337e-05	0.000268216	hypothetical protein
HAAAELCE_03897	Root71_gene_3840	5	6	11	1	2	2	4.94035	-2.45	1.02682	-2.386	0.0170327	0.0637408	Virulence factors putative positive transcription regulator BvgA
HAAAELCE_03916	Root71_gene_3859	138	132	73	84	57	49	90.3346	-1.07542	0.337194	-3.18931	0.00142611	0.00871765	hypothetical protein
HAAAELCE_03931	Root71_gene_3874	2902	8309	10231	935	3272	3955	5318.49	-1.74758	0.790698	-2.21017	0.0270931	0.0908161	hypothetical protein
HAAAELCE_03937	Root71_gene_3880	278	209	209	103	113	137	179.33	-1.24091	0.224819	-5.51958	3.39813e-08	6.72318e-07	Thiol:disulfide interchange protein DsbD
HAAAELCE_03942	Root71_gene_3885	1316	2251	4724	1103	1961	2002	2370.65	-1.06649	0.456827	-2.33455	0.0195667	0.0706399	Protein MbtH
HAAAELCE_03943	Root71_gene_3886	290	479	464	1295	1451	1777	912.204	1.57275	0.284599	5.5262	3.27237e-08	6.54475e-07	hypothetical protein
HAAAELCE_03944	Root71_gene_3887	115	125	138	478	538	613	316.258	1.82447	0.237579	7.67943	1.59802e-14	6.83804e-13	High-affinity zinc uptake system membrane protein ZnuB
HAAAELCE_03945	Root71_gene_3888	190	300	289	716	824	993	527.202	1.40254	0.27886	5.02954	4.91666e-07	7.91252e-06	Zinc import ATP-binding protein ZnuC
HAAAELCE_03946	Root71_gene_3889	172	206	265	751	854	921	502.938	1.67576	0.27632	6.06454	1.32329e-09	3.42937e-08	Manganese ABC transporter substrate-binding lipoprotein
HAAAELCE_03947	Root71_gene_3890	146	223	205	454	545	698	361.859	1.26672	0.277604	4.56305	5.04164e-06	6.48715e-05	hypothetical protein
HAAAELCE_03951	Root71_gene_3894	8911	10956	11990	2559	3014	4099	7362.81	-2.02385	0.256195	-7.89967	2.79641e-15	1.27572e-13	putative protein
HAAAELCE_03952	Root71_gene_3895	38	13	8	134	123	204	79.1079	2.74182	0.432512	6.3393	2.30811e-10	6.88691e-09	hypothetical protein
HAAAELCE_03973	Root71_gene_3916	549	592	605	216	265	366	448.356	-1.33566	0.244052	-5.47286	4.42829e-08	8.57689e-07	hypothetical protein
HAAAELCE_03975	#N/A	56	42	219	58	45	29	82.8051	-1.6126	0.610559	-2.64118	0.00826174	0.0361656	PrrF
HAAAELCE_03979	Root71_gene_3921	2021	1532	1326	3712	3624	4327	2642.29	1.00658	0.169713	5.93111	3.00898e-09	7.317e-08	RNA polymerase-binding transcription factor DksA
HAAAELCE_03985	#N/A	344360	352555	480575	145546	167646	202300	297113	-1.49507	0.260386	-5.74174	9.37066e-09	2.0608e-07	CrcZ
HAAAELCE_03986	Root71_gene_3926	92	63	139	29	12	11	63.2387	-2.78907	0.496519	-5.61726	1.94014e-08	4.05665e-07	hypothetical protein
HAAAELCE_03997	Root71_gene_3937	1422	637	377	2031	2349	2330	1442.04	1.27046	0.352114	3.6081	0.000308444	0.0023452	hypothetical protein
HAAAELCE_03998	Root71_gene_3938	230	277	326	173	141	184	230.237	-1.03893	0.276657	-3.75529	0.00017314	0.00142305	Fimbrial protein
HAAAELCE_04004	Root71_gene_3944	23	26	31	181	122	195	89.81	2.35011	0.32837	7.15689	8.25277e-13	3.27736e-11	hypothetical protein
HAAAELCE_04047	Root71_gene_3987	239	166	180	70	57	114	141.842	-1.55781	0.284108	-5.48317	4.17776e-08	8.12015e-07	hypothetical protein
HAAAELCE_04055	Root71_gene_3995	519	351	132	827	863	1002	581.512	1.22317	0.34838	3.51101	0.000446401	0.00323802	NADP-specific glutamate dehydrogenase
HAAAELCE_04073	Root71_gene_4013	18	9	24	10	8	9	13.6439	-1.208	0.612587	-1.97196	0.0486136	0.141307	hypothetical protein
HAAAELCE_04086	Root71_gene_4026	287	243	158	730	667	731	445.987	1.39171	0.214192	6.49752	8.16569e-11	2.51813e-09	HTH-type transcriptional repressor NicS
HAAAELCE_04093	Root71_gene_4033	32	40	34	160	133	115	81.9162	1.68802	0.32155	5.24962	1.52412e-07	2.7494e-06	3-oxosteroid 1-dehydrogenase
HAAAELCE_04094	Root71_gene_4034	14	8	13	82	112	84	48.9862	2.7382	0.413995	6.61407	3.73887e-11	1.17264e-09	2,5-diketo-D-gluconic acid reductase B
HAAAELCE_04107	Root71_gene_4047	45	64	99	91	210	362	137.471	1.31967	0.47306	2.78965	0.00527653	0.0254825	hypothetical protein
HAAAELCE_04120	#N/A	228	215	351	121	62	228	209.1	-1.29833	0.415676	-3.12341	0.00178767	0.0104978	P24
HAAAELCE_04134	Root71_gene_4073	160	175	248	587	527	512	356.973	1.18786	0.293861	4.04225	5.29409e-05	0.000510006	Endoribonuclease YbeY
HAAAELCE_04138	Root71_gene_4077	4850	4466	5075	1903	1742	2120	3516.91	-1.60021	0.197176	-8.11564	4.83227e-16	2.42492e-14	hypothetical protein
HAAAELCE_04172	Root71_gene_4111	6533	4750	2776	1548	2006	1478	3256.89	-1.68849	0.280613	-6.01716	1.77508e-09	4.4947e-08	Aldehyde dehydrogenase
HAAAELCE_04193	Root71_gene_4132	389	346	286	1099	797	823	599.314	1.16731	0.225741	5.17102	2.32824e-07	4.06704e-06	Riboflavin biosynthesis protein
HAAAELCE_04206	Root71_gene_4145	190	68	15	22	34	63	63.5788	-1.38595	0.630186	-2.19927	0.0278588	0.0923628	hypothetical protein
HAAAELCE_04208	Root71_gene_4147	237	58	18	42	31	54	71.4173	-1.4643	0.625588	-2.34067	0.019249	0.0699965	hypothetical protein
HAAAELCE_04210	Root71_gene_4149	208	238	299	425	537	1100	443.513	1.13718	0.34844	3.26363	0.00109995	0.0069951	Outer membrane protein W
HAAAELCE_04216	Root71_gene_4155	63	34	35	20	22	33	34.8161	-1.06902	0.396446	-2.6965	0.00700728	0.0317311	hypothetical protein
HAAAELCE_04223	Root71_gene_4162	555	560	435	1103	1217	1545	863.442	1.05266	0.184833	5.69519	1.23232e-08	2.67812e-07	Single-stranded DNA-binding protein
HAAAELCE_04228	Root71_gene_4167	1413	964	943	4117	3545	3024	2234.36	1.45196	0.234239	6.19864	5.6952e-10	1.55631e-08	50S ribosomal protein L17
HAAAELCE_04230	Root71_gene_4169	1624	1170	980	3855	3652	3677	2378.83	1.33035	0.195331	6.81071	9.7116e-12	3.28884e-10	30S ribosomal protein S4
HAAAELCE_04231	Root71_gene_4170	1294	961	915	3655	3421	3150	2133.41	1.44711	0.200829	7.20566	5.77645e-13	2.31058e-11	30S ribosomal protein S11
HAAAELCE_04234	Root71_gene_4172	6785	4332	4234	20130	15975	12615	10239.4	1.4405	0.26575	5.4205	5.9431e-08	1.13124e-06	Protein translocase subunit SecY
HAAAELCE_04235	Root71_gene_4173	1725	1259	1122	5179	4092	3324	2671.59	1.38763	0.251932	5.50795	3.63044e-08	7.08129e-07	50S ribosomal protein L15
HAAAELCE_04236	Root71_gene_4174	151	102	116	475	264	158	205.983	1.05472	0.399838	2.63786	0.00834313	0.0364352	50S ribosomal protein L30
HAAAELCE_04237	Root71_gene_4175	1942	1361	1173	4980	3878	3215	2654.61	1.20609	0.255784	4.71527	2.41396e-06	3.37742e-05	30S ribosomal protein S5
HAAAELCE_04238	Root71_gene_4176	518	279	260	1106	792	638	577.607	1.0503	0.31147	3.37207	0.000746042	0.00507787	50S ribosomal protein L18
HAAAELCE_04242	Root71_gene_4180	3014	2143	2207	7165	6621	7287	4530.77	1.26379	0.18159	6.95959	3.41272e-12	1.26431e-10	50S ribosomal protein L5
HAAAELCE_04256	Root71_gene_4194	16580	16639	18160	43504	41417	51076	30012.4	1.12024	0.197753	5.66487	1.47137e-08	3.18509e-07	Elongation factor Tu-A
HAAAELCE_04261	Root71_gene_4198	10523	11319	11552	25645	26387	31560	18779.8	1.04067	0.197108	5.27972	1.29379e-07	2.357e-06	DNA-directed RNA polymerase subunit beta'
HAAAELCE_04264	Root71_gene_4200	652	616	730	2271	2087	2408	1393.79	1.47834	0.212538	6.95565	3.50952e-12	1.2915e-10	50S ribosomal protein L7/L12
HAAAELCE_04265	Root71_gene_4201	555	619	531	2971	3021	3433	1739.07	2.19688	0.181498	12.1041	1.00451e-33	1.28952e-31	50S ribosomal protein L10
HAAAELCE_04266	#N/A	9	5	12	4	3	3	6.38644	-1.66374	0.838515	-1.98415	0.047239	0.138407	P27
HAAAELCE_04341	Root71_gene_4275	110	143	137	793	855	1307	514.538	2.62329	0.261463	10.0331	1.09006e-23	9.55096e-22	Protein GrpE
HAAAELCE_04342	Root71_gene_4276	1445	1714	1822	8282	9542	12936	5544.47	2.32722	0.242213	9.60815	7.38609e-22	5.66267e-20	Chaperone protein DnaK
HAAAELCE_04344	Root71_gene_4277	395	369	240	727	787	890	543.956	1.01371	0.200758	5.04941	4.43176e-07	7.23341e-06	Chaperone protein DnaJ
HAAAELCE_04345	Root71_gene_4278	414	342	259	942	1064	1383	692.492	1.4842	0.202509	7.32906	2.31771e-13	9.33852e-12	4-hydroxy-tetrahydrodipicolinate reductase
HAAAELCE_04366	Root71_gene_4297	2245	2165	1928	4713	5193	6399	3613.79	1.09302	0.171009	6.39157	1.64189e-10	4.92566e-09	Polyribonucleotide nucleotidyltransferase
HAAAELCE_04370	Root71_gene_4301	170	153	174	43	30	48	109.455	-2.32033	0.289445	-8.01648	1.08821e-15	5.22206e-14	hypothetical protein
HAAAELCE_04381	Root71_gene_4312	514	550	484	1283	1562	1799	984.398	1.31216	0.198894	6.59729	4.18752e-11	1.30594e-09	putative TonB-dependent receptor BfrD
HAAAELCE_04385	Root71_gene_4316	131	47	28	225	175	182	124.092	1.31535	0.42644	3.08448	0.00203907	0.0117214	Osmoprotectant import ATP-binding protein OsmV
HAAAELCE_04386	Root71_gene_4317	20	4	3	41	28	38	20.7623	1.78835	0.614385	2.91079	0.00360517	0.0184949	Osmoprotectant import permease protein OsmW
HAAAELCE_04390	Root71_gene_4321	1101	928	1384	482	435	550	855.283	-1.51423	0.258582	-5.85591	4.74418e-09	1.10497e-07	hypothetical protein
HAAAELCE_04399	Root71_gene_4330	197	215	108	277	355	633	280.799	1.0157	0.318789	3.18611	0.00144198	0.00877591	hypothetical protein
HAAAELCE_04405	Root71_gene_4336	32	31	26	20	17	16	24.2494	-1.00157	0.422429	-2.37098	0.0177408	0.0656363	Aldehyde dehydrogenase, thermostable
HAAAELCE_04409	Root71_gene_4340	28	15	13	88	112	130	59.7474	2.31333	0.359915	6.42743	1.29776e-10	3.91457e-09	hypothetical protein
HAAAELCE_04411	Root71_gene_4342	3	4	6	27	18	13	11.3989	1.89093	0.696912	2.71329	0.00666182	0.0306683	Endolytic peptidoglycan transglycosylase RlpA
HAAAELCE_04428	Root71_gene_4359	2325	2579	3734	7435	8059	9826	5441.51	1.24004	0.284134	4.36428	1.27544e-05	0.000146676	Ribosome hibernation promoting factor
HAAAELCE_04443	Root71_gene_4374	160	208	164	378	406	557	299.013	1.05227	0.236734	4.44493	8.79197e-06	0.000106429	Histidinol dehydrogenase
HAAAELCE_04444	Root71_gene_4375	135	168	174	337	359	504	268.582	1.03435	0.259976	3.97864	6.93119e-05	0.000641949	Histidinol-phosphate aminotransferase
HAAAELCE_04458	Root71_gene_4389	83	60	39	159	146	158	102.622	1.11366	0.280172	3.97492	7.04041e-05	0.000648799	hypothetical protein
HAAAELCE_04485	Root71_gene_4416	161	157	122	25	37	51	96.5512	-2.22919	0.298469	-7.46876	8.09552e-14	3.33487e-12	L-serine dehydratase TdcG
HAAAELCE_04487	Root71_gene_4418	1135	1170	1080	4951	5535	8962	3523.38	2.23139	0.231406	9.64276	5.2751e-22	4.1012e-20	hypothetical protein
HAAAELCE_04492	Root71_gene_4423	84	54	44	22	34	27	45.1082	-1.36418	0.370342	-3.68356	0.000229996	0.00181628	hypothetical protein
HAAAELCE_04494	Root71_gene_4425	143	184	149	721	757	956	454.368	2.07661	0.221033	9.39505	5.71906e-21	4.32455e-19	Glyoxylate/hydroxypyruvate reductase B
HAAAELCE_04502	Root71_gene_4433	93	28	24	194	224	298	132.723	2.09322	0.41196	5.08112	3.75224e-07	6.23867e-06	Cytochrome bo(3) ubiquinol oxidase subunit 2
HAAAELCE_04503	Root71_gene_4434	247	136	98	752	776	1140	485.057	2.23646	0.285973	7.82053	5.25998e-15	2.34154e-13	Cytochrome bo(3) ubiquinol oxidase subunit 1
HAAAELCE_04504	Root71_gene_4435	63	37	34	225	194	259	126.233	2.09029	0.274706	7.6092	2.75801e-14	1.17109e-12	Cytochrome bo(3) ubiquinol oxidase subunit 3
HAAAELCE_04505	Root71_gene_4436	33	13	10	47	49	54	32.4822	1.20184	0.445099	2.70017	0.00693035	0.0314343	Cytochrome bo(3) ubiquinol oxidase subunit 4
HAAAELCE_04506	Root71_gene_4437	189	111	67	512	405	499	278.926	1.73029	0.298442	5.79774	6.72151e-09	1.50824e-07	Protoheme IX farnesyltransferase
HAAAELCE_04512	Root71_gene_4442	356	473	627	31	27	35	287.46	-4.2803	0.348111	-12.2958	9.54033e-35	1.25387e-32	hypothetical protein
HAAAELCE_04513	Root71_gene_4443	435	729	942	70	94	114	439.83	-3.24662	0.362273	-8.96182	3.19365e-19	2.09868e-17	hypothetical protein
HAAAELCE_04514	Root71_gene_4444	77	115	143	5	15	22	69.1926	-3.32238	0.480478	-6.91474	4.68714e-12	1.66922e-10	hypothetical protein
HAAAELCE_04516	Root71_gene_4446	339	440	429	95	176	167	289.68	-1.74914	0.30505	-5.73394	9.8126e-09	2.14943e-07	Glutathione S-transferase YfcF
HAAAELCE_04517	Root71_gene_4447	465	749	610	182	205	280	437.077	-1.74697	0.277929	-6.28567	3.26433e-10	9.43408e-09	hypothetical protein
HAAAELCE_04518	Root71_gene_4448	335	592	462	125	160	193	328.825	-1.83171	0.299648	-6.11286	9.7861e-10	2.57235e-08	Branched-chain-amino-acid aminotransferase
HAAAELCE_04519	Root71_gene_4449	291	468	455	127	135	212	296.928	-1.66925	0.310584	-5.37455	7.67748e-08	1.43175e-06	hypothetical protein
HAAAELCE_04520	Root71_gene_4450	198	338	281	91	112	146	203.779	-1.52457	0.307915	-4.95128	7.37263e-07	1.15616e-05	Non-heme di-iron N-oxygenase
HAAAELCE_04521	Root71_gene_4451	209	260	220	110	104	157	182.009	-1.17832	0.251253	-4.68978	2.73493e-06	3.80272e-05	hypothetical protein
HAAAELCE_04532	Root71_gene_4462	360	161	66	104	66	92	140.373	-1.34793	0.448697	-3.00409	0.00266379	0.0145011	HTH-type transcriptional regulator DmlR
HAAAELCE_04564	Root71_gene_4494	1667	1755	1600	861	1043	1104	1374.02	-1.00993	0.193798	-5.21125	1.8757e-07	3.30794e-06	Sensor histidine kinase RcsC
HAAAELCE_04567	Root71_gene_4497	48	40	24	1328	783	595	437.051	4.38052	0.368104	11.9002	1.18023e-32	1.44774e-30	3-hydroxybutyryl-CoA dehydrogenase
HAAAELCE_04568	Root71_gene_4498	56	61	44	1418	866	757	496.105	4.00033	0.319657	12.5145	6.22253e-36	8.37765e-34	Opine dehydrogenase
HAAAELCE_04569	Root71_gene_4499	32	18	27	1288	864	739	457.784	4.98599	0.344231	14.4844	1.52018e-47	3.10793e-45	hypothetical protein
HAAAELCE_04570	Root71_gene_4500	58	33	16	4293	2775	2568	1495.02	6.29348	0.362931	17.3407	2.31754e-67	8.52853e-65	Sialic acid transporter NanT
HAAAELCE_04571	Root71_gene_4501	58	31	35	4962	3100	3069	1725.09	6.25485	0.314833	19.8672	7.82697e-88	5.40061e-85	Porin-like protein NicP
HAAAELCE_04581	Root71_gene_4511	730	598	524	421	257	274	479.919	-1.2034	0.259096	-4.64463	3.40682e-06	4.62055e-05	putative protein
HAAAELCE_04582	Root71_gene_4512	314	282	308	120	105	140	220.718	-1.58598	0.226896	-6.98989	2.7511e-12	1.03307e-10	Epoxide hydrolase A
HAAAELCE_04589	Root71_gene_4519	828	1062	863	2291	2493	2415	1599.89	1.11932	0.213398	5.24523	1.5609e-07	2.79746e-06	hypothetical protein
HAAAELCE_04591	Root71_gene_4521	630	576	553	1372	1499	1530	989.065	1.06087	0.17952	5.9095	3.43157e-09	8.23842e-08	hypothetical protein
HAAAELCE_04598	Root71_gene_4528	393	198	176	73	54	173	179.652	-1.62377	0.396061	-4.09979	4.13519e-05	0.00040834	hypothetical protein
HAAAELCE_04599	Root71_gene_4529	616	166	29	32	25	67	153.437	-2.88678	1.04189	-2.7707	0.00559355	0.0265717	hypothetical protein
HAAAELCE_04603	Root71_gene_4533	50	96	21	68	114	227	89.9577	1.02262	0.502714	2.03419	0.0419322	0.126622	L-cystine-binding protein FliY
HAAAELCE_04607	Root71_gene_4537	15	12	5	1	2	5	6.78232	-2.24901	0.876584	-2.56565	0.0102981	0.0431464	hypothetical protein
HAAAELCE_04609	Root71_gene_4539	10	18	2	1	2	4	6.28399	-2.34149	0.998502	-2.345	0.0190271	0.0694183	Sulfate adenylyltransferase subunit 2
HAAAELCE_04612	Root71_gene_4542	35	39	37	17	19	19	28.7345	-1.28309	0.402976	-3.18404	0.00145235	0.00881152	hypothetical protein
HAAAELCE_04613	Root71_gene_4543	62	41	29	24	24	21	33.9577	-1.16282	0.395986	-2.93652	0.00331918	0.0172522	hypothetical protein
HAAAELCE_04629	Root71_gene_4559	132	111	173	62	37	57	100.95	-1.71188	0.342096	-5.00408	5.61301e-07	8.98082e-06	hypothetical protein
HAAAELCE_04630	Root71_gene_4560	187	144	166	91	92	93	132.682	-1.1117	0.248904	-4.46639	7.9551e-06	9.80183e-05	hypothetical protein
HAAAELCE_04631	Root71_gene_4561	87	91	100	46	37	50	71.3502	-1.34647	0.305564	-4.40651	1.05048e-05	0.000123903	hypothetical protein
HAAAELCE_04632	Root71_gene_4562	670	670	777	369	361	500	575.834	-1.07648	0.230389	-4.67246	2.97606e-06	4.08653e-05	Alternative cytochrome c oxidase subunit 1
HAAAELCE_04634	Root71_gene_4564	848	830	1104	476	505	679	766.396	-1.04707	0.256463	-4.08272	4.45112e-05	0.000436415	hypothetical protein
HAAAELCE_04645	Root71_gene_4575	239	382	483	147	223	314	310.426	-1.0216	0.367692	-2.77841	0.00546255	0.0261294	hypothetical protein
HAAAELCE_04647	Root71_gene_4577	374	404	390	168	234	259	314.205	-1.10024	0.240733	-4.57038	4.86849e-06	6.27899e-05	hypothetical protein
HAAAELCE_04651	Root71_gene_4581	16	12	7	39	29	41	22.6464	1.39358	0.461325	3.02082	0.00252088	0.013842	Arsenate reductase
HAAAELCE_04652	Root71_gene_4582	19	13	11	57	56	46	32.0416	1.65018	0.413945	3.98647	6.70641e-05	0.000624273	NADPH-dependent FMN reductase ArsH
HAAAELCE_04654	Root71_gene_4584	44	38	19	18	19	21	26.6688	-1.03385	0.429619	-2.40643	0.0161092	0.0609896	Lysine/arginine/ornithine-binding periplasmic protein
HAAAELCE_04672	Root71_gene_4602	37	31	35	228	180	246	117.588	2.3962	0.275543	8.69627	3.42958e-18	1.99277e-16	Anthranilate 1,2-dioxygenase large subunit
HAAAELCE_04673	Root71_gene_4603	8	5	7	37	23	29	17.1692	1.89396	0.549326	3.44779	0.000565183	0.00397428	Anthranilate 1,2-dioxygenase small subunit
HAAAELCE_04674	Root71_gene_4604	13	21	15	83	91	102	50.7857	2.22487	0.363038	6.12848	8.872e-10	2.36587e-08	Anthranilate 1,2-dioxygenase electron transfer component
HAAAELCE_04675	Root71_gene_4605	36	27	13	11	13	11	18.7087	-1.3378	0.515669	-2.5943	0.00947824	0.0402461	Kynurenine formamidase
HAAAELCE_04680	Root71_gene_4610	694	508	273	263	259	335	389.33	-1.00984	0.275669	-3.66322	0.000249061	0.00194443	hypothetical protein
HAAAELCE_04681	Root71_gene_4611	1954	1209	444	609	523	493	872.72	-1.3329	0.379118	-3.5158	0.000438437	0.00318864	hypothetical protein
HAAAELCE_04684	Root71_gene_4614	1745	319	36	54	108	223	402.761	-2.61274	1.27088	-2.05585	0.0397971	0.122044	hypothetical protein
HAAAELCE_04699	Root71_gene_4629	232	233	244	119	137	148	191.45	-1.08725	0.23569	-4.61305	3.96795e-06	5.25253e-05	hypothetical protein
HAAAELCE_04703	Root71_gene_4633	50	27	15	123	80	59	56.4227	1.3176	0.447382	2.94514	0.00322806	0.0168739	Transcriptional activator FeaR
HAAAELCE_04705	Root71_gene_4635	13	7	0	235	102	87	68.7187	4.26554	1.09385	3.89956	9.6369e-05	0.000853863	hypothetical protein
HAAAELCE_04706	Root71_gene_4636	57	18	7	9125	5094	5530	3031.25	7.75522	0.78479	9.8819	4.98759e-23	4.23561e-21	4-hydroxyphenylacetate 3-monooxygenase reductase component
HAAAELCE_04707	Root71_gene_4637	150	138	106	1470	1004	1191	628.122	2.96859	0.23171	12.8117	1.41102e-37	2.10508e-35	Response regulator protein TodT
HAAAELCE_04708	Root71_gene_4638	174	161	130	7727	4722	5105	2763.43	4.99302	0.260006	19.2035	3.46019e-82	2.12225e-79	Transcriptional activator FeaR
HAAAELCE_04709	Root71_gene_4639	136	56	41	14206	8828	8602	4882.81	6.89233	0.369733	18.6414	1.48434e-77	7.44868e-75	Oxidoreductase NdmD
HAAAELCE_04710	Root71_gene_4640	84	17	12	10635	7190	6520	3749.53	7.60263	0.780704	9.73817	2.07246e-22	1.70746e-20	4-formylbenzenesulfonate dehydrogenase TsaC1/TsaC2
HAAAELCE_04711	Root71_gene_4641	63	8	15	12228	7851	6819	4143.46	8.12443	0.835172	9.72784	2.29408e-22	1.86225e-20	hypothetical protein
HAAAELCE_04713	Root71_gene_4643	124	17	8	24351	17501	17333	9064.53	8.51063	1.04926	8.11104	5.01868e-16	2.49578e-14	Amidase
HAAAELCE_04714	Root71_gene_4644	42	7	1	7809	5296	5662	2870.01	8.42962	1.0825	7.78717	6.85245e-15	3.00203e-13	hypothetical protein
HAAAELCE_04715	Root71_gene_4645	56	4	7	9550	6472	6643	3471.66	8.26222	1.04279	7.92321	2.3145e-15	1.06467e-13	hypothetical protein
HAAAELCE_04716	Root71_gene_4646	160	18	15	24430	17984	21166	9688.44	8.22653	1.02193	8.04998	8.28076e-16	4.08123e-14	Flavin-dependent monooxygenase, oxygenase subunit HsaA
HAAAELCE_04717	Root71_gene_4647	167	159	137	1718	1245	1579	772.372	3.03358	0.209267	14.4963	1.27927e-47	2.71598e-45	Adaptive-response sensory-kinase SasA
HAAAELCE_04718	Root71_gene_4648	16	8	12	81	75	69	40.8774	2.39533	0.408739	5.86029	4.62066e-09	1.08536e-07	Aralkylamine dehydrogenase heavy chain
HAAAELCE_04719	Root71_gene_4649	0	2	0	10	6	9	4.13558	3.38399	1.34412	2.51762	0.0118151	0.0478802	hypothetical protein
HAAAELCE_04720	Root71_gene_4650	16	5	5	41	34	55	24.0203	2.08124	0.517614	4.02084	5.79918e-05	0.000550972	Methylamine utilization protein MauD
HAAAELCE_04721	Root71_gene_4651	5	7	4	20	14	25	11.7373	1.61189	0.623376	2.58574	0.00971707	0.0410706	Aralkylamine dehydrogenase light chain
HAAAELCE_04722	Root71_gene_4652	6	3	4	22	11	13	9.36378	1.57759	0.713024	2.21253	0.0269301	0.0905325	hypothetical protein
HAAAELCE_04730	Root71_gene_4660	1774	2378	2515	474	501	731	1494.54	-2.27387	0.267018	-8.51578	1.65472e-17	9.13408e-16	Organic hydroperoxide resistance protein OhrB
HAAAELCE_04736	Root71_gene_4666	1467	1499	1758	674	745	954	1230.73	-1.28739	0.231867	-5.55227	2.81989e-08	5.70176e-07	hypothetical protein
HAAAELCE_04738	Root71_gene_4668	675	715	891	405	471	512	633.728	-1.00927	0.252536	-3.99653	6.42774e-05	0.000602396	hypothetical protein
HAAAELCE_04756	Root71_gene_4686	75	53	10	27	19	7	31.9623	-1.52975	0.651167	-2.34925	0.0188114	0.068813	hypothetical protein
HAAAELCE_04766	Root71_gene_4696	68	46	58	173	201	342	138.036	1.77062	0.308197	5.7451	9.18678e-09	2.02844e-07	Lysine/arginine/ornithine-binding periplasmic protein
HAAAELCE_04767	Root71_gene_4697	52	25	44	63	103	138	67.6148	1.04849	0.385747	2.71807	0.00656644	0.0303574	Histidine transport system permease protein HisQ
HAAAELCE_04768	Root71_gene_4698	33	24	30	80	84	127	59.5121	1.4628	0.330587	4.42485	9.65092e-06	0.00011556	Histidine transport system permease protein HisM
HAAAELCE_04769	Root71_gene_4699	83	75	92	196	248	397	171.551	1.45066	0.301224	4.81588	1.46556e-06	2.1747e-05	Histidine transport ATP-binding protein HisP
HAAAELCE_04788	Root71_gene_4718	162	157	116	86	82	84	116.86	-1.03763	0.243286	-4.26506	1.9985e-05	0.000215885	putative protein
HAAAELCE_04789	Root71_gene_4719	139	99	30	45	40	55	67.5265	-1.14299	0.436127	-2.62077	0.00877315	0.0378934	hypothetical protein
HAAAELCE_04797	Root71_gene_4727	53	48	27	228	96	61	82.5269	1.38458	0.485231	2.85344	0.00432488	0.0214881	hypothetical protein
HAAAELCE_04798	Root71_gene_4728	192	164	164	1566	746	692	556.439	2.28633	0.345154	6.6241	3.49376e-11	1.10203e-09	Phenoxybenzoate dioxygenase subunit beta
HAAAELCE_04799	Root71_gene_4729	284	183	92	3975	1869	1832	1276.3	3.58769	0.390685	9.18306	4.19023e-20	3.04343e-18	Phthalate 4,5-dioxygenase oxygenase subunit
HAAAELCE_04853	Root71_gene_4783	380	356	65	119	118	131	194.435	-1.31505	0.458443	-2.86851	0.00412407	0.0206953	Glutarate-semialdehyde dehydrogenase
HAAAELCE_04854	Root71_gene_4784	409	581	83	53	42	45	208.662	-3.13824	0.497692	-6.30559	2.87102e-10	8.3852e-09	L-2-hydroxyglutarate dehydrogenase
HAAAELCE_04855	Root71_gene_4785	840	1194	124	47	57	90	404.161	-3.69446	0.807629	-4.57445	4.77466e-06	6.17239e-05	Glutarate 2-hydroxylase
HAAAELCE_04900	Root71_gene_4830	62	88	24	83	144	292	107.229	1.3098	0.470652	2.78296	0.00538654	0.025923	hypothetical protein
HAAAELCE_04901	Root71_gene_4831	24	24	4	32	80	166	49.7813	2.16625	0.603565	3.58908	0.000331843	0.00249901	Vitamin B12 import ATP-binding protein BtuD
HAAAELCE_04925	Root71_gene_4855	85	74	45	645	244	461	240.433	2.48406	0.358314	6.93265	4.13034e-12	1.48049e-10	Transcriptional regulator SlyA
HAAAELCE_04926	Root71_gene_4856	341	198	72	919	393	592	394.737	1.45164	0.434727	3.3392	0.000840187	0.00560802	p-hydroxybenzoic acid efflux pump subunit AaeB
HAAAELCE_04927	Root71_gene_4857	2	0	2	12	5	15	5.49346	2.70878	1.06591	2.54128	0.0110447	0.0453624	hypothetical protein
HAAAELCE_04928	Root71_gene_4858	189	121	57	844	473	551	348.89	2.14689	0.361324	5.94172	2.82039e-09	6.88875e-08	p-hydroxybenzoic acid efflux pump subunit AaeA
HAAAELCE_04929	Root71_gene_4859	225	147	58	805	418	443	329.7	1.76587	0.40369	4.37432	1.21814e-05	0.000140851	Outer membrane protein OprM
HAAAELCE_04944	Root71_gene_4873	356	162	110	107	67	108	151.949	-1.36786	0.371203	-3.68494	0.000228754	0.00180906	hypothetical protein
HAAAELCE_04956	Root71_gene_4885	35	34	19	54	81	139	56.3993	1.36946	0.39627	3.45587	0.000548523	0.00387688	Arylsulfatase
HAAAELCE_04958	Root71_gene_4887	22	20	16	25	51	83	34.0664	1.17289	0.466416	2.51469	0.0119138	0.0482142	hypothetical protein
HAAAELCE_04959	Root71_gene_4888	43	41	18	40	138	166	69.4948	1.5063	0.487863	3.08754	0.00201819	0.0116898	Putative aliphatic sulfonates-binding protein
HAAAELCE_04961	Root71_gene_4890	17	14	2	17	114	170	50.1591	2.95468	0.711859	4.15065	3.31533e-05	0.0003389	Alpha-ketoglutarate-dependent sulfate ester dioxygenase
HAAAELCE_04962	Root71_gene_4891	19	21	8	26	72	85	35.927	1.68078	0.511567	3.28556	0.00101781	0.00653295	Vitamin B12 transporter BtuB
HAAAELCE_04963	Root71_gene_4892	20	37	9	40	133	166	62.3713	2.10392	0.545652	3.8558	0.000115353	0.000996475	hypothetical protein
HAAAELCE_04964	Root71_gene_4893	40	60	24	63	159	234	90.0121	1.60755	0.454792	3.53468	0.000408268	0.00298891	Tol-Pal system protein TolQ
HAAAELCE_04968	Root71_gene_4897	161	279	131	456	563	894	388.917	1.46646	0.321545	4.56067	5.0991e-06	6.54582e-05	Methionine-binding lipoprotein MetQ
HAAAELCE_04978	Root71_gene_4906	4	13	1	24	24	39	16.1928	2.0164	0.67525	2.98615	0.0028251	0.0152142	D-methionine transport system permease protein MetI
HAAAELCE_04979	Root71_gene_4907	61	42	16	104	119	176	80.4877	1.51674	0.38414	3.94841	7.86728e-05	0.000715443	Methionine import ATP-binding protein MetN
HAAAELCE_04980	Root71_gene_4908	8	14	0	53	64	98	35.9443	3.04863	0.58241	5.2345	1.6543e-07	2.95525e-06	D-methionine-binding lipoprotein MetQ
HAAAELCE_04981	Root71_gene_4909	47	57	11	92	202	266	103.803	2.05107	0.487112	4.21067	2.54611e-05	0.000268216	Dimethyl-sulfide monooxygenase
HAAAELCE_04985	Root71_gene_4913	130	140	124	259	311	387	216.213	1.00492	0.231546	4.34004	1.42457e-05	0.000162137	L-cystine import ATP-binding protein TcyC
HAAAELCE_04995	Root71_gene_4923	33	60	18	83	112	170	74.3559	1.45531	0.415127	3.50569	0.000455426	0.00329483	Alpha-ketoglutarate-dependent taurine dioxygenase
HAAAELCE_05016	Root71_gene_4944	27	32	25	68	68	86	48.825	1.13357	0.326209	3.47497	0.000510915	0.00365318	hypothetical protein
HAAAELCE_05019	Root71_gene_4946	10	3	3	17	20	24	11.985	1.69785	0.647993	2.62016	0.0087888	0.0379036	hypothetical protein
HAAAELCE_05028	Root71_gene_4954	3863	4534	5294	1712	2304	3093	3610.43	-1.25314	0.27554	-4.54793	5.41769e-06	6.85909e-05	Potassium binding protein Kbp
HAAAELCE_05038	Root71_gene_4964	460	443	994	245	208	288	473.402	-1.6936	0.37968	-4.46061	8.17283e-06	9.98098e-05	hypothetical protein
HAAAELCE_05040	Root71_gene_4966	33	31	26	131	98	149	73.22	1.80366	0.30213	5.96983	2.37506e-09	5.87907e-08	Porin D
HAAAELCE_05074	Root71_gene_5000	376	364	465	207	209	280	328.017	-1.08806	0.253623	-4.29005	1.78636e-05	0.000196821	hypothetical protein
HAAAELCE_05075	Root71_gene_5001	50	42	61	27	20	28	39.6839	-1.31635	0.385751	-3.41242	0.00064388	0.0044651	Nucleoid occlusion factor SlmA
HAAAELCE_05076	Root71_gene_5002	118	159	100	52	33	79	92.7907	-1.48485	0.335714	-4.42295	9.73626e-06	0.000116329	3-hydroxybutyryl-CoA dehydrogenase
HAAAELCE_05080	Root71_gene_5006	76	61	13	13	9	12	31.0488	-2.33898	0.572704	-4.0841	4.42477e-05	0.000434603	Quercetin 2,3-dioxygenase
HAAAELCE_05085	Root71_gene_5011	32	50	53	87	151	183	88.4786	1.33682	0.374971	3.56514	0.000363661	0.00270905	Non-heme chloroperoxidase
HAAAELCE_05095	Root71_gene_5020	179	81	18	16	9	17	53.4498	-2.90488	0.610121	-4.76116	1.92487e-06	2.75266e-05	hypothetical protein
HAAAELCE_05098	Root71_gene_5023	26	31	19	18	11	13	20.1158	-1.10664	0.476337	-2.32323	0.020167	0.0722629	Type II secretion system protein F
HAAAELCE_05105	Root71_gene_5030	88	99	50	53	27	43	60.9858	-1.1911	0.362212	-3.28841	0.00100755	0.00649703	hypothetical protein
HAAAELCE_05106	Root71_gene_5031	40	14	7	6	5	11	13.6872	-1.68066	0.6965	-2.413	0.0158217	0.060273	hypothetical protein
HAAAELCE_05108	Root71_gene_5033	18	17	8	6	2	8	9.9855	-1.68133	0.695237	-2.41836	0.0155908	0.0596405	hypothetical protein
HAAAELCE_05109	Root71_gene_5034	17	10	11	4	6	2	8.71258	-1.89148	0.738898	-2.55986	0.0104713	0.0436614	hypothetical protein
HAAAELCE_05129	Root71_gene_5054	109	45	24	4576	4665	5954	2322.71	6.2112	0.362548	17.1321	8.55173e-66	2.95035e-63	Muconate cycloisomerase 1
HAAAELCE_05130	Root71_gene_5055	28	15	16	795	709	801	360.273	5.03931	0.284234	17.7294	2.48513e-70	9.79852e-68	Muconolactone Delta-isomerase
HAAAELCE_05131	Root71_gene_5056	324	271	230	4572	4207	5793	2343.92	3.88066	0.177196	21.9004	2.57516e-106	7.10745e-103	Catechol 1,2-dioxygenase
HAAAELCE_05132	Root71_gene_5057	152	139	140	791	761	1093	476.302	2.33927	0.208882	11.199	4.12547e-29	4.55452e-27	HTH-type transcriptional activator RhaS
HAAAELCE_05133	Root71_gene_5058	31	26	9	227	85	54	68.367	2.28833	0.561495	4.07543	4.59295e-05	0.000448727	2-halobenzoate 1,2-dioxygenase large subunit
HAAAELCE_05135	Root71_gene_5060	16	9	11	95	38	25	31.0018	1.91129	0.581314	3.28787	0.00100947	0.00649703	Benzoate 1,2-dioxygenase electron transfer component
HAAAELCE_05137	Root71_gene_5062	197	223	185	107	108	131	162.733	-1.07677	0.229386	-4.69414	2.6773e-06	3.73199e-05	hypothetical protein
HAAAELCE_05139	Root71_gene_5064	217	141	252	90	54	105	150.315	-1.59557	0.341449	-4.67293	2.9694e-06	4.08653e-05	hypothetical protein
HAAAELCE_05141	Root71_gene_5066	180	165	264	112	96	133	165.266	-1.1434	0.31263	-3.65735	0.000254836	0.00197569	hypothetical protein
HAAAELCE_05143	Root71_gene_5068	332	201	107	76	47	119	147.825	-1.64086	0.383214	-4.28184	1.85352e-05	0.000203005	Gamma-glutamylputrescine oxidoreductase
HAAAELCE_05144	Root71_gene_5069	60	32	28	19	10	26	29.4426	-1.3774	0.458024	-3.00728	0.002636	0.0143782	hypothetical protein
HAAAELCE_05155	Root71_gene_5080	102	150	130	36	56	51	92.2662	-1.69686	0.329386	-5.15158	2.58297e-07	4.44175e-06	Putrescine-binding periplasmic protein SpuD
HAAAELCE_05180	Root71_gene_5104	128	176	145	318	433	466	266.634	1.16041	0.260461	4.4552	8.38158e-06	0.000101908	Oxaloacetate decarboxylase
HAAAELCE_05208	Root71_gene_5132	58	63	124	30	28	46	62.1662	-1.57262	0.436637	-3.60166	0.000316197	0.00239425	hypothetical protein
HAAAELCE_05209	Root71_gene_5133	194	208	199	69	73	85	144.543	-1.67997	0.246337	-6.81978	9.11785e-12	3.10682e-10	putative protein
HAAAELCE_05212	Root71_gene_5136	496	701	674	258	340	487	509.127	-1.09172	0.289146	-3.77568	0.000159572	0.00132571	hypothetical protein
HAAAELCE_05213	Root71_gene_5137	190	161	170	80	92	112	137.926	-1.14713	0.242287	-4.73459	2.19494e-06	3.09084e-05	Multifunctional non-homologous end joining protein LigD
HAAAELCE_05220	Root71_gene_5144	198	226	225	86	117	132	170.113	-1.23749	0.265606	-4.65909	3.17605e-06	4.32884e-05	hypothetical protein
HAAAELCE_05227	#N/A	23	10	4	135	117	223	77.1013	3.44408	0.444359	7.75067	9.14119e-15	3.94214e-13	hypothetical protein
HAAAELCE_05230	Root71_gene_5154	50	34	25	15	16	22	27.3569	-1.28572	0.420899	-3.05469	0.00225293	0.0127289	hypothetical protein
HAAAELCE_05232	Root71_gene_5156	902	758	702	234	289	291	551.77	-1.79372	0.194636	-9.21574	3.09137e-20	2.27525e-18	Glutamate--isopropylamine ligase
HAAAELCE_05233	Root71_gene_5157	1109	803	721	232	316	303	602.917	-1.87433	0.219396	-8.54312	1.30649e-17	7.28468e-16	Aldehyde dehydrogenase
HAAAELCE_05234	Root71_gene_5158	557	591	408	121	185	184	355.351	-1.92097	0.242088	-7.93501	2.10478e-15	9.76335e-14	1,3-propanediol dehydrogenase
HAAAELCE_05235	Root71_gene_5159	1084	872	793	171	221	203	587.601	-2.45782	0.206811	-11.8844	1.4266e-32	1.71192e-30	hypothetical protein
HAAAELCE_05236	Root71_gene_5160	19	6	11	6	2	5	8.39508	-1.72099	0.771462	-2.23082	0.0256931	0.0870096	hypothetical protein
HAAAELCE_05245	Root71_gene_5169	16	18	8	38	32	30	22.7514	1.01628	0.461997	2.19976	0.0278239	0.0923559	Cytochrome c2
HAAAELCE_05246	Root71_gene_5170	43	20	22	233	300	533	173.493	3.38122	0.363491	9.3021	1.37701e-20	1.02717e-18	hypothetical protein
HAAAELCE_05283	Root71_gene_5207	388	227	113	3411	2285	1799	1279.87	3.18117	0.373752	8.51145	1.71769e-17	9.38776e-16	Glutathionyl-hydroquinone reductase YqjG
HAAAELCE_05296	Root71_gene_5220	1000	773	999	566	480	549	750.962	-1.07173	0.224711	-4.76937	1.84803e-06	2.66349e-05	Cold shock-like protein CspD
HAAAELCE_05298	Root71_gene_5222	1149	950	651	2664	2501	2698	1685.87	1.27911	0.196039	6.52478	6.81001e-11	2.11187e-09	Isocitrate dehydrogenase [NADP]
HAAAELCE_05299	Root71_gene_5223	24	27	23	68	85	65	46.9079	1.30578	0.356466	3.66312	0.00024916	0.00194443	Phosphatase NudJ
HAAAELCE_05306	#N/A	2844	2488	3082	2086	966	741	2135.44	-1.40356	0.380739	-3.68642	0.000227434	0.00180379	SrbA
HAAAELCE_05307	Root71_gene_5230	21301	29651	27703	12577	8598	9347	19197.1	-1.64482	0.269545	-6.10221	1.04609e-09	2.72378e-08	Isocitrate lyase
HAAAELCE_05321	Root71_gene_5244	1	1	3	15	5	12	5.77988	2.37399	0.997333	2.38034	0.0172967	0.064425	hypothetical protein
HAAAELCE_05338	Root71_gene_5261	217	157	115	83	44	137	126.151	-1.15963	0.357988	-3.23929	0.00119827	0.00749939	hypothetical protein
HAAAELCE_05344	Root71_gene_5267	56	37	92	29	24	28	47.2132	-1.50055	0.449307	-3.33969	0.000838712	0.00560802	hypothetical protein
HAAAELCE_05357	Root71_gene_5280	379	348	349	189	212	230	292.148	-1.03844	0.205497	-5.05329	4.34266e-07	7.13438e-06	hypothetical protein
HAAAELCE_05369	Root71_gene_5292	1279	986	1025	557	610	751	886.941	-1.04527	0.188367	-5.5491	2.87146e-08	5.77285e-07	Adaptive-response sensory-kinase SasA
HAAAELCE_05370	Root71_gene_5293	139	136	92	50	60	78	94.3202	-1.22274	0.27386	-4.46482	8.01349e-06	9.82988e-05	hypothetical protein
HAAAELCE_05373	Root71_gene_5296	314	300	265	149	113	259	237.102	-1.04593	0.280536	-3.72834	0.000192747	0.00156927	hypothetical protein
HAAAELCE_05374	Root71_gene_5297	136	176	95	358	361	384	240.793	1.18927	0.247171	4.81151	1.49793e-06	2.21085e-05	2-methoxy-6-polyprenyl-1,4-benzoquinol methylase, mitochondrial
HAAAELCE_05393	Root71_gene_5315	116	24	22	296	275	415	175.631	2.41224	0.47858	5.04041	4.64535e-07	7.51975e-06	hypothetical protein
HAAAELCE_05394	Root71_gene_5316	671	629	457	8726	10167	18681	5898.52	4.14003	0.264261	15.6664	2.56658e-55	6.43979e-53	Protein hcp1
HAAAELCE_05397	Root71_gene_5319	987	362	142	1061	1018	1468	786.874	1.06963	0.45882	2.33125	0.0197401	0.0711261	hypothetical protein
HAAAELCE_05400	Root71_gene_5322	213	105	67	292	258	358	203.997	1.02064	0.330973	3.08375	0.00204412	0.0117292	hypothetical protein
HAAAELCE_05407	Root71_gene_5329	1662	644	251	469	327	387	615.737	-1.27899	0.458677	-2.78843	0.00529634	0.025538	hypothetical protein
HAAAELCE_05421	Root71_gene_5343	516	482	468	1084	1149	1645	849.792	1.12297	0.201902	5.56198	2.66731e-08	5.45317e-07	hypothetical protein
HAAAELCE_05423	Root71_gene_5345	124	77	131	58	49	83	89.6639	-1.1	0.335261	-3.28102	0.00103431	0.00661968	hypothetical protein
HAAAELCE_05424	Root71_gene_5346	402	335	359	127	137	210	270.977	-1.49166	0.237524	-6.28005	3.38471e-10	9.73104e-09	putative protein YbaA
HAAAELCE_05427	Root71_gene_5349	7	1	2	7	14	19	7.70452	1.76112	0.844424	2.08559	0.0370158	0.115439	hypothetical protein
HAAAELCE_05428	Root71_gene_5350	156	157	171	72	76	89	124.926	-1.31002	0.259463	-5.04896	4.44226e-07	7.23341e-06	hypothetical protein
HAAAELCE_05430	Root71_gene_5352	550	677	571	298	358	434	493.902	-1.00188	0.224741	-4.45795	8.27463e-06	0.00010083	putative FAD-linked oxidoreductase
HAAAELCE_05431	Root71_gene_5353	369	416	333	117	181	210	280.279	-1.41108	0.255409	-5.5248	3.29857e-08	6.57332e-07	hypothetical protein
HAAAELCE_05432	Root71_gene_5354	420	353	385	127	177	226	291.237	-1.40728	0.248535	-5.66228	1.49374e-08	3.20834e-07	Lactate utilization protein A
HAAAELCE_05433	Root71_gene_5355	95	90	98	22	28	63	68.5984	-1.63146	0.381319	-4.27847	1.88186e-05	0.0002057	hypothetical protein
HAAAELCE_05434	Root71_gene_5356	521	665	634	257	328	452	491.434	-1.10872	0.263161	-4.21306	2.51932e-05	0.00026641	hypothetical protein
HAAAELCE_05445	Root71_gene_5367	167	45	7	17	3	9	40.8524	-3.05632	1.19068	-2.56686	0.0102625	0.0430791	hypothetical protein
HAAAELCE_05460	Root71_gene_5382	16	12	8	24	25	49	20.9497	1.17791	0.494153	2.38369	0.01714	0.0640142	Spermidine/putrescine import ATP-binding protein PotA
HAAAELCE_05463	Root71_gene_5385	72	53	45	105	117	278	104.125	1.27002	0.369235	3.43959	0.000582593	0.00408111	Putrescine-binding periplasmic protein SpuD
HAAAELCE_05466	Root71_gene_5388	14	15	6	38	24	42	21.8195	1.32032	0.486656	2.71303	0.00666701	0.0306683	Gamma-glutamylputrescine oxidoreductase
HAAAELCE_05496	Root71_gene_5417	147	157	188	92	105	96	135.842	-1.02823	0.283958	-3.62105	0.000293413	0.00224327	Lysine/arginine/ornithine-binding periplasmic protein
HAAAELCE_05497	Root71_gene_5418	232	183	133	77	97	97	139.174	-1.25633	0.254039	-4.9454	7.59873e-07	1.18824e-05	LL-diaminopimelate aminotransferase
HAAAELCE_05502	Root71_gene_5423	379	478	674	210	248	410	417.309	-1.15089	0.339245	-3.3925	0.00069257	0.00476681	Lipoprotein E
HAAAELCE_05508	Root71_gene_5429	23	14	15	5	10	5	12.4521	-1.61348	0.616534	-2.61702	0.00887005	0.0381924	hypothetical protein
HAAAELCE_05509	Root71_gene_5430	1340	1811	1958	736	1052	1364	1423.77	-1.00507	0.291612	-3.44659	0.000567716	0.00398701	hypothetical protein
HAAAELCE_05511	Root71_gene_5432	21	21	47	11	8	6	20.8383	-2.14016	0.603384	-3.54693	0.000389748	0.00288086	hypothetical protein
HAAAELCE_05516	Root71_gene_5437	75	35	34	20	24	41	38.1435	-1.00951	0.423137	-2.38576	0.0170437	0.0637408	hypothetical protein
HAAAELCE_05526	Root71_gene_5447	89	55	20	36	25	33	42.6254	-1.00512	0.461729	-2.17686	0.0294907	0.0967829	Actin cross-linking toxin VgrG1
HAAAELCE_05532	Root71_gene_5453	308	311	246	74	120	117	204.018	-1.73497	0.255267	-6.79669	1.07046e-11	3.58119e-10	Catalase-related peroxidase
HAAAELCE_05533	Root71_gene_5454	79	64	70	33	27	36	53.3604	-1.41881	0.319362	-4.44266	8.88542e-06	0.000107325	Cytochrome b561
HAAAELCE_05536	Root71_gene_5456	19	11	24	7	8	11	13.9667	-1.35023	0.593637	-2.27451	0.0229352	0.0797245	hypothetical protein
HAAAELCE_05540	Root71_gene_5460	480	332	242	183	169	242	276.891	-1.07065	0.243463	-4.39758	1.09464e-05	0.000128836	Methylmalonyl-CoA carboxyltransferase 12S subunit
HAAAELCE_05543	#N/A	142044	185549	303070	46795	52034	57350	143258	-2.33791	0.337225	-6.93277	4.12671e-12	1.48049e-10	CrcZ
HAAAELCE_05553	Root71_gene_5472	21	47	11	379	91	251	122.772	2.9413	0.533981	5.50824	3.62443e-08	7.08129e-07	Multiple antibiotic resistance protein MarR
HAAAELCE_05554	Root71_gene_5473	116	126	69	678	309	689	306.767	2.16996	0.325119	6.67435	2.48332e-11	7.96973e-10	Toluene efflux pump outer membrane protein TtgI
HAAAELCE_05555	Root71_gene_5474	60	56	13	479	302	412	203.126	2.99791	0.39572	7.57585	3.56776e-14	1.49197e-12	Multidrug export protein EmrA
HAAAELCE_05556	Root71_gene_5475	60	48	17	281	148	181	114.778	2.0785	0.399051	5.2086	1.90268e-07	3.34484e-06	Multidrug export protein EmrB
HAAAELCE_05561	Root71_gene_5480	334	292	368	1025	908	986	626.716	1.27723	0.227685	5.60963	2.02762e-08	4.20769e-07	hypothetical protein
HAAAELCE_05562	Root71_gene_5481	30	24	53	29	11	18	29.0412	-1.19216	0.531221	-2.24418	0.0248209	0.0848367	hypothetical protein
HAAAELCE_05564	Root71_gene_5483	675	538	447	70	87	66	332.974	-3.13402	0.241973	-12.952	2.28982e-38	3.51106e-36	sn-glycerol-3-phosphate import ATP-binding protein UgpC
HAAAELCE_05565	Root71_gene_5484	600	521	412	66	76	76	309.458	-3.06311	0.217836	-14.0616	6.5409e-45	1.1283e-42	Trehalose import ATP-binding protein SugC
HAAAELCE_05566	Root71_gene_5485	418	312	293	20	33	39	198.491	-3.73421	0.282592	-13.2141	7.2717e-40	1.14685e-37	Melibiose/raffinose/stachyose import permease protein MelD
HAAAELCE_05567	Root71_gene_5486	132	132	140	18	23	28	84.6422	-2.83031	0.320264	-8.83741	9.7963e-19	6.0084e-17	Diacetylchitobiose uptake system permease protein DasC
HAAAELCE_05568	Root71_gene_5487	31	31	29	1	3	9	18.5018	-3.10341	0.630011	-4.92596	8.39487e-07	1.30534e-05	hypothetical protein
HAAAELCE_05569	Root71_gene_5488	6930	7890	6363	399	512	567	4086.36	-4.11121	0.203782	-20.1745	1.63991e-90	1.29319e-87	hypothetical protein
HAAAELCE_05572	Root71_gene_5491	44	21	19	17	8	10	20.1747	-1.48601	0.532397	-2.79116	0.00525191	0.025408	Cobalt-zinc-cadmium resistance protein CzcC
HAAAELCE_05591	Root71_gene_5510	105	148	172	49	89	123	118.461	-1.02131	0.37771	-2.70396	0.00685182	0.0311806	Flagellar basal-body rod protein FlgC
HAAAELCE_05594	Root71_gene_5513	1984	2957	2906	6978	8776	11391	5540.06	1.48562	0.276715	5.36878	7.92718e-08	1.47333e-06	hypothetical protein
HAAAELCE_05603	Root71_gene_5522	929	914	953	3523	2773	2612	1874.35	1.40816	0.233311	6.03555	1.58419e-09	4.06731e-08	C4-dicarboxylate transport protein 2
HAAAELCE_05606	Root71_gene_5525	3806	3683	3744	1608	1420	1961	2809.19	-1.45203	0.1872	-7.75657	8.72589e-15	3.79267e-13	Inner membrane protein YohC
HAAAELCE_05626	Root71_gene_5545	2	0	4	249	131	146	81.5257	6.19301	0.695375	8.906	5.29082e-19	3.39597e-17	hypothetical protein
HAAAELCE_05647	Root71_gene_5566	5735	4480	3609	2685	2319	2331	3600.49	-1.15197	0.195675	-5.88716	3.92896e-09	9.34821e-08	Acetyl-coenzyme A synthetase
HAAAELCE_05648	Root71_gene_5567	527	374	364	209	203	260	329.612	-1.16993	0.204699	-5.71535	1.09476e-08	2.38858e-07	Lysine/arginine/ornithine-binding periplasmic protein
HAAAELCE_05650	Root71_gene_5569	117	122	172	63	69	88	109.893	-1.20498	0.319077	-3.77644	0.000159083	0.00132571	Octopine transport system permease protein OccM
HAAAELCE_05651	Root71_gene_5570	177	208	243	101	96	186	173.622	-1.02976	0.315954	-3.2592	0.00111729	0.00707274	Histidine transport ATP-binding protein HisP
HAAAELCE_05665	Root71_gene_5583	738	698	477	1493	1604	1936	1104.12	1.14377	0.186446	6.13457	8.53894e-10	2.2881e-08	Aspartate kinase
HAAAELCE_05675	Root71_gene_5593	43	14	9	9	5	3	13.9637	-2.12863	0.727044	-2.92779	0.0034138	0.0176609	hypothetical protein
HAAAELCE_05698	Root71_gene_5614	13	10	7	2	1	3	6.24085	-2.57735	0.898795	-2.86757	0.00413644	0.0207327	hypothetical protein
HAAAELCE_05703	Root71_gene_5619	42	64	62	26	33	27	44.3569	-1.2459	0.388417	-3.20762	0.00133836	0.00826372	hypothetical protein
HAAAELCE_05704	Root71_gene_5620	3521	5338	4739	1934	2761	3522	3750.77	-1.02668	0.282599	-3.63299	0.000280159	0.00215087	Catalase-peroxidase
HAAAELCE_05709	Root71_gene_5625	115	82	78	79	46	34	74.0947	-1.02021	0.376174	-2.71207	0.0066865	0.0307067	hypothetical protein
HAAAELCE_05711	#N/A	30	20	5	117	100	154	65.1826	2.52961	0.42278	5.98327	2.18696e-09	5.46246e-08	hypothetical protein
HAAAELCE_05714	Root71_gene_5630	13	32	6	3	2	2	10.1509	-3.09856	0.876425	-3.53546	0.000407068	0.00298409	hypothetical protein
HAAAELCE_05715	#N/A	68	31	10	238	103	215	102.168	2.15293	0.492272	4.37346	1.22292e-05	0.000140929	hypothetical protein
HAAAELCE_05716	Root71_gene_5632	163	131	57	81	45	32	86.0874	-1.34444	0.433682	-3.10006	0.00193481	0.0112848	hypothetical protein
HAAAELCE_05728	Root71_gene_5644	68	49	70	166	160	165	109.058	1.12317	0.280688	4.00149	6.2945e-05	0.000590912	hypothetical protein
HAAAELCE_05740	Root71_gene_5656	46	30	47	13	18	16	29.7915	-1.65965	0.436122	-3.80547	0.000141537	0.00120382	hypothetical protein
HAAAELCE_05748	Root71_gene_5664	250	191	204	75	81	206	170.416	-1.13654	0.350518	-3.24246	0.00118501	0.00744168	hypothetical protein
HAAAELCE_05754	Root71_gene_5670	193	136	89	71	50	76	103.801	-1.32263	0.301022	-4.39381	1.11381e-05	0.000130814	Cell division protein FtsP
HAAAELCE_05759	Root71_gene_5675	91	69	115	41	52	63	74.6337	-1.11389	0.346989	-3.21016	0.00132662	0.00820957	hypothetical protein
HAAAELCE_05767	Root71_gene_5683	294	115	79	99	81	66	122.3	-1.16919	0.414981	-2.81745	0.00484069	0.0235839	Peptidoglycan D,D-transpeptidase MrdA
HAAAELCE_05769	Root71_gene_5685	172	405	775	66	113	148	311.554	-2.4199	0.504854	-4.79327	1.64083e-06	2.39614e-05	Fosfomycin resistance protein AbaF
HAAAELCE_05770	Root71_gene_5686	115	479	846	79	144	145	337.135	-2.33778	0.854878	-2.73464	0.00624494	0.0291396	Methylthioribulose-1-phosphate dehydratase
HAAAELCE_05771	Root71_gene_5687	182	594	1159	90	155	113	433.206	-2.78801	0.821036	-3.39572	0.000684489	0.00471708	Glyoxylate/hydroxypyruvate reductase A

## Sheet: Root473_1
Gene	Gene_name	GLU1	GLU2	GLU3	IAA1	IAA2	IAA3	baseMean	log2FoldChange	lfcSE	stat	pvalue	padj	Description
MKLGIIOE_00008	Root473_gene_8	241	203	194	87	51	99	147.277	-1.53836	0.237859	-6.4675	9.96347e-11	1.96472e-09	hypothetical protein
MKLGIIOE_00031	Root473_gene_31	5	12	11	22	30	39	19.4205	1.61523	0.47687	3.38715	0.00070622	0.004648	hypothetical protein
MKLGIIOE_00079	Root473_gene_79	17	14	25	12	6	8	13.6534	-1.19588	0.521417	-2.29352	0.0218179	0.0799573	hypothetical protein
MKLGIIOE_00096	Root473_gene_96	6	5	6	1	0	2	3.37001	-2.61175	1.167	-2.23799	0.0252214	NA	hypothetical protein
MKLGIIOE_00143	Root473_gene_143	17	1	10	34	111	32	34.5837	2.62959	1.08345	2.42704	0.0152224	0.0589913	Nitrilotriacetate monooxygenase component A
MKLGIIOE_00157	Root473_gene_157	19	21	19	54	51	28	31.7899	1.09488	0.386251	2.83462	0.00458798	0.0224238	hypothetical protein
MKLGIIOE_00160	Root473_gene_160	45	68	52	505	687	615	321.769	3.37464	0.236426	14.2735	3.19921e-46	2.18698e-44	1,4-dihydroxy-2-naphthoyl-CoA hydrolase
MKLGIIOE_00161	Root473_gene_161	128	134	165	1236	1903	1568	839.84	3.39481	0.218564	15.5323	2.0956e-54	1.70542e-52	hypothetical protein
MKLGIIOE_00162	Root473_gene_162	101	162	128	1265	1875	1553	831.247	3.512	0.232507	15.1049	1.50271e-51	1.11658e-49	D-beta-hydroxybutyrate dehydrogenase
MKLGIIOE_00163	Root473_gene_163	3	8	4	525	764	704	326.301	6.97673	0.431654	16.1628	9.2267e-59	8.15608e-57	3-oxoacyl-[acyl-carrier-protein] reductase FabG
MKLGIIOE_00164	Root473_gene_164	57	83	43	5205	7391	6815	3183.58	6.64395	0.249719	26.6057	5.82798e-156	1.42286e-153	Crotonobetaine/carnitine--CoA ligase
MKLGIIOE_00165	Root473_gene_165	25	24	30	2732	3482	3363	1565.1	6.84361	0.24034	28.4747	2.41282e-178	7.27679e-176	High-affinity branched-chain amino acid transport ATP-binding protein LivF
MKLGIIOE_00166	Root473_gene_166	43	66	46	5147	7657	7056	3253.26	6.92295	0.241814	28.6293	2.90431e-180	1.0636e-177	Vitamin B12 import ATP-binding protein BtuD
MKLGIIOE_00167	Root473_gene_167	20	32	23	3833	4885	5084	2245.34	7.44071	0.248741	29.9135	1.31514e-196	5.61893e-194	hypothetical protein
MKLGIIOE_00168	Root473_gene_168	64	94	68	10979	13758	14033	6311.48	7.3381	0.208592	35.1792	4.16221e-271	5.33492e-268	hypothetical protein
MKLGIIOE_00169	Root473_gene_169	3	7	9	504	656	727	308.072	6.55317	0.389656	16.8178	1.80651e-63	1.74754e-61	p-cumate 2,3-dioxygenase system, small oxygenase component
MKLGIIOE_00170	Root473_gene_170	28	55	40	5094	6661	6683	3006.67	7.14731	0.239124	29.8896	2.69024e-196	1.06099e-193	3-phenylpropionate/cinnamic acid dioxygenase subunit alpha
MKLGIIOE_00171	Root473_gene_171	34	63	30	9264	11592	12297	5381.09	7.93869	0.25075	31.6598	5.55912e-220	3.16684e-217	Leu/Ile/Val-binding protein
MKLGIIOE_00172	Root473_gene_172	49	79	60	13466	16022	18054	7703.12	7.89579	0.21015	37.5722	0	0	hypothetical protein
MKLGIIOE_00173	Root473_gene_173	8	19	18	3151	4078	4177	1853.54	7.90726	0.28798	27.4577	5.62388e-166	1.51756e-163	3-oxoacyl-[acyl-carrier-protein] reductase FabG
MKLGIIOE_00174	Root473_gene_174	13	11	23	3673	4746	4807	2148.86	8.0609	0.283018	28.4819	1.96245e-178	6.28843e-176	Isatin hydrolase
MKLGIIOE_00175	Root473_gene_175	29	38	39	5720	7808	7683	3455.84	7.56732	0.234194	32.3121	4.72549e-229	3.46108e-226	hypothetical protein
MKLGIIOE_00176	Root473_gene_176	10	16	25	2784	3760	3753	1676.76	7.58428	0.284635	26.6456	2.01139e-156	5.1562e-154	hypothetical protein
MKLGIIOE_00177	Root473_gene_177	26	48	33	6678	8974	8430	3924.74	7.73509	0.244209	31.6741	3.5382e-220	2.26754e-217	putative sulfoacetate--CoA ligase
MKLGIIOE_00178	Root473_gene_178	7	4	3	1012	1216	1367	582.569	7.91753	0.42726	18.531	1.16195e-76	1.4184e-74	2-halobenzoate 1,2-dioxygenase small subunit
MKLGIIOE_00179	Root473_gene_179	28	57	23	8192	11656	10339	4924.82	8.04326	0.281494	28.5735	1.43479e-179	4.9041e-177	2-halobenzoate 1,2-dioxygenase large subunit
MKLGIIOE_00180	Root473_gene_180	5	13	10	2323	3162	2831	1355.35	8.13929	0.337336	24.1281	1.2672e-128	2.59877e-126	Carnitine monooxygenase reductase subunit
MKLGIIOE_00181	Root473_gene_181	7	20	15	2946	4345	3905	1827.03	7.98508	0.31061	25.7078	9.57068e-146	2.2304e-143	hypothetical protein
MKLGIIOE_00182	Root473_gene_182	37	46	49	7265	11298	9122	4536.26	7.64414	0.244544	31.2587	1.69899e-214	8.71073e-212	hypothetical protein
MKLGIIOE_00183	Root473_gene_183	85	89	94	961	987	889	504.925	3.32261	0.183115	18.1449	1.40857e-73	1.53655e-71	hypothetical protein
MKLGIIOE_00184	Root473_gene_184	5	11	9	5193	5621	5775	2683.35	9.29082	0.329206	28.2219	3.15204e-175	8.97807e-173	Alcohol dehydrogenase
MKLGIIOE_00185	Root473_gene_185	7	8	25	6232	6467	6763	3147.08	8.84946	0.289031	30.6177	7.11901e-206	3.31811e-203	Haloalkane dehalogenase
MKLGIIOE_00186	Root473_gene_186	11	32	12	13386	13551	14121	6633.17	9.45467	0.269627	35.0657	2.24702e-269	2.30409e-266	3-hydroxybutyryl-CoA dehydrogenase
MKLGIIOE_00187	Root473_gene_187	40	37	47	22947	19153	21275	10209.3	8.9083	0.188931	47.151	0	0	Opine dehydrogenase
MKLGIIOE_00254	Root473_gene_254	3211	2968	3457	7074	9311	7680	5562.03	1.24718	0.177558	7.02407	2.15495e-12	4.95445e-11	Aconitate hydratase B
MKLGIIOE_00256	Root473_gene_256	364	336	361	972	1239	992	702.781	1.51835	0.187952	8.07841	6.56146e-16	1.9114e-14	hypothetical protein
MKLGIIOE_00257	Root473_gene_257	550	581	523	1810	2317	1969	1274.28	1.80253	0.182762	9.86271	6.03943e-23	2.55902e-21	Trans-aconitate 2-methyltransferase
MKLGIIOE_00258	Root473_gene_258	4518	3627	3593	15314	17617	15692	9898.94	1.96561	0.177898	11.0491	2.21336e-28	1.06055e-26	Malate dehydrogenase
MKLGIIOE_00259	Root473_gene_259	309	295	310	1355	1488	1338	833.764	2.11206	0.164205	12.8623	7.3318e-38	4.13079e-36	putative fructoselysine utilization operon transcriptional repressor
MKLGIIOE_00260	Root473_gene_260	214	216	263	546	531	597	387.852	1.18665	0.158661	7.47917	7.4796e-14	1.88906e-12	Succinate dehydrogenase cytochrome b556 subunit
MKLGIIOE_00263	Root473_gene_263	757	670	752	1457	1756	1595	1152.71	1.06199	0.167851	6.32699	2.49991e-10	4.80039e-09	Succinate dehydrogenase iron-sulfur subunit
MKLGIIOE_00265	Root473_gene_265	4352	3316	3471	10432	11231	11184	7221.94	1.47139	0.170265	8.64177	5.53465e-18	1.86685e-16	Citrate synthase
MKLGIIOE_00271	Root473_gene_271	3674	5006	3753	10710	7907	11050	6878.34	1.15136	0.175583	6.55733	5.47809e-11	1.11971e-09	hypothetical protein
MKLGIIOE_00272	Root473_gene_272	108	123	150	324	271	370	219.493	1.24956	0.187102	6.6785	2.41405e-11	5.03123e-10	tRNA pseudouridine synthase A
MKLGIIOE_00335	Root473_gene_335	250	469	340	125	88	133	236.678	-1.7145	0.244924	-7.00012	2.55746e-12	5.80182e-11	hypothetical protein
MKLGIIOE_00345	Root473_gene_345	68	22	88	23	20	20	40.3015	-1.57364	0.429712	-3.66208	0.000250174	0.0018974	hypothetical protein
MKLGIIOE_00351	Root473_gene_351	203	135	214	104	81	103	140.415	-1.02973	0.226665	-4.54299	5.54628e-06	6.02453e-05	Putative L-lactate dehydrogenase operon regulatory protein
MKLGIIOE_00381	Root473_gene_381	23	24	23	10	5	17	17.0263	-1.23881	0.482399	-2.56802	0.0102281	0.0435182	hypothetical protein
MKLGIIOE_00386	Root473_gene_386	19	15	20	8	10	3	12.7001	-1.4337	0.561952	-2.55128	0.0107328	0.0449047	Arylmalonate decarboxylase
MKLGIIOE_00387	Root473_gene_387	16	33	20	11	17	6	17.4796	-1.09072	0.515777	-2.11472	0.0344541	0.112442	hypothetical protein
MKLGIIOE_00443	Root473_gene_443	10	7	11	5	3	3	6.54285	-1.43723	0.733261	-1.96005	0.0499899	0.149707	hypothetical protein
MKLGIIOE_00444	Root473_gene_444	58	66	68	29	32	26	46.9639	-1.22485	0.299117	-4.0949	4.22349e-05	0.000383253	hypothetical protein
MKLGIIOE_00445	Root473_gene_445	36	69	49	44	10	27	39.1075	-1.04351	0.419483	-2.48762	0.0128601	0.0518346	hypothetical protein
MKLGIIOE_00465	Root473_gene_465	14	12	16	10	4	3	9.89086	-1.39658	0.623222	-2.2409	0.0250327	0.089127	hypothetical protein
MKLGIIOE_00472	Root473_gene_472	287	319	322	64	73	78	193.571	-2.19692	0.198109	-11.0895	1.41121e-28	6.82571e-27	hypothetical protein
MKLGIIOE_00473	Root473_gene_473	99	91	109	35	17	22	62.9199	-2.10994	0.297419	-7.09416	1.30139e-12	3.07477e-11	Isoquinoline 1-oxidoreductase subunit alpha
MKLGIIOE_00476	Root473_gene_476	1007	1157	1266	604	606	590	876.747	-1.01207	0.150744	-6.7138	1.89616e-11	3.96801e-10	hypothetical protein
MKLGIIOE_00477	Root473_gene_477	909	1100	1206	606	453	527	803.358	-1.10928	0.158076	-7.0174	2.2604e-12	5.1737e-11	High-affinity branched-chain amino acid transport system permease protein LivH
MKLGIIOE_00499	Root473_gene_499	2	8	8	23	9	18	10.9529	1.37344	0.620011	2.21518	0.0267475	0.0934795	Catabolite control protein A
MKLGIIOE_00500	Root473_gene_500	105	99	82	242	212	270	165.38	1.24146	0.204134	6.08161	1.18982e-09	2.14796e-08	putative protein
MKLGIIOE_00501	Root473_gene_501	17	27	12	54	40	50	32.7536	1.26011	0.373912	3.37006	0.000751527	0.00490076	Sulfate transport system permease protein CysW
MKLGIIOE_00512	Root473_gene_512	149	186	161	414	258	464	265.564	1.08784	0.211493	5.14361	2.69511e-07	3.62672e-06	TRAP-T-associated universal stress protein TeaD
MKLGIIOE_00514	Root473_gene_514	406	459	401	2657	1362	2472	1246.96	2.2453	0.208957	10.7453	6.23817e-27	2.90756e-25	hypothetical protein
MKLGIIOE_00515	Root473_gene_515	845	774	791	5000	2451	4747	2345.75	2.2251	0.212109	10.4904	9.56504e-26	4.26434e-24	hypothetical protein
MKLGIIOE_00516	Root473_gene_516	700	821	808	13190	5135	12426	5246.27	3.60421	0.251102	14.3536	1.01172e-46	7.00955e-45	Putative universal stress protein
MKLGIIOE_00517	Root473_gene_517	2397	2128	2002	17343	7337	14898	7380.14	2.48021	0.235835	10.5167	7.23568e-26	3.25415e-24	hypothetical protein
MKLGIIOE_00518	Root473_gene_518	222	162	224	792	456	725	417.957	1.59495	0.208016	7.66745	1.75447e-14	4.6607e-13	Aerobic respiration control protein ArcA
MKLGIIOE_00519	Root473_gene_519	510	557	581	2554	1361	2303	1269.8	1.80894	0.193958	9.32643	1.09501e-20	4.35203e-19	Sensor histidine kinase RcsC
MKLGIIOE_00521	Root473_gene_521	601	656	565	3263	1619	2761	1526.17	1.95572	0.210104	9.30834	1.29851e-20	5.12113e-19	Ornithine carbamoyltransferase
MKLGIIOE_00522	Root473_gene_522	18	24	37	785	328	724	303.483	4.43289	0.311764	14.2188	7.0093e-46	4.72851e-44	hypothetical protein
MKLGIIOE_00523	Root473_gene_523	146	173	171	6135	2586	5520	2334.07	4.74619	0.243822	19.4658	2.14205e-84	3.13779e-82	Oxygen-independent coproporphyrinogen III oxidase
MKLGIIOE_00524	Root473_gene_524	5	1	1	89	35	116	38.8844	4.97241	0.667398	7.45045	9.30232e-14	2.33789e-12	hypothetical protein
MKLGIIOE_00525	Root473_gene_525	15	27	45	853	307	818	325.92	4.40462	0.554387	7.94503	1.94148e-15	5.43933e-14	hypothetical protein
MKLGIIOE_00526	Root473_gene_526	176	228	239	3173	1591	3286	1383.96	3.53645	0.226663	15.6022	7.03125e-55	5.81439e-53	hypothetical protein
MKLGIIOE_00527	Root473_gene_527	320	492	399	6845	3262	6867	2892.35	3.69417	0.239981	15.3936	1.80594e-53	1.44673e-51	Cbb3-type cytochrome c oxidase subunit CcoP
MKLGIIOE_00529	Root473_gene_529	527	631	548	6152	2988	6781	2808.26	3.10408	0.230766	13.4512	3.02752e-41	1.87013e-39	hypothetical protein
MKLGIIOE_00530	Root473_gene_530	2658	2358	2723	14531	6485	14475	6931.19	2.08124	0.228995	9.08859	1.00329e-19	3.86757e-18	Cbb3-type cytochrome c oxidase subunit CcoN1
MKLGIIOE_00531	Root473_gene_531	3	1	1	14	4	29	8.16183	3.09401	0.922489	3.35398	0.00079659	0.00515021	hypothetical protein
MKLGIIOE_00532	Root473_gene_532	1915	1999	2035	14571	6759	14134	6628.04	2.4608	0.218488	11.2629	2.00161e-29	9.96334e-28	putative copper-importing P-type ATPase A
MKLGIIOE_00560	Root473_gene_560	269	317	324	1385	1297	1891	887.752	2.23396	0.170179	13.1272	2.30091e-39	1.35595e-37	hypothetical protein
MKLGIIOE_00572	Root473_gene_572	145	183	181	469	348	598	312.397	1.37327	0.19951	6.88322	5.85139e-12	1.27119e-10	Formyl-CoA:oxalate CoA-transferase
MKLGIIOE_00573	Root473_gene_573	666	579	599	1652	1484	1949	1131.94	1.36629	0.151887	8.99541	2.35352e-19	8.74383e-18	putative succinyl-CoA:3-ketoacid coenzyme A transferase subunit B
MKLGIIOE_00574	Root473_gene_574	963	954	941	2335	2165	2970	1687.41	1.28893	0.149509	8.62109	6.63176e-18	2.19362e-16	putative succinyl-CoA:3-ketoacid coenzyme A transferase subunit A
MKLGIIOE_00616	Root473_gene_614	113	64	104	37	28	34	63.948	-1.59739	0.299775	-5.32863	9.89565e-08	1.43725e-06	hypothetical protein
MKLGIIOE_00665	Root473_gene_663	29	26	36	15	19	14	23.3398	-1.00009	0.400133	-2.49939	0.0124408	0.0503821	hypothetical protein
MKLGIIOE_00676	Root473_gene_674	1380	638	831	390	296	323	653.052	-1.59876	0.257951	-6.19795	5.72044e-10	1.05121e-08	hypothetical protein
MKLGIIOE_00687	Root473_gene_685	8386	1965	5047	274	153	230	2752.97	-4.66164	0.571807	-8.15247	3.5656e-16	1.0567e-14	hypothetical protein
MKLGIIOE_00688	Root473_gene_686	10611	2399	5868	2005	1444	1743	4083.95	-1.96664	0.576146	-3.41343	0.000641495	0.00429366	Histidinol-phosphate aminotransferase
MKLGIIOE_00711	Root473_gene_709	210	483	253	1235	2010	1054	870.349	2.12025	0.512541	4.13675	3.52266e-05	0.000329574	Glucans biosynthesis glucosyltransferase H
MKLGIIOE_00730	Root473_gene_728	485	469	578	1198	828	1320	794.973	1.02765	0.168879	6.08511	1.16412e-09	2.10898e-08	Phospho-2-dehydro-3-deoxyheptonate aldolase, Phe-sensitive
MKLGIIOE_00803	Root473_gene_800	19	39	33	69	75	78	51.3822	1.20309	0.310625	3.87314	0.000107443	0.000887051	Transcriptional regulator SlyA
MKLGIIOE_00819	Root473_gene_815	105	131	162	2235	2820	2592	1307.86	4.19178	0.197158	21.261	2.60604e-100	4.77184e-98	Fatty acid oxidation complex subunit alpha
MKLGIIOE_00820	Root473_gene_816	148	185	172	1941	2334	2487	1178.97	3.65928	0.179874	20.3436	5.2883e-92	8.47285e-90	3-ketoacyl-CoA thiolase
MKLGIIOE_00821	Root473_gene_817	100	118	112	1672	2188	2229	1042.16	4.12435	0.195707	21.0741	1.37545e-98	2.4317e-96	Putative acyl-CoA dehydrogenase FadE17
MKLGIIOE_00822	Root473_gene_818	91	66	80	1093	1350	1404	662.691	3.93674	0.20426	19.2731	9.02809e-83	1.251e-80	Acyl-CoA dehydrogenase
MKLGIIOE_00823	Root473_gene_819	47	55	60	737	1060	925	470.283	3.9978	0.230702	17.3288	2.85185e-67	2.92429e-65	2,3-dehydroadipyl-CoA hydratase
MKLGIIOE_00824	Root473_gene_820	93	115	96	556	778	654	375.578	2.63231	0.219705	11.9811	4.46138e-33	2.43335e-31	Acetyl-CoA:oxalate CoA-transferase
MKLGIIOE_00825	Root473_gene_821	61	62	44	621	832	693	377.792	3.60242	0.237109	15.1931	3.92873e-52	3.00636e-50	hypothetical protein
MKLGIIOE_00826	Root473_gene_822	147	175	139	993	1297	1180	642.284	2.83031	0.201163	14.0698	5.82655e-45	3.87957e-43	Long-chain-fatty-acid--CoA ligase
MKLGIIOE_00827	Root473_gene_823	90	86	86	498	627	666	334.462	2.68818	0.202773	13.2571	4.10549e-40	2.47634e-38	hypothetical protein
MKLGIIOE_00828	Root473_gene_824	48	48	28	634	555	753	332.618	3.86633	0.229945	16.8141	1.92235e-63	1.82516e-61	Electron transfer flavoprotein subunit alpha
MKLGIIOE_00829	Root473_gene_825	125	123	107	1202	1250	1565	706.816	3.40558	0.181069	18.8082	6.47073e-79	8.09156e-77	NADH:quinone reductase
MKLGIIOE_00899	#N/A	13	5	12	3	3	1	6.27172	-2.17697	0.838569	-2.59605	0.00943028	0.0407589	Glycine
MKLGIIOE_00904	Root473_gene_898	425	106	300	91	156	118	202.158	-1.25659	0.612845	-2.05042	0.0403236	0.126601	Cysteine/O-acetylserine efflux protein
MKLGIIOE_00908	Root473_gene_902	459	145	275	112	192	102	218.175	-1.17916	0.585868	-2.01267	0.0441492	0.136111	hypothetical protein
MKLGIIOE_00913	Root473_gene_907	408	150	263	138	156	126	209.386	-1.05121	0.306333	-3.43159	0.000600056	0.00405335	Homoserine/homoserine lactone efflux protein
MKLGIIOE_00918	Root473_gene_912	14	9	17	4	7	5	9.42886	-1.39561	0.626759	-2.22671	0.0259667	0.0917398	Poly-beta-1,6-N-acetyl-D-glucosamine synthase
MKLGIIOE_00948	Root473_gene_942	107	193	167	368	396	393	266.758	1.22751	0.219599	5.58977	2.2737e-08	3.57585e-07	hypothetical protein
MKLGIIOE_00950	Root473_gene_944	118	201	123	348	462	376	268.97	1.34358	0.251343	5.34561	9.0113e-08	1.32003e-06	hypothetical protein
MKLGIIOE_00951	Root473_gene_945	596	935	592	1496	2215	1725	1251.64	1.27922	0.241315	5.30104	1.15143e-07	1.66292e-06	hypothetical protein
MKLGIIOE_00984	Root473_gene_978	185	559	304	782	1801	642	717.453	1.57943	0.684774	2.30649	0.0210833	0.0778214	hypothetical protein
MKLGIIOE_00990	Root473_gene_984	913	1412	1216	551	473	549	858.646	-1.26132	0.180539	-6.98641	2.82011e-12	6.34154e-11	Bifunctional cytochrome P450/NADPH--P450 reductase 2
MKLGIIOE_00992	Root473_gene_986	56	53	48	130	150	106	89.8251	1.21862	0.264059	4.61495	3.93184e-06	4.43045e-05	hypothetical protein
MKLGIIOE_00993	Root473_gene_987	266	288	279	732	806	618	493.002	1.29429	0.188784	6.85592	7.08552e-12	1.51364e-10	hypothetical protein
MKLGIIOE_00994	Root473_gene_988	429	481	461	1574	2110	1474	1076.73	1.84117	0.204636	8.99728	2.31384e-19	8.65915e-18	hypothetical protein
MKLGIIOE_01041	Root473_gene_1035	678	649	722	1556	1587	1699	1131.49	1.15445	0.139599	8.26973	1.34262e-16	4.09738e-15	ATP synthase subunit delta
MKLGIIOE_01057	Root473_gene_1051	289	210	230	649	824	517	450.426	1.37605	0.237821	5.78608	7.20474e-09	1.20322e-07	Response regulator ArlR
MKLGIIOE_01058	Root473_gene_1052	92	106	54	413	697	292	275.445	2.41103	0.339911	7.09312	1.31125e-12	3.08384e-11	hypothetical protein
MKLGIIOE_01059	Root473_gene_1053	195	209	146	1037	1746	801	686.488	2.64202	0.294763	8.96321	3.15368e-19	1.16323e-17	hypothetical protein
MKLGIIOE_01060	Root473_gene_1054	341	429	306	1539	2462	1217	1044.67	2.21516	0.275203	8.0492	8.33376e-16	2.41397e-14	hypothetical protein
MKLGIIOE_01093	Root473_gene_1087	1138	791	1611	6905	7683	6882	4079.05	2.53264	0.218407	11.596	4.31889e-31	2.25948e-29	hypothetical protein
MKLGIIOE_01100	Root473_gene_1094	2123	3703	2760	1056	969	962	1953.19	-1.61105	0.203178	-7.92925	2.20479e-15	6.11025e-14	Leucine-, isoleucine-, valine-, threonine-, and alanine-binding protein
MKLGIIOE_01101	Root473_gene_1095	837	1310	1182	361	370	383	748.814	-1.66311	0.188527	-8.82162	1.12814e-18	4.01666e-17	Long-chain-fatty-acid--CoA ligase FadD15
MKLGIIOE_01102	Root473_gene_1096	253	460	399	149	107	119	250.137	-1.65822	0.234982	-7.05681	1.70362e-12	3.93445e-11	High-affinity branched-chain amino acid transport ATP-binding protein LivF
MKLGIIOE_01103	Root473_gene_1097	238	459	364	115	116	100	235.057	-1.76181	0.247512	-7.11807	1.09447e-12	2.59785e-11	Lipopolysaccharide export system ATP-binding protein LptB
MKLGIIOE_01104	Root473_gene_1098	185	305	220	82	82	72	160.002	-1.67567	0.243672	-6.87676	6.12301e-12	1.32459e-10	hypothetical protein
MKLGIIOE_01105	Root473_gene_1099	79	161	186	54	40	32	92.6194	-1.83294	0.320579	-5.71758	1.0805e-08	1.76987e-07	High-affinity branched-chain amino acid transport system permease protein LivH
MKLGIIOE_01106	Root473_gene_1100	159	268	214	62	70	70	142.404	-1.75135	0.245773	-7.12589	1.03407e-12	2.46591e-11	hypothetical protein
MKLGIIOE_01107	Root473_gene_1101	119	158	119	69	66	67	100.608	-1.06272	0.238085	-4.4636	8.05948e-06	8.34767e-05	Carboxylesterase NlhH
MKLGIIOE_01117	Root473_gene_1111	1406	3068	2398	322	353	344	1339.25	-2.83415	0.242851	-11.6703	1.80723e-31	9.55224e-30	Monocarboxylate 2-oxoacid-binding periplasmic protein
MKLGIIOE_01118	Root473_gene_1112	84	236	180	48	25	34	102.388	-2.31989	0.348865	-6.64982	2.93456e-11	6.09129e-10	hypothetical protein
MKLGIIOE_01119	Root473_gene_1113	348	907	649	101	108	68	370.652	-2.85348	0.307086	-9.29212	1.51242e-20	5.91921e-19	hypothetical protein
MKLGIIOE_01146	Root473_gene_1140	1790	2137	2124	1061	1062	1067	1550.22	-1.00802	0.144926	-6.95544	3.51455e-12	7.80048e-11	Aquaporin Z 2
MKLGIIOE_01168	Root473_gene_1162	13	35	33	6	17	5	18.4701	-1.57866	0.560728	-2.81538	0.00487195	0.0235424	hypothetical protein
MKLGIIOE_01169	Root473_gene_1163	20	40	30	8	12	14	20.898	-1.49146	0.456755	-3.26534	0.00109333	0.00679454	hypothetical protein
MKLGIIOE_01192	Root473_gene_1186	517	864	674	223	236	212	460.645	-1.69767	0.213265	-7.96036	1.71545e-15	4.83248e-14	hypothetical protein
MKLGIIOE_01194	Root473_gene_1188	114	183	158	81	60	71	111.818	-1.19395	0.24246	-4.92432	8.46547e-07	1.0586e-05	Phenylacetate-coenzyme A ligase
MKLGIIOE_01196	Root473_gene_1190	2067	2689	2563	1003	977	915	1719.87	-1.42092	0.159822	-8.89067	6.07392e-19	2.19303e-17	hypothetical protein
MKLGIIOE_01206	Root473_gene_1200	600	1068	870	13	31	25	445.467	-5.27779	0.298647	-17.6723	6.85241e-70	7.16986e-68	N-acetylmannosamine kinase
MKLGIIOE_01207	Root473_gene_1201	917	1429	1309	50	65	35	649.204	-4.67738	0.253133	-18.4779	3.10966e-76	3.70772e-74	Fructose import ATP-binding protein FrcA
MKLGIIOE_01208	Root473_gene_1202	623	1089	944	55	65	49	481.381	-4.05143	0.245528	-16.5009	3.61659e-61	3.31112e-59	Xylose transport system permease protein XylH
MKLGIIOE_01209	Root473_gene_1203	7968	9673	9169	709	809	923	4983.98	-3.54422	0.159281	-22.2514	1.09406e-109	2.0775e-107	D-xylose-binding periplasmic protein
MKLGIIOE_01210	Root473_gene_1204	164	204	163	390	386	402	281.173	1.05958	0.182799	5.7964	6.77543e-09	1.13894e-07	Acetoin:2,6-dichlorophenolindophenol oxidoreductase subunit alpha
MKLGIIOE_01218	Root473_gene_1212	461	470	500	6841	18222	12303	6400.46	4.65124	0.290632	16.0039	1.20082e-57	1.0261e-55	NADPH dehydrogenase
MKLGIIOE_01219	Root473_gene_1213	48	28	40	656	1595	1292	600.283	4.86743	0.323505	15.0459	3.67291e-51	2.69014e-49	hypothetical protein
MKLGIIOE_01220	Root473_gene_1214	154	155	123	3410	7637	6251	2905.01	5.25135	0.278412	18.8618	2.34981e-79	3.01187e-77	putative enoyl-CoA hydratase echA12
MKLGIIOE_01221	Root473_gene_1215	200	215	176	4569	10114	9025	3972.09	5.25209	0.272047	19.3058	4.79938e-83	6.83512e-81	Acyl-CoA dehydrogenase
MKLGIIOE_01222	Root473_gene_1216	385	381	299	7595	15693	13661	6215.46	5.04015	0.262262	19.218	2.61659e-82	3.53033e-80	Benzoate--CoA ligase
MKLGIIOE_01223	Root473_gene_1217	233	226	280	3404	6049	6228	2671.68	4.33381	0.234584	18.4745	3.3157e-76	3.86354e-74	2-iminobutanoate/2-iminopropanoate deaminase
MKLGIIOE_01266	Root473_gene_1259	35	30	73	111	74	204	84.6225	1.39675	0.361505	3.86371	0.000111676	0.000916098	hypothetical protein
MKLGIIOE_01303	Root473_gene_1296	1583	2305	2028	5882	4023	5639	3495.48	1.29431	0.176721	7.32404	2.40616e-13	5.9596e-12	hypothetical protein
MKLGIIOE_01354	Root473_gene_1346	60	78	74	180	152	127	110.437	1.03042	0.238619	4.31829	1.57244e-05	0.000156238	hypothetical protein
MKLGIIOE_01367	Root473_gene_1359	2589	4237	3289	143	349	225	1851.32	-3.87579	0.4757	-8.14755	3.71365e-16	1.09425e-14	Sialic acid transporter NanT
MKLGIIOE_01373	Root473_gene_1365	652	1029	932	428	383	425	645.455	-1.1674	0.186269	-6.26725	3.67484e-10	6.90143e-09	hypothetical protein
MKLGIIOE_01434	Root473_gene_1425	34	37	48	24	16	19	29.7227	-1.10086	0.35929	-3.064	0.00218397	0.0122777	Acetyl-CoA:oxalate CoA-transferase
MKLGIIOE_01435	Root473_gene_1426	18	18	26	6	8	5	13.6577	-1.78124	0.539039	-3.30447	0.00095155	0.00600073	Long-chain-fatty-acid--CoA ligase
MKLGIIOE_01459	Root473_gene_1450	8	16	7	6	1	5	7.22299	-1.4897	0.751447	-1.98244	0.0474295	0.143973	hypothetical protein
MKLGIIOE_01463	Root473_gene_1454	21	18	29	12	12	8	16.7712	-1.16396	0.471498	-2.46865	0.0135624	0.053736	hypothetical protein
MKLGIIOE_01475	Root473_gene_1466	81	178	127	30	42	57	86.8336	-1.67122	0.323792	-5.16139	2.4512e-07	3.30718e-06	Putative serine esterase
MKLGIIOE_01490	Root473_gene_1481	29	28	33	17	10	19	22.6848	-1.06686	0.402412	-2.65117	0.00802145	0.0357306	hypothetical protein
MKLGIIOE_01521	Root473_gene_1512	555	460	478	188	107	202	335.186	-1.69695	0.211496	-8.02358	1.02711e-15	2.95842e-14	Ribose import permease protein RbsC
MKLGIIOE_01522	Root473_gene_1513	1702	1670	1186	622	332	540	1023.73	-1.72594	0.224617	-7.68391	1.54308e-14	4.1205e-13	Arabinose import ATP-binding protein AraG
MKLGIIOE_01523	Root473_gene_1514	4119	4346	4024	1979	1024	1845	2911.84	-1.47747	0.198531	-7.44203	9.91518e-14	2.47976e-12	Ribose import binding protein RbsB
MKLGIIOE_01534	Root473_gene_1525	266	252	372	936	591	881	535.428	1.3414	0.19197	6.98756	2.79706e-12	6.31741e-11	Alkaline phosphatase synthesis transcriptional regulatory protein PhoP
MKLGIIOE_01535	Root473_gene_1526	496	544	660	1533	919	1478	915.51	1.10915	0.183144	6.05615	1.39415e-09	2.49924e-08	Phosphate regulon transcriptional regulatory protein PhoB
MKLGIIOE_01536	Root473_gene_1527	283	345	290	886	641	931	550.136	1.31862	0.173545	7.59815	3.00383e-14	7.85747e-13	hypothetical protein
MKLGIIOE_01537	Root473_gene_1528	4087	4561	4450	10775	8503	10821	7067.08	1.10442	0.130828	8.4418	3.12489e-17	9.82903e-16	hypothetical protein
MKLGIIOE_01595	Root473_gene_1586	952	1022	975	3324	2442	3163	1934.94	1.49976	0.143154	10.4766	1.10693e-25	4.89245e-24	hypothetical protein
MKLGIIOE_01602	Root473_gene_1593	150	104	185	108	66	57	111.869	-1.01038	0.281687	-3.58689	0.00033464	0.00244402	hypothetical protein
MKLGIIOE_01605	Root473_gene_1596	39	27	30	99	52	93	55.2234	1.23712	0.311714	3.96876	7.22487e-05	0.00061943	hypothetical protein
MKLGIIOE_01622	Root473_gene_1613	360	394	291	783	681	796	543.076	1.01418	0.177319	5.71949	1.06844e-08	1.75573e-07	Multidrug resistance protein Stp
MKLGIIOE_01637	Root473_gene_1628	75	131	130	44	36	40	76.5555	-1.5712	0.282356	-5.56462	2.62731e-08	4.09429e-07	hypothetical protein
MKLGIIOE_01666	Root473_gene_1657	48	40	29	7	28	18	28.9864	-1.216	0.457611	-2.65727	0.0078777	0.0352776	Arginine exporter protein ArgO
MKLGIIOE_01706	Root473_gene_1697	65	60	48	224	208	257	140.473	1.89677	0.221317	8.57038	1.03141e-17	3.38976e-16	1,2-phenylacetyl-CoA epoxidase, subunit E
MKLGIIOE_01707	Root473_gene_1698	20	31	35	80	91	127	62.4705	1.70522	0.302911	5.62943	1.80806e-08	2.86108e-07	Putative 1,2-phenylacetyl-CoA epoxidase, subunit D
MKLGIIOE_01708	Root473_gene_1699	40	36	25	157	120	167	88.4577	2.03277	0.266161	7.63736	2.21729e-14	5.82977e-13	1,2-phenylacetyl-CoA epoxidase, subunit C
MKLGIIOE_01709	Root473_gene_1700	16	19	17	64	42	71	37.0848	1.66494	0.347768	4.78751	1.68863e-06	2.00408e-05	1,2-phenylacetyl-CoA epoxidase, subunit B
MKLGIIOE_01710	Root473_gene_1701	105	116	87	355	315	431	229.42	1.73738	0.201344	8.62892	6.19363e-18	2.07547e-16	1,2-phenylacetyl-CoA epoxidase, subunit A
MKLGIIOE_01711	Root473_gene_1702	91	86	82	316	243	381	194.48	1.7571	0.20585	8.53582	1.39169e-17	4.51596e-16	Phenylacetate-coenzyme A ligase
MKLGIIOE_01712	Root473_gene_1703	7	13	14	29	48	55	27.1387	1.87795	0.43315	4.33556	1.4539e-05	0.000145023	Acyl-coenzyme A thioesterase PaaI
MKLGIIOE_01713	Root473_gene_1704	3	14	5	45	80	78	36.7902	3.12492	0.479464	6.51753	7.14726e-11	1.44268e-09	1,2-epoxyphenylacetyl-CoA isomerase
MKLGIIOE_01714	Root473_gene_1705	8	18	12	40	89	74	39.7155	2.34719	0.42819	5.48167	4.21338e-08	6.41008e-07	Protein YrdA
MKLGIIOE_01721	Root473_gene_1712	4136	5367	4801	10946	9235	11930	7598.26	1.07128	0.147924	7.2421	4.41781e-13	1.08895e-11	hypothetical protein
MKLGIIOE_01725	Root473_gene_1716	574	727	813	129	104	147	421.415	-2.5669	0.183778	-13.9674	2.46503e-44	1.57978e-42	hypothetical protein
MKLGIIOE_01726	Root473_gene_1717	1462	2195	2008	298	291	264	1106.4	-2.81317	0.187729	-14.9853	9.16247e-51	6.61634e-49	hypothetical protein
MKLGIIOE_01855	Root473_gene_1845	379	136	501	31	22	42	187.178	-3.50676	0.371127	-9.44896	3.42204e-21	1.38148e-19	Molybdenum transport system permease protein ModB
MKLGIIOE_01856	Root473_gene_1846	2280	925	2640	330	220	317	1131.86	-2.84319	0.288852	-9.84307	7.34327e-23	3.08598e-21	Molybdate-binding protein ModA
MKLGIIOE_01857	Root473_gene_1847	572	306	616	95	69	102	297.172	-2.58218	0.254547	-10.1442	3.51626e-24	1.52779e-22	Sulfate/thiosulfate import ATP-binding protein CysA
MKLGIIOE_01873	Root473_gene_1863	35	13	24	146	74	145	70.1942	2.22988	0.347161	6.42319	1.33448e-10	2.59163e-09	hypothetical protein
MKLGIIOE_01874	Root473_gene_1864	68	50	71	482	185	480	212.922	2.48427	0.296828	8.3694	5.7914e-17	1.79955e-15	hypothetical protein
MKLGIIOE_01875	Root473_gene_1865	56	26	39	402	192	389	176.38	2.90663	0.301051	9.65494	4.6843e-22	1.93681e-20	Cytochrome bo(3) ubiquinol oxidase subunit 3
MKLGIIOE_01876	Root473_gene_1866	630	293	425	2961	1363	2511	1314.9	2.22446	0.278196	7.99601	1.28515e-15	3.66055e-14	Cytochrome bo(3) ubiquinol oxidase subunit 1
MKLGIIOE_01877	Root473_gene_1867	424	223	373	3017	997	2148	1146.49	2.47678	0.475338	5.21058	1.8825e-07	2.58755e-06	Cytochrome bo(3) ubiquinol oxidase subunit 2
MKLGIIOE_01878	Root473_gene_1868	631	539	669	2626	1111	2191	1252.32	1.57633	0.234138	6.73247	1.66811e-11	3.50508e-10	Inner membrane metabolite transport protein YhjE
MKLGIIOE_01952	Root473_gene_1942	29	34	41	302	268	388	171.05	3.11004	0.235336	13.2153	7.16215e-40	4.2698e-38	Flagellar transcriptional regulator FlhD
MKLGIIOE_01953	Root473_gene_1943	17	9	14	111	64	129	55.0405	2.81777	0.362846	7.76576	8.11575e-15	2.18997e-13	Flagellar transcriptional regulator FlhC
MKLGIIOE_01954	Root473_gene_1944	65	40	62	168	79	159	92.8231	1.17261	0.292156	4.01364	5.97905e-05	0.000524908	Motility protein A
MKLGIIOE_01956	Root473_gene_1946	47	32	53	244	154	214	120.21	2.1169	0.250139	8.4629	2.60816e-17	8.25433e-16	Chemotaxis protein CheA
MKLGIIOE_01958	Root473_gene_1948	4	2	7	14	10	16	8.56897	1.53207	0.66615	2.29988	0.0214548	0.0787956	Chemotaxis protein methyltransferase
MKLGIIOE_01961	Root473_gene_1951	1	2	2	11	8	12	5.79996	2.53715	0.88954	2.8522	0.00434172	0.0214244	Chemotaxis protein CheY
MKLGIIOE_01962	Root473_gene_1952	8	3	6	24	18	13	11.8052	1.60797	0.591542	2.71827	0.00656245	0.0303388	Protein phosphatase CheZ
MKLGIIOE_02013	Root473_gene_2003	158	115	163	71	65	58	105.88	-1.25248	0.238328	-5.25529	1.47793e-07	2.09318e-06	Peptide transporter CstA
MKLGIIOE_02016	Root473_gene_2006	330	65	102	19	40	8	97.6783	-2.94658	0.955004	-3.08542	0.00203268	0.0115924	hypothetical protein
MKLGIIOE_02023	Root473_gene_2011	120	130	105	63	60	55	89.8009	-1.08686	0.242329	-4.48507	7.28917e-06	7.68962e-05	Methylxanthine N1-demethylase NdmA
MKLGIIOE_02033	Root473_gene_2021	26	30	13	10	7	19	17.6499	-1.05923	0.509391	-2.07941	0.0375801	0.120306	hypothetical protein
MKLGIIOE_02037	Root473_gene_2025	457	528	473	269	212	196	359.137	-1.19689	0.184733	-6.47904	9.2307e-11	1.84147e-09	hypothetical protein
MKLGIIOE_02048	Root473_gene_2036	71	186	64	47	68	41	81.0796	-1.12229	0.39683	-2.82815	0.00468186	0.0228174	Apocarotenoid-15,15'-oxygenase
MKLGIIOE_02076	Root473_gene_2064	6200	4390	6241	3272	1862	2758	4135.32	-1.19475	0.197701	-6.04318	1.51103e-09	2.69933e-08	Protein MbtH
MKLGIIOE_02087	Root473_gene_2075	11945	9831	11818	7314	5149	5298	8605.05	-1.01167	0.16917	-5.9802	2.22863e-09	3.92652e-08	Phosphoribosylglycinamide formyltransferase
MKLGIIOE_02091	Root473_gene_2079	632	581	666	366	236	337	471.442	-1.09997	0.169688	-6.48231	9.03279e-11	1.81164e-09	hypothetical protein
MKLGIIOE_02096	Root473_gene_2084	79	95	65	41	34	24	57.1985	-1.3627	0.311599	-4.37324	1.22418e-05	0.000123753	hypothetical protein
MKLGIIOE_02105	Root473_gene_2093	658	642	834	2828	2997	2442	1704.82	1.88037	0.173276	10.8519	1.95347e-27	9.18846e-26	Outer membrane protein TolC
MKLGIIOE_02106	Root473_gene_2094	73	51	68	184	175	203	123.288	1.45937	0.220957	6.60475	3.98185e-11	8.19877e-10	Sulfurtransferase
MKLGIIOE_02107	Root473_gene_2095	448	488	548	1472	1302	1334	915.41	1.38368	0.144554	9.57204	1.04812e-21	4.29896e-20	Protein-L-isoaspartate O-methyltransferase
MKLGIIOE_02108	Root473_gene_2096	472	321	435	2093	1792	1719	1113.86	2.10311	0.182889	11.4994	1.3287e-30	6.88106e-29	hypothetical protein
MKLGIIOE_02121	Root473_gene_2109	87	179	141	10	5	7	73.085	-4.30244	0.419948	-10.2452	1.24421e-24	5.45219e-23	Thermoresistant gluconokinase
MKLGIIOE_02122	Root473_gene_2110	161	286	183	7	7	7	111.631	-5.00117	0.407283	-12.2793	1.16964e-34	6.4481e-33	hypothetical protein
MKLGIIOE_02123	Root473_gene_2111	318	608	392	43	23	22	240.377	-4.00238	0.305835	-13.0867	3.92246e-39	2.28528e-37	Sialic acid TRAP transporter large permease protein SiaM
MKLGIIOE_02124	Root473_gene_2112	1468	2608	1549	74	53	70	999.168	-4.93819	0.251242	-19.6551	5.22584e-86	8.11906e-84	Solute-binding protein
MKLGIIOE_02139	Root473_gene_2127	61	96	66	279	665	272	240.602	2.40051	0.550963	4.35694	1.31894e-05	0.000132333	hypothetical protein
MKLGIIOE_02144	Root473_gene_2132	153	118	166	69	36	83	104.366	-1.32235	0.267025	-4.95217	7.33894e-07	9.22225e-06	Putative L-lactate dehydrogenase operon regulatory protein
MKLGIIOE_02145	Root473_gene_2133	211	291	306	93	71	79	176.901	-1.82115	0.21301	-8.5496	1.23515e-17	4.03353e-16	hypothetical protein
MKLGIIOE_02146	Root473_gene_2134	627	916	767	329	256	237	528.126	-1.57938	0.199596	-7.91291	2.51431e-15	6.93058e-14	Sialic acid TRAP transporter permease protein SiaT
MKLGIIOE_02147	Root473_gene_2135	2494	4654	3238	1311	1000	1068	2324.08	-1.71375	0.219175	-7.8191	5.32035e-15	1.44325e-13	Solute-binding protein
MKLGIIOE_02212	Root473_gene_2199	3	6	18	23	20	23	15.102	1.22139	0.551709	2.21384	0.02684	0.093739	Putative metal chaperone YciC
MKLGIIOE_02227	Root473_gene_2214	10	8	18	7	5	2	8.36237	-1.43289	0.68697	-2.08581	0.0369955	0.118745	hypothetical protein
MKLGIIOE_02230	Root473_gene_2217	43	73	57	272	245	214	147.767	1.99476	0.241693	8.25331	1.5407e-16	4.61939e-15	hypothetical protein
MKLGIIOE_02244	Root473_gene_2231	27	64	37	21	28	11	31.8683	-1.16353	0.4412	-2.63719	0.0083596	0.0369623	hypothetical protein
MKLGIIOE_02249	Root473_gene_2236	743	1116	799	375	531	362	663.678	-1.14066	0.237494	-4.80291	1.56372e-06	1.86881e-05	hypothetical protein
MKLGIIOE_02254	Root473_gene_2241	45	94	53	36	26	32	48.074	-1.12957	0.346082	-3.26388	0.00109896	0.00682128	putative aminotransferase
MKLGIIOE_02294	Root473_gene_2281	146	108	130	302	300	376	222.995	1.25586	0.195357	6.42853	1.28842e-10	2.51168e-09	Methionine aminopeptidase
MKLGIIOE_02312	Root473_gene_2299	94	138	149	56	67	58	94.308	-1.15044	0.254602	-4.51858	6.22554e-06	6.64965e-05	3-phenylpropionate-dihydrodiol/cinnamic acid-dihydrodiol dehydrogenase
MKLGIIOE_02314	Root473_gene_2301	105	146	129	61	44	60	91.4421	-1.29903	0.243482	-5.33522	9.54307e-08	1.39394e-06	Pantothenate precursors transporter PanS
MKLGIIOE_02337	Root473_gene_2324	1720	872	1928	577	436	476	1008.83	-1.68637	0.244272	-6.90366	5.06804e-12	1.1057e-10	hypothetical protein
MKLGIIOE_02342	Root473_gene_2329	19	24	34	9	17	8	18.693	-1.23988	0.478357	-2.59196	0.00954299	0.0411496	hypothetical protein
MKLGIIOE_02367	Root473_gene_2354	53	55	59	82	153	139	89.5063	1.08933	0.288867	3.77105	0.000162563	0.00129219	Transcriptional regulator SlyA
MKLGIIOE_02368	Root473_gene_2355	255	256	295	491	827	440	427.217	1.06951	0.261012	4.09757	4.17517e-05	0.000380215	Outer membrane protein OprM
MKLGIIOE_02370	Root473_gene_2357	192	167	206	298	596	338	299.709	1.06987	0.278511	3.84141	0.000122331	0.000995538	Fatty acid resistance protein FarB
MKLGIIOE_02372	Root473_gene_2359	763	993	1177	484	508	488	738.85	-1.06332	0.178209	-5.96667	2.42142e-09	4.20835e-08	Daunorubicin/doxorubicin resistance ATP-binding protein DrrA
MKLGIIOE_02378	Root473_gene_2365	266	262	336	100	106	137	202.528	-1.41988	0.196114	-7.2401	4.48363e-13	1.09465e-11	hypothetical protein
MKLGIIOE_02383	Root473_gene_2370	3	3	1	0	0	0	1.21938	-3.77176	1.84436	-2.04502	0.0408529	NA	ECF RNA polymerase sigma factor SigE
MKLGIIOE_02384	Root473_gene_2371	32	38	30	17	18	17	25.5934	-1.03347	0.381289	-2.71045	0.00671921	0.0310075	hypothetical protein
MKLGIIOE_02401	Root473_gene_2388	230	172	274	109	90	105	164.06	-1.23953	0.214291	-5.78432	7.28048e-09	1.21192e-07	hypothetical protein
MKLGIIOE_02426	Root473_gene_2412	126	176	171	63	58	73	111.976	-1.37564	0.228864	-6.0107	1.84719e-09	3.277e-08	hypothetical protein
MKLGIIOE_02427	Root473_gene_2413	37	60	31	13	12	12	28.0518	-1.88789	0.422476	-4.46863	7.87204e-06	8.20324e-05	Riboflavin transport system permease protein RibX
MKLGIIOE_02428	Root473_gene_2414	101	114	96	42	38	42	73.0415	-1.44344	0.256091	-5.63643	1.73612e-08	2.76431e-07	hypothetical protein
MKLGIIOE_02436	Root473_gene_2422	3652	2686	3213	52594	74803	53005	31097.7	4.1688	0.213878	19.4915	1.29724e-84	1.95615e-82	Isocitrate lyase
MKLGIIOE_02456	Root473_gene_2442	44	67	34	18	16	23	34.1617	-1.45093	0.382662	-3.79168	0.00014963	0.0011968	Organic hydroperoxide resistance protein OhrB
MKLGIIOE_02458	Root473_gene_2444	158	123	102	33	43	53	86.8598	-1.66786	0.28468	-5.85874	4.66382e-09	7.86559e-08	Protein DipZ
MKLGIIOE_02461	Root473_gene_2447	102	80	100	52	45	49	71.7688	-1.03982	0.252112	-4.12446	3.7161e-05	0.000341442	Haloalkane dehalogenase
MKLGIIOE_02463	Root473_gene_2449	16	12	21	3	0	2	9.10679	-3.38948	0.834431	-4.06203	4.86479e-05	0.000438344	hypothetical protein
MKLGIIOE_02465	Root473_gene_2451	50	63	101	23	12	15	44.2141	-2.18076	0.368534	-5.9174	3.27068e-09	5.60828e-08	Carboxy-S-adenosyl-L-methionine synthase
MKLGIIOE_02466	Root473_gene_2452	17	7	23	5	2	12	10.917	-1.41164	0.65926	-2.14126	0.0322532	0.107104	hypothetical protein
MKLGIIOE_02480	Root473_gene_2466	5	17	10	7	3	1	7.25176	-1.63074	0.788652	-2.06775	0.0386632	0.122665	hypothetical protein
MKLGIIOE_02481	Root473_gene_2467	52	74	63	23	20	27	43.5891	-1.52665	0.318752	-4.78947	1.67219e-06	1.98917e-05	hypothetical protein
MKLGIIOE_02489	Root473_gene_2475	12	10	18	47	18	58	26.0984	1.50971	0.453491	3.32908	0.000871326	0.00555749	hypothetical protein
MKLGIIOE_02490	Root473_gene_2476	124	116	140	1504	560	1404	611.239	3.07246	0.27193	11.2987	1.33146e-29	6.75882e-28	GTP 3',8-cyclase
MKLGIIOE_02520	Root473_gene_2506	95	125	97	48	41	50	76.744	-1.28478	0.256617	-5.00659	5.54021e-07	7.11896e-06	putative sulfoacetate transporter SauU
MKLGIIOE_02526	Root473_gene_2512	25	24	14	102	368	106	107.935	3.1546	0.756427	4.17039	3.04076e-05	0.000288164	hypothetical protein
MKLGIIOE_02527	Root473_gene_2513	7	7	4	11	78	26	22.5674	2.64188	0.665406	3.97033	7.17721e-05	0.000618446	hypothetical protein
MKLGIIOE_02528	Root473_gene_2514	249	405	338	181	193	117	249.808	-1.08719	0.254527	-4.27142	1.94233e-05	0.000189322	hypothetical protein
MKLGIIOE_02532	Root473_gene_2518	6	4	5	13	14	25	10.8706	1.69412	0.607595	2.78823	0.00529965	0.0253464	hypothetical protein
MKLGIIOE_02535	Root473_gene_2521	33	144	56	197	354	172	159.487	1.57257	0.715893	2.19665	0.0280455	0.0966976	hypothetical protein
MKLGIIOE_02536	Root473_gene_2522	229	511	278	1238	1775	975	829.577	1.90243	0.305029	6.23689	4.46342e-10	8.28392e-09	Catalase HPII
MKLGIIOE_02593	Root473_gene_2579	24	33	41	19	12	13	23.719	-1.2415	0.408955	-3.03578	0.00239916	0.0133114	hypothetical protein
MKLGIIOE_02609	#N/A	72	68	106	203	187	265	146.733	1.32458	0.223167	5.9354	2.93138e-09	5.04335e-08	hypothetical protein
MKLGIIOE_02610	Root473_gene_2595	3646	3055	3881	1224	1073	818	2313.87	-1.8435	0.189327	-9.73712	2.09398e-22	8.72834e-21	hypothetical protein
MKLGIIOE_02657	Root473_gene_2642	5726	5739	5251	2980	2729	2854	4249.8	-1.05683	0.140455	-7.52432	5.29952e-14	1.36536e-12	Pyruvate dehydrogenase E1 component
MKLGIIOE_02659	Root473_gene_2644	196	216	207	100	98	97	153.696	-1.15726	0.19611	-5.9011	3.61095e-09	6.13933e-08	ATP-dependent protease subunit HslV
MKLGIIOE_02660	Root473_gene_2645	2290	2581	2581	1214	1308	1159	1871.86	-1.09794	0.154817	-7.09185	1.32335e-12	3.09809e-11	Soluble pyridine nucleotide transhydrogenase
MKLGIIOE_02733	Root473_gene_2717	15	13	20	35	127	43	42.6035	2.06653	0.492719	4.19414	2.7391e-05	0.000261515	putative FMNH2-dependent monooxygenase SfnC
MKLGIIOE_02769	Root473_gene_2752	777	1292	1129	369	485	490	764.287	-1.32975	0.215403	-6.17329	6.68848e-10	1.22035e-08	hypothetical protein
MKLGIIOE_02783	Root473_gene_2766	577	539	580	178	150	184	372.727	-1.82142	0.160145	-11.3736	5.66297e-30	2.9034e-28	Cardiolipin synthase C
MKLGIIOE_02794	Root473_gene_2777	100	157	185	79	66	65	108.984	-1.15385	0.254523	-4.53339	5.80441e-06	6.27831e-05	hypothetical protein
MKLGIIOE_02797	Root473_gene_2780	227	406	321	156	176	173	244.951	-1.00088	0.229655	-4.3582	1.31138e-05	0.000131832	hypothetical protein
MKLGIIOE_02825	Root473_gene_2807	42	72	65	23	19	14	39.6346	-1.75961	0.358169	-4.91279	8.97883e-07	1.10926e-05	p-hydroxybenzoate hydroxylase
MKLGIIOE_02829	Root473_gene_2811	85	185	94	2454	2379	1218	1049.97	3.97775	0.50681	7.8486	4.20707e-15	1.14732e-13	hypothetical protein
MKLGIIOE_02830	Root473_gene_2812	106	117	120	40	44	35	78.0206	-1.61013	0.255066	-6.31259	2.74398e-10	5.22988e-09	hypothetical protein
MKLGIIOE_02839	Root473_gene_2821	47	48	56	29	12	22	35.7756	-1.36114	0.350344	-3.88515	0.000102266	0.000847043	Regulator of nucleoside diphosphate kinase
MKLGIIOE_02840	Root473_gene_2822	72	110	91	170	236	253	153.37	1.18836	0.243705	4.87622	1.0814e-06	1.32323e-05	hypothetical protein
MKLGIIOE_02842	Root473_gene_2824	124	69	108	56	42	63	77.2603	-1.00051	0.280214	-3.57051	0.000356283	0.00257276	Thiamine-phosphate synthase
MKLGIIOE_02843	Root473_gene_2825	80	71	103	37	55	35	64.0813	-1.06811	0.295648	-3.61277	0.000302944	0.0022445	Thiazole synthase
MKLGIIOE_02847	Root473_gene_2829	184	177	226	101	62	83	139.472	-1.3482	0.216181	-6.23647	4.47561e-10	8.28392e-09	hypothetical protein
MKLGIIOE_02878	Root473_gene_2859	1322	847	623	130	84	117	536.501	-3.19205	0.272497	-11.7141	1.07943e-31	5.76482e-30	Peptide methionine sulfoxide reductase MsrA
MKLGIIOE_02879	#N/A	727	447	416	6	8	6	277.81	-6.41147	0.4073	-15.7414	7.87023e-56	6.61486e-54	Methionine-rich peptide X
MKLGIIOE_02880	Root473_gene_2861	488	285	261	7	4	7	181.568	-5.95186	0.433458	-13.7311	6.61146e-43	4.13377e-41	Putative protein-methionine-sulfoxide reductase subunit YedZ1
MKLGIIOE_02881	Root473_gene_2862	337	199	210	3	3	0	129.603	-7.05426	0.644692	-10.9421	7.25328e-28	3.44329e-26	Putative protein-methionine-sulfoxide reductase subunit YedZ1
MKLGIIOE_02882	Root473_gene_2863	229	137	150	65	75	74	123.498	-1.3618	0.262915	-5.17963	2.22328e-07	3.01555e-06	Transcriptional regulatory protein WalR
MKLGIIOE_02883	Root473_gene_2864	636	447	415	134	129	152	324.988	-1.9515	0.21916	-8.90446	5.36482e-19	1.95074e-17	Adaptive-response sensory-kinase SasA
MKLGIIOE_02885	Root473_gene_2866	53	58	61	33	19	25	41.7154	-1.25475	0.315806	-3.97318	7.09196e-05	0.000613162	hypothetical protein
MKLGIIOE_02978	Root473_gene_2959	999	749	750	277	197	311	554.884	-1.77756	0.198863	-8.93862	3.94068e-19	1.44313e-17	hypothetical protein
MKLGIIOE_02979	Root473_gene_2960	66818	54916	66676	5712	4654	6266	34918.4	-3.59808	0.143186	-25.1287	2.41686e-139	5.3875e-137	hypothetical protein
MKLGIIOE_02980	Root473_gene_2961	8987	7210	8171	64	55	69	4208.74	-7.1128	0.185658	-38.3114	0	0	hypothetical protein
MKLGIIOE_02981	Root473_gene_2962	5438	5089	4832	42	26	28	2652.84	-7.41876	0.217883	-34.0493	4.15961e-254	3.55438e-251	ECF RNA polymerase sigma factor EcfG
MKLGIIOE_03000	Root473_gene_2981	4	2	0	5	12	17	6.5434	2.39813	0.8992	2.66696	0.0076541	0.0344535	Salicylate 5-hydroxylase, small oxygenase component
MKLGIIOE_03004	Root473_gene_2985	368	125	249	121	120	125	186.487	-1.11074	0.310425	-3.57812	0.000346071	0.00251318	hypothetical protein
MKLGIIOE_03017	Root473_gene_2998	454	428	407	211	176	220	318.689	-1.18343	0.169024	-7.00156	2.53135e-12	5.76811e-11	hypothetical protein
MKLGIIOE_03019	Root473_gene_3000	1292	977	1049	283	226	277	696.042	-2.17599	0.176344	-12.3395	5.55061e-35	3.09326e-33	ECF RNA polymerase sigma factor SigF
MKLGIIOE_03020	Root473_gene_3001	705	737	628	129	87	97	405.891	-2.82388	0.194533	-14.5162	9.57039e-48	6.81492e-46	putative anti-sigma-F factor NrsF
MKLGIIOE_03056	Root473_gene_3037	484	810	699	257	270	269	469.338	-1.40698	0.205365	-6.85111	7.32781e-12	1.55891e-10	HTH-type transcriptional regulator VirS
MKLGIIOE_03059	Root473_gene_3040	1300	1529	1385	717	761	691	1073.45	-1.0417	0.161	-6.47019	9.78771e-11	1.93751e-09	Leucine-, isoleucine-, valine-, threonine-, and alanine-binding protein
MKLGIIOE_03087	Root473_gene_3068	68	76	78	36	33	43	55.9561	-1.07895	0.271803	-3.96963	7.19857e-05	0.000619246	hypothetical protein
MKLGIIOE_03093	Root473_gene_3074	4	5	4	0	2	0	2.58573	-2.75683	1.39282	-1.97931	0.0477811	NA	hypothetical protein
MKLGIIOE_03135	Root473_gene_3116	49	112	64	310	240	241	165.921	1.72017	0.275379	6.24656	4.19581e-10	7.82252e-09	hypothetical protein
MKLGIIOE_03153	Root473_gene_3134	32	41	34	18	16	22	27.3275	-1.02941	0.369596	-2.78524	0.00534878	0.0255337	Guanine deaminase
MKLGIIOE_03155	Root473_gene_3136	8	21	7	2	6	5	8.36056	-1.55772	0.730512	-2.13236	0.0329771	0.108732	Uric acid degradation bifunctional protein PucL
MKLGIIOE_03156	Root473_gene_3137	81	106	135	32	43	28	71.5988	-1.71323	0.295699	-5.79383	6.87985e-09	1.15271e-07	Putative tartrate transporter
MKLGIIOE_03161	Root473_gene_3142	150	151	185	54	51	58	109.204	-1.66299	0.221796	-7.49783	6.48847e-14	1.64685e-12	HTH-type transcriptional activator RhaR
MKLGIIOE_03162	Root473_gene_3143	4903	1981	9131	20	21	17	2702.87	-8.16382	0.628527	-12.9888	1.41595e-38	8.0662e-37	hypothetical protein
MKLGIIOE_03163	Root473_gene_3144	3036	931	4441	10	14	7	1425	-8.13019	0.720759	-11.28	1.64667e-29	8.27691e-28	Protein DipZ
MKLGIIOE_03175	Root473_gene_3156	2360	1163	2898	809	565	937	1459.18	-1.56724	0.263351	-5.95113	2.66299e-09	4.59702e-08	ATP-dependent dethiobiotin synthetase BioD 1
MKLGIIOE_03176	Root473_gene_3157	3233	1315	3683	1100	848	1138	1893.48	-1.50246	0.277934	-5.40582	6.45118e-08	9.61488e-07	8-amino-7-oxononanoate synthase
MKLGIIOE_03177	Root473_gene_3158	5117	1910	4932	1793	1092	1580	2752.04	-1.51846	0.287633	-5.27916	1.29776e-07	1.86376e-06	Adenosylmethionine-8-amino-7-oxononanoate aminotransferase
MKLGIIOE_03208	Root473_gene_3189	9	16	5	22	27	29	17.8099	1.28267	0.492542	2.60417	0.00920957	0.0400148	hypothetical protein
MKLGIIOE_03313	Root473_gene_3293	953	818	1012	5723	2545	5681	2679.38	2.21084	0.232684	9.50145	2.06984e-21	8.42228e-20	hypothetical protein
MKLGIIOE_03314	Root473_gene_3294	186	191	192	73	82	81	135.659	-1.35626	0.206835	-6.55723	5.4817e-11	1.11971e-09	Transcriptional activator NphR
MKLGIIOE_03337	Root473_gene_3317	62	53	82	167	137	215	116.413	1.30402	0.236328	5.51786	3.43161e-08	5.29936e-07	Glycine betaine/proline betaine transport system ATP-binding protein ProV
MKLGIIOE_03338	Root473_gene_3318	43	40	47	101	129	145	82.7879	1.44365	0.259264	5.56828	2.57271e-08	4.02143e-07	Glycine betaine/choline transport system permease protein OusW
MKLGIIOE_03339	Root473_gene_3319	55	36	51	104	137	167	90.0893	1.43548	0.272926	5.25959	1.4438e-07	2.06194e-06	Glycine betaine-binding periplasmic protein OusX
MKLGIIOE_03394	Root473_gene_3374	25	17	11	9	3	11	12.7939	-1.32828	0.580874	-2.28669	0.0222137	0.0811758	hypothetical protein
MKLGIIOE_03406	Root473_gene_3386	1086	782	1229	11441	11330	10157	5854.36	3.33319	0.181918	18.3225	5.47776e-75	6.24099e-73	Cobalt-zinc-cadmium resistance protein CzcA
MKLGIIOE_03407	Root473_gene_3387	451	278	495	5646	4811	4490	2619.71	3.52932	0.205335	17.1881	3.25969e-66	3.21393e-64	Multidrug resistance protein MdtA
MKLGIIOE_03412	Root473_gene_3392	7	14	9	22	18	26	15.7044	1.04004	0.483994	2.14887	0.0316445	0.105587	hypothetical protein
MKLGIIOE_03431	Root473_gene_3411	467	829	626	7292	8076	5602	3742.4	3.37379	0.232956	14.4825	1.56252e-47	1.0974e-45	hypothetical protein
MKLGIIOE_03432	Root473_gene_3412	79	108	114	1225	1360	914	621.21	3.47025	0.227694	15.2408	1.89421e-52	1.47145e-50	hypothetical protein
MKLGIIOE_03433	Root473_gene_3413	1167	1776	1345	12704	15753	10684	7119.97	3.11764	0.222694	13.9997	1.56578e-44	1.01617e-42	hypothetical protein
MKLGIIOE_03438	Root473_gene_3418	499	746	737	1708	1052	1549	1025.38	1.02196	0.195979	5.21466	1.84159e-07	2.53813e-06	hypothetical protein
MKLGIIOE_03464	Root473_gene_3444	488	506	475	1061	1001	1195	775.61	1.0554	0.145765	7.24043	4.47269e-13	1.09465e-11	UDP-2,3-diacylglucosamine hydrolase
MKLGIIOE_03469	#N/A	59	15	35	23	9	18	26.6597	-1.23744	0.49244	-2.51288	0.0119752	0.0488826	ZMP-ZTP
MKLGIIOE_03500	Root473_gene_3479	39	47	37	15	19	16	29.2572	-1.38581	0.372654	-3.71875	0.000200212	0.00154127	Pantothenate precursors transporter PanS
MKLGIIOE_03517	Root473_gene_3496	20	21	17	6	7	9	13.5139	-1.49354	0.523004	-2.8557	0.0042942	0.0212718	L-2-hydroxyglutarate dehydrogenase
MKLGIIOE_03518	Root473_gene_3497	237	162	580	981	1482	1037	736.39	1.80042	0.55954	3.21768	0.00129234	0.00782268	hypothetical protein
MKLGIIOE_03519	Root473_gene_3498	4	4	10	1	1	1	3.51156	-2.65629	1.15904	-2.29179	0.0219177	NA	hypothetical protein
MKLGIIOE_03521	Root473_gene_3500	10	11	8	2	3	6	6.74782	-1.50031	0.737784	-2.03354	0.0419979	0.130657	High-affinity branched-chain amino acid transport ATP-binding protein LivF
MKLGIIOE_03531	Root473_gene_3510	170	188	147	1295	1644	1103	746.528	2.9256	0.224786	13.0151	1.00458e-38	5.78704e-37	Aconitate isomerase
MKLGIIOE_03532	Root473_gene_3511	282	270	319	647	752	588	471.835	1.11563	0.18723	5.95862	2.54371e-09	4.40595e-08	hypothetical protein
MKLGIIOE_03533	Root473_gene_3512	579	409	642	288	291	250	412.408	-1.05287	0.201267	-5.23122	1.68395e-07	2.3461e-06	hypothetical protein
MKLGIIOE_03536	Root473_gene_3515	19	29	18	31	74	44	35.9518	1.10984	0.415505	2.67106	0.00756119	0.034143	Outer membrane porin protein 32
MKLGIIOE_03537	Root473_gene_3516	80	71	74	214	290	281	165.856	1.72083	0.226666	7.59189	3.15283e-14	8.16391e-13	Tetrachlorobenzoquinone reductase
MKLGIIOE_03538	Root473_gene_3517	113	163	145	352	406	431	264.07	1.41368	0.200126	7.06394	1.61846e-12	3.75469e-11	hypothetical protein
MKLGIIOE_03540	Root473_gene_3519	99	82	62	167	227	202	138.758	1.20751	0.256005	4.71677	2.3962e-06	2.81129e-05	6-hydroxynicotinate 3-monooxygenase
MKLGIIOE_03541	Root473_gene_3520	75	98	72	189	232	243	149.455	1.35055	0.229164	5.89338	3.78372e-09	6.40236e-08	hypothetical protein
MKLGIIOE_03542	Root473_gene_3521	83	79	77	194	231	198	142.116	1.30069	0.220424	5.90085	3.6163e-09	6.13933e-08	hypothetical protein
MKLGIIOE_03543	Root473_gene_3522	105	104	122	243	302	272	189.094	1.22577	0.2053	5.97061	2.3637e-09	4.13046e-08	Putative aldehyde dehydrogenase AldA
MKLGIIOE_03544	Root473_gene_3523	33	43	30	96	93	93	63.7423	1.32116	0.275002	4.80419	1.55378e-06	1.86126e-05	L-aspartate dehydrogenase
MKLGIIOE_03545	Root473_gene_3524	99	137	102	344	381	388	237.879	1.63176	0.205552	7.93844	2.04738e-15	5.70485e-14	Acetolactate synthase isozyme 2 large subunit
MKLGIIOE_03546	Root473_gene_3525	32	44	35	96	132	102	72.8116	1.49525	0.287759	5.19619	2.03412e-07	2.78849e-06	3-alpha-hydroxycholanate dehydrogenase (NADP(+))
MKLGIIOE_03547	Root473_gene_3526	42	82	59	138	137	146	99.224	1.11395	0.259599	4.29104	1.7784e-05	0.000174338	Pca regulon regulatory protein
MKLGIIOE_03548	Root473_gene_3527	11	17	25	98	136	134	68.6233	2.72252	0.329358	8.26615	1.38352e-16	4.19724e-15	2-succinyl-6-hydroxy-2,4-cyclohexadiene-1-carboxylate synthase
MKLGIIOE_03549	Root473_gene_3528	40	48	33	175	257	224	127.537	2.35777	0.270662	8.7111	3.00947e-18	1.03554e-16	hypothetical protein
MKLGIIOE_03550	Root473_gene_3529	8	15	8	48	57	50	30.4811	2.23757	0.410066	5.45662	4.85295e-08	7.31797e-07	Pyridoxal 4-dehydrogenase
MKLGIIOE_03551	Root473_gene_3530	29	38	35	102	135	86	70.2593	1.59245	0.301798	5.27654	1.31647e-07	1.88535e-06	hypothetical protein
MKLGIIOE_03557	Root473_gene_3536	208	186	188	470	543	340	320.64	1.14338	0.22919	4.98878	6.07604e-07	7.74922e-06	hypothetical protein
MKLGIIOE_03566	Root473_gene_3545	16	29	16	34	58	57	34.7102	1.20436	0.388699	3.09844	0.00194542	0.0111568	hypothetical protein
MKLGIIOE_03568	Root473_gene_3547	43	41	87	21	15	23	38.2915	-1.61643	0.375295	-4.30709	1.65417e-05	0.000163409	hypothetical protein
MKLGIIOE_03569	Root473_gene_3548	29	56	46	136	138	98	82.8307	1.42966	0.293181	4.87637	1.08058e-06	1.32323e-05	Aldehyde oxidoreductase iron-sulfur-binding subunit PaoA
MKLGIIOE_03574	Root473_gene_3553	859	416	948	287	230	259	503.232	-1.60273	0.253396	-6.325	2.53229e-10	4.84442e-09	hypothetical protein
MKLGIIOE_03576	Root473_gene_3555	51	112	60	160	204	140	120.589	1.09914	0.308777	3.55967	0.000371315	0.00266629	hypothetical protein
MKLGIIOE_03590	Root473_gene_3569	538	533	702	1804	1282	1839	1089.02	1.37962	0.161815	8.52589	1.51636e-17	4.88954e-16	hypothetical protein
MKLGIIOE_03602	Root473_gene_3581	39	45	55	29	12	15	32.6048	-1.40543	0.377492	-3.72308	0.000196806	0.00151733	hypothetical protein
MKLGIIOE_03639	Root473_gene_3618	290	700	429	182	250	178	342.96	-1.29144	0.293714	-4.39692	1.098e-05	0.000112364	hypothetical protein
MKLGIIOE_03642	Root473_gene_3621	7083	11813	7604	4230	4821	3594	6611.35	-1.14745	0.22914	-5.00765	5.50986e-07	7.09775e-06	Carbon monoxide dehydrogenase large chain
MKLGIIOE_03643	Root473_gene_3622	1407	2497	1865	1001	1016	1010	1477.29	-1.01618	0.206507	-4.92082	8.61835e-07	1.07509e-05	Carbon monoxide dehydrogenase small chain
MKLGIIOE_03694	Root473_gene_3673	502	242	455	185	147	203	290.646	-1.25923	0.250258	-5.03171	4.86136e-07	6.32593e-06	hypothetical protein
MKLGIIOE_03733	Root473_gene_3712	188	246	284	95	125	90	172.912	-1.28088	0.234586	-5.46016	4.75709e-08	7.19458e-07	HTH-type transcriptional activator RhaS
MKLGIIOE_03749	Root473_gene_3728	10	10	11	28	28	25	18.4085	1.30152	0.446786	2.91307	0.003579	0.0183129	hypothetical protein
MKLGIIOE_03763	Root473_gene_3742	95	128	125	66	39	55	85.0021	-1.21712	0.253692	-4.79763	1.60556e-06	1.91434e-05	hypothetical protein
MKLGIIOE_03764	Root473_gene_3743	61	92	79	45	30	37	57.6339	-1.14489	0.288234	-3.97208	7.12488e-05	0.000614971	hypothetical protein
MKLGIIOE_03767	Root473_gene_3746	35	37	48	22	18	18	29.7907	-1.13403	0.356996	-3.17658	0.00149022	0.00889449	C4-dicarboxylate TRAP transporter large permease protein DctM
MKLGIIOE_03768	Root473_gene_3747	8	14	12	2	5	5	7.76657	-1.58393	0.698893	-2.26634	0.0234307	0.0844196	Sialic acid TRAP transporter small permease protein SiaQ
MKLGIIOE_03769	Root473_gene_3748	141	166	192	44	74	72	116.005	-1.4692	0.254039	-5.78334	7.3233e-09	1.2151e-07	Solute-binding protein
MKLGIIOE_03770	Root473_gene_3749	16	16	26	4	5	11	13.0234	-1.62564	0.560657	-2.89953	0.00373718	0.018971	6-deoxy-6-sulfogluconolactonase
MKLGIIOE_03771	Root473_gene_3750	32	22	38	19	11	12	22.3987	-1.22018	0.423396	-2.8819	0.00395284	0.0198884	Uronate dehydrogenase
MKLGIIOE_03776	Root473_gene_3755	28	30	32	14	6	20	21.6743	-1.27749	0.436148	-2.92904	0.00340015	0.0175909	hypothetical protein
MKLGIIOE_03781	Root473_gene_3760	88	156	114	271	286	309	201.039	1.18646	0.226083	5.24789	1.5385e-07	2.16805e-06	hypothetical protein
MKLGIIOE_03782	Root473_gene_3761	18	15	17	44	25	47	26.9757	1.10948	0.38578	2.87593	0.00402842	0.0202091	hypothetical protein
MKLGIIOE_03800	Root473_gene_3779	195	182	236	88	95	120	153.355	-1.10365	0.205964	-5.35846	8.39354e-08	1.23306e-06	Guanidinium exporter
MKLGIIOE_03807	Root473_gene_3786	8748	5664	6586	43930	44809	48211	25690.4	2.61312	0.186634	14.0013	1.53028e-44	1.00586e-42	hypothetical protein
MKLGIIOE_03810	Root473_gene_3789	1177	2695	1513	3739	4486	3933	2897.75	1.09171	0.264343	4.1299	3.62928e-05	0.000336609	hypothetical protein
MKLGIIOE_03826	Root473_gene_3805	89	123	89	276	297	271	188.34	1.40158	0.216561	6.47197	9.67304e-11	1.92223e-09	Fluoroacetate dehalogenase
MKLGIIOE_03827	Root473_gene_3806	467	405	538	1261	1018	1056	777.354	1.15561	0.15969	7.23657	4.60158e-13	1.11812e-11	D-malate dehydrogenase [decarboxylating]
MKLGIIOE_03850	Root473_gene_3829	7858	11124	8033	29351	23918	31115	18163.4	1.54277	0.176586	8.73669	2.40045e-18	8.37217e-17	Catecholate siderophore receptor Fiu
MKLGIIOE_03852	Root473_gene_3831	300	365	315	789	754	781	542.79	1.15669	0.161124	7.17888	7.02857e-13	1.69979e-11	FAD:protein FMN transferase
MKLGIIOE_03860	Root473_gene_3839	5224	4214	5206	11764	10188	10856	7787.31	1.07487	0.143354	7.49803	6.4785e-14	1.64685e-12	Phosphoenolpyruvate synthase
MKLGIIOE_03883	Root473_gene_3862	57	94	86	43	38	39	59.8137	-1.06823	0.286407	-3.72975	0.000191673	0.00147998	hypothetical protein
MKLGIIOE_03887	Root473_gene_3866	336	587	471	149	174	152	315.608	-1.63297	0.228673	-7.1411	9.25896e-13	2.22867e-11	Long-chain-fatty-acid--CoA ligase FadD15
MKLGIIOE_03888	Root473_gene_3867	162	288	235	94	98	82	161.584	-1.40279	0.246918	-5.68121	1.33746e-08	2.16315e-07	High-affinity branched-chain amino acid transport ATP-binding protein LivF
MKLGIIOE_03889	Root473_gene_3868	694	1211	900	298	324	256	623.267	-1.75524	0.226297	-7.75636	8.74015e-15	2.34611e-13	hypothetical protein
MKLGIIOE_03890	Root473_gene_3869	53	83	74	27	18	15	45.5652	-1.8955	0.341252	-5.55455	2.78331e-08	4.31118e-07	hypothetical protein
MKLGIIOE_03891	Root473_gene_3870	54	73	95	31	42	28	54.2287	-1.20405	0.315904	-3.81143	0.000138165	0.00111204	High-affinity branched-chain amino acid transport system permease protein LivH
MKLGIIOE_03892	Root473_gene_3871	118	149	172	45	76	41	101.509	-1.49931	0.289534	-5.17834	2.23873e-07	3.02849e-06	Lipopolysaccharide export system ATP-binding protein LptB
MKLGIIOE_03899	Root473_gene_3878	172	127	138	62	87	77	111.802	-1.03517	0.249069	-4.15617	3.23631e-05	0.000304745	hypothetical protein
MKLGIIOE_03900	Root473_gene_3879	45	62	71	36	30	20	44.2642	-1.12757	0.330562	-3.41106	0.000647104	0.00432556	hypothetical protein
MKLGIIOE_03901	Root473_gene_3880	16	25	31	8	6	14	16.6626	-1.45581	0.495935	-2.93548	0.00333028	0.0173168	hypothetical protein
MKLGIIOE_03906	Root473_gene_3885	16	18	12	10	6	5	11.3072	-1.22891	0.57027	-2.15496	0.0311651	0.104297	Methylmalonyl-CoA decarboxylase
MKLGIIOE_03972	Root473_gene_3951	42	60	52	134	83	113	79.0543	1.00101	0.260182	3.84735	0.000119403	0.000976361	hypothetical protein
MKLGIIOE_03983	Root473_gene_3962	487	642	695	280	190	313	435.929	-1.31776	0.192168	-6.85731	7.01698e-12	1.50528e-10	hypothetical protein
MKLGIIOE_04021	Root473_gene_4000	50	70	77	28	18	38	46.8938	-1.32742	0.32236	-4.11783	3.82457e-05	0.00035078	Long-chain-fatty-acid--CoA ligase
MKLGIIOE_04035	Root473_gene_4014	4781	5581	3214	11111	8419	11244	7270.67	1.07049	0.213634	5.01087	5.41831e-07	6.9974e-06	Bifunctional aspartate aminotransferase and L-aspartate beta-decarboxylase
MKLGIIOE_04042	Root473_gene_4021	58	82	66	135	135	175	106.784	1.01767	0.233912	4.35063	1.35745e-05	0.000135931	hypothetical protein
MKLGIIOE_04045	Root473_gene_4024	4456	3889	4243	10583	10195	10030	7130.44	1.20442	0.141288	8.52455	1.53411e-17	4.91588e-16	Phosphoenolpyruvate carboxykinase [GTP]
MKLGIIOE_04050	Root473_gene_4029	3785	2424	2703	1390	641	1330	2064.84	-1.52751	0.24919	-6.12989	8.79402e-10	1.59883e-08	Pyrimidine-specific ribonucleoside hydrolase RihB
MKLGIIOE_04057	Root473_gene_4036	80	88	72	211	142	180	126.523	1.05095	0.221821	4.73785	2.15996e-06	2.54577e-05	Histidine ammonia-lyase
MKLGIIOE_04058	Root473_gene_4037	157	124	129	502	389	506	294.179	1.66953	0.184274	9.06001	1.30433e-19	4.91714e-18	Urocanate hydratase
MKLGIIOE_04071	Root473_gene_4050	126	184	218	61	64	79	122.638	-1.45471	0.243658	-5.97027	2.36855e-09	4.13046e-08	Lipase chaperone
MKLGIIOE_04072	Root473_gene_4051	439	445	893	312	217	331	437.418	-1.12968	0.247392	-4.56633	4.96328e-06	5.48422e-05	Triacylglycerol lipase
MKLGIIOE_04118	Root473_gene_4096	25	57	24	192	109	261	107.099	2.2841	0.349833	6.52911	6.61615e-11	1.34075e-09	hypothetical protein
MKLGIIOE_04153	Root473_gene_4131	137	136	220	889	343	1251	472.745	2.2164	0.319631	6.93424	4.08399e-12	8.98652e-11	hypothetical protein
MKLGIIOE_04180	Root473_gene_4158	343	331	311	4297	6518	4267	2638.22	3.86811	0.224852	17.2029	2.52585e-66	2.53922e-64	hypothetical protein
MKLGIIOE_04181	Root473_gene_4159	116	181	150	1835	2819	1788	1132.03	3.78544	0.250033	15.1398	8.84698e-52	6.67037e-50	hypothetical protein
MKLGIIOE_04182	Root473_gene_4160	111	174	127	3043	4332	2732	1725.01	4.54872	0.248687	18.2909	9.77263e-75	1.08922e-72	Homogentisate 1,2-dioxygenase
MKLGIIOE_04183	Root473_gene_4161	1	0	0	14	16	15	7.46318	5.30376	1.30348	4.06893	4.72298e-05	0.000427067	hypothetical protein
MKLGIIOE_04184	Root473_gene_4162	53	90	77	1213	1797	1048	703.225	4.14448	0.270165	15.3406	4.09553e-53	3.23043e-51	3-(3-hydroxy-phenyl)propionate/3-hydroxycinnamic acid hydroxylase
MKLGIIOE_04185	Root473_gene_4163	204	172	178	2724	3574	2146	1476.72	3.86105	0.23298	16.5725	1.1022e-61	1.02745e-59	hypothetical protein
MKLGIIOE_04186	Root473_gene_4164	117	111	111	389	369	368	239.81	1.64381	0.181212	9.0712	1.17717e-19	4.47065e-18	Glycerol operon regulatory protein
MKLGIIOE_04187	Root473_gene_4165	51	52	45	212	171	187	117.053	1.85168	0.225915	8.19636	2.47777e-16	7.38576e-15	NAD-dependent protein deacylase
MKLGIIOE_04201	Root473_gene_4179	15	25	16	6	7	13	13.7734	-1.20764	0.531555	-2.27189	0.023093	0.0836735	hypothetical protein
MKLGIIOE_04204	Root473_gene_4182	2592	3774	3116	1133	1173	1132	2180.3	-1.54826	0.176242	-8.78488	1.56529e-18	5.53466e-17	hypothetical protein
MKLGIIOE_04205	Root473_gene_4183	511	743	656	227	233	237	439.374	-1.53963	0.185811	-8.28598	1.17142e-16	3.61801e-15	hypothetical protein
MKLGIIOE_04233	Root473_gene_4211	1255	1064	1118	527	385	516	818.248	-1.36741	0.16049	-8.52022	1.59251e-17	5.0713e-16	Gentisate 1,2-dioxygenase
MKLGIIOE_04234	Root473_gene_4212	257	204	242	112	72	109	167.173	-1.3628	0.210241	-6.48209	9.04585e-11	1.81164e-09	Fumarylpyruvate hydrolase
MKLGIIOE_04235	Root473_gene_4213	211	182	207	125	75	109	152.049	-1.05733	0.211683	-4.99486	5.88779e-07	7.52785e-06	3-hydroxybenzoate 6-hydroxylase
MKLGIIOE_04254	Root473_gene_4232	70	85	76	446	963	781	397.921	3.17763	0.28266	11.2419	2.53969e-29	1.25202e-27	High-affinity branched-chain amino acid transport ATP-binding protein LivF
MKLGIIOE_04255	Root473_gene_4233	62	91	98	466	1082	853	436.203	3.19935	0.298605	10.7143	8.72143e-27	3.99239e-25	Lipopolysaccharide export system ATP-binding protein LptB
MKLGIIOE_04256	Root473_gene_4234	48	74	55	256	689	449	260.241	2.91973	0.335097	8.71308	2.95735e-18	1.02448e-16	hypothetical protein
MKLGIIOE_04257	Root473_gene_4235	32	69	50	250	593	481	242.677	3.06771	0.334471	9.17183	4.65041e-20	1.80626e-18	High-affinity branched-chain amino acid transport system permease protein LivH
MKLGIIOE_04258	Root473_gene_4236	322	365	336	1790	4904	3154	1800.17	3.21157	0.300553	10.6855	1.18955e-26	5.39721e-25	hypothetical protein
MKLGIIOE_04273	#N/A	64	78	85	268	266	467	198.451	2.04263	0.243317	8.39491	4.6627e-17	1.45766e-15	hypothetical protein
MKLGIIOE_04288	Root473_gene_4266	185	226	251	86	85	93	155.527	-1.41137	0.20245	-6.97148	3.13629e-12	7.02173e-11	Dipeptide transport system permease protein DppB
MKLGIIOE_04289	Root473_gene_4267	86	153	162	62	60	64	98.2245	-1.18942	0.265698	-4.47659	7.58436e-06	7.98461e-05	Dipeptide transport system permease protein DppC
MKLGIIOE_04297	Root473_gene_4275	17580	15316	18401	8983	6407	9033	12679.7	-1.16923	0.14665	-7.97294	1.54941e-15	4.38885e-14	Ribosome hibernation promoting factor
MKLGIIOE_04332	Root473_gene_4310	1	6	4	30	42	42	20.3495	3.29347	0.578027	5.69777	1.21383e-08	1.97566e-07	hypothetical protein
MKLGIIOE_04334	Root473_gene_4312	205	357	360	87	58	78	192.742	-2.13836	0.245771	-8.70064	3.30009e-18	1.12797e-16	hypothetical protein
MKLGIIOE_04337	Root473_gene_4315	1103	1088	1002	12247	12954	12735	6678.6	3.48322	0.150674	23.1176	3.07967e-118	6.07287e-116	Malate synthase G
MKLGIIOE_04338	Root473_gene_4316	55	57	59	535	672	705	338.444	3.40009	0.212369	16.0103	1.08285e-57	9.40982e-56	2-haloalkanoic acid dehalogenase
MKLGIIOE_04388	Root473_gene_4366	23	14	20	6	8	16	14.5467	-1.02463	0.519358	-1.97288	0.0485096	0.146323	hypothetical protein
MKLGIIOE_04403	Root473_gene_4381	50	44	45	18	26	22	34.5937	-1.15866	0.343703	-3.3711	0.000748688	0.00488984	hypothetical protein
MKLGIIOE_04404	Root473_gene_4382	46	35	50	23	14	31	33.1407	-1.04679	0.357855	-2.92519	0.00344251	0.0177921	hypothetical protein
MKLGIIOE_04406	Root473_gene_4384	42	37	41	18	19	22	30.064	-1.1146	0.352441	-3.16252	0.00156411	0.00926006	hypothetical protein
MKLGIIOE_04414	Root473_gene_4392	17	17	17	6	9	10	12.7867	-1.11647	0.522128	-2.13831	0.0324917	0.107405	hypothetical protein
MKLGIIOE_04477	Root473_gene_4455	505	535	620	302	250	287	418.335	-1.07312	0.154002	-6.96824	3.2093e-12	7.15394e-11	Long-chain-fatty-acid--CoA ligase
MKLGIIOE_04485	Root473_gene_4463	240	148	171	1117	858	1151	596.493	2.3809	0.203238	11.7148	1.06989e-31	5.76482e-30	hypothetical protein
MKLGIIOE_04486	Root473_gene_4464	59	34	65	425	233	392	193.798	2.63057	0.261689	10.0523	8.97809e-24	3.83589e-22	hypothetical protein
MKLGIIOE_04514	Root473_gene_4492	121	223	155	80	90	72	124.879	-1.12604	0.267988	-4.20184	2.6476e-05	0.000253724	hypothetical protein
MKLGIIOE_04527	Root473_gene_4505	20	16	23	11	8	11	14.8668	-1.06726	0.482967	-2.2098	0.0271189	0.0944557	hypothetical protein
MKLGIIOE_04529	Root473_gene_4507	19	25	28	10	14	10	17.827	-1.15867	0.456344	-2.53902	0.0111163	0.0461484	hypothetical protein
MKLGIIOE_04531	Root473_gene_4509	8	7	15	3	1	7	6.77834	-1.548	0.770225	-2.00981	0.0444517	0.13695	hypothetical protein
MKLGIIOE_04622	Root473_gene_4600	91	71	92	186	159	212	132.716	1.03911	0.20937	4.96302	6.94063e-07	8.74315e-06	Shikimate kinase 1
MKLGIIOE_04623	Root473_gene_4601	3394	4158	3966	11737	9257	12656	7357.11	1.44968	0.143687	10.0892	6.169e-24	2.65786e-22	Type 3 secretion system secretin
MKLGIIOE_04624	Root473_gene_4602	433	551	540	1698	1229	1818	1018.3	1.53973	0.164919	9.33627	9.97836e-21	3.9968e-19	hypothetical protein
MKLGIIOE_04625	Root473_gene_4603	609	808	745	2199	1517	2299	1329.62	1.37508	0.171898	7.99941	1.25018e-15	3.58083e-14	hypothetical protein
MKLGIIOE_04626	Root473_gene_4604	482	515	569	1653	1154	1562	966.205	1.38368	0.152399	9.07937	1.09206e-19	4.17837e-18	hypothetical protein
MKLGIIOE_04627	Root473_gene_4605	1056	1357	1388	4921	3502	4645	2739.84	1.68647	0.157058	10.7379	6.75841e-27	3.12166e-25	hypothetical protein
MKLGIIOE_04632	Root473_gene_4610	1280	835	833	99	104	63	551.411	-3.55479	0.258497	-13.7517	4.97177e-43	3.14695e-41	Magnetosome protein MamZ
MKLGIIOE_04633	Root473_gene_4611	6712	5613	4486	575	529	626	3177.43	-3.38204	0.189464	-17.8506	2.85925e-71	3.05404e-69	Protein-methionine-sulfoxide reductase catalytic subunit MsrP
MKLGIIOE_04655	Root473_gene_4633	92	128	97	46	44	70	79.997	-1.08607	0.268545	-4.04427	5.24875e-05	0.000469393	hypothetical protein
MKLGIIOE_04667	Root473_gene_4645	9	21	9	7	5	3	9.15794	-1.47257	0.67291	-2.18837	0.0286429	0.0981649	High-affinity branched-chain amino acid transport ATP-binding protein LivF
MKLGIIOE_04669	Root473_gene_4647	17	22	30	7	11	12	16.5775	-1.27977	0.481258	-2.65921	0.00783245	0.035133	hypothetical protein
MKLGIIOE_04675	Root473_gene_4653	225	207	306	639	337	871	416.999	1.21366	0.25877	4.69011	2.73059e-06	3.17455e-05	10 kDa chaperonin
MKLGIIOE_04676	Root473_gene_4654	8633	9968	9855	30907	18022	32487	17801.3	1.4085	0.184245	7.64473	2.09379e-14	5.53344e-13	60 kDa chaperonin
MKLGIIOE_04685	Root473_gene_4663	14	19	17	5	5	9	11.5899	-1.49182	0.56442	-2.6431	0.00821513	0.0364983	Melibiose/raffinose/stachyose import permease protein MelD
MKLGIIOE_04697	Root473_gene_4675	748	1000	1044	446	449	495	700.633	-1.09022	0.166343	-6.55406	5.5995e-11	1.13923e-09	putative protein
MKLGIIOE_04743	Root473_gene_4720	163	260	159	402	359	516	304.578	1.03058	0.227921	4.52165	6.13588e-06	6.56757e-05	hypothetical protein
MKLGIIOE_04744	Root473_gene_4721	224	450	214	669	650	712	480.322	1.09569	0.262579	4.17282	3.00848e-05	0.000285818	hypothetical protein
MKLGIIOE_04755	Root473_gene_4732	122	169	136	69	78	75	109.153	-1.03029	0.235115	-4.38205	1.17569e-05	0.000119361	Multiple sugar-binding periplasmic receptor ChvE
MKLGIIOE_04756	Root473_gene_4733	131	316	212	93	76	75	152.157	-1.52253	0.290934	-5.23325	1.66554e-07	2.32677e-06	ABC transporter periplasmic-binding protein YtfQ
MKLGIIOE_04757	Root473_gene_4734	130	147	124	82	60	61	101.491	-1.07648	0.234637	-4.58786	4.47805e-06	4.99108e-05	Aldehyde dehydrogenase, thermostable
MKLGIIOE_04815	Root473_gene_4792	10	5	6	18	22	22	13.6529	1.47336	0.533011	2.76422	0.00570597	0.0270125	hypothetical protein
MKLGIIOE_04816	Root473_gene_4793	33	19	26	48	71	64	43.1321	1.14967	0.339945	3.38194	0.00071975	0.00472491	Serine/threonine-protein kinase PknD
MKLGIIOE_04872	Root473_gene_4849	7956	8549	6496	21747	17112	23819	13986.7	1.34074	0.169824	7.89487	2.90612e-15	7.96775e-14	3-hydroxylaminophenol mutase
MKLGIIOE_04882	Root473_gene_4859	27	62	33	70	113	126	71.0001	1.25359	0.344567	3.63816	0.000274595	0.00206732	hypothetical protein
MKLGIIOE_04889	Root473_gene_4866	221	596	266	1384	2369	1098	987.513	2.10178	0.597664	3.51665	0.000437028	0.00307358	hypothetical protein
MKLGIIOE_04890	Root473_gene_4867	0	0	0	3	2	4	1.42812	3.92223	1.73333	2.26284	0.0236458	NA	hypothetical protein
MKLGIIOE_04891	Root473_gene_4868	28	51	50	115	141	108	81.2103	1.42476	0.286433	4.97414	6.55386e-07	8.27627e-06	Cardiolipin synthase B
MKLGIIOE_04892	Root473_gene_4869	13	61	17	71	122	75	59.7464	1.48386	0.749169	1.98068	0.0476277	0.144404	Peroxyureidoacrylate/ureidoacrylate amidohydrolase RutB
MKLGIIOE_04895	Root473_gene_4872	73	175	84	352	467	298	239.773	1.67511	0.315184	5.31472	1.06821e-07	1.54709e-06	Cis-3-alkyl-4-alkyloxetan-2-one decarboxylase
MKLGIIOE_04897	Root473_gene_4874	331	741	417	940	1367	828	769.618	1.00498	0.29573	3.39831	0.000678034	0.00448288	hypothetical protein
MKLGIIOE_04898	Root473_gene_4875	187	327	183	828	1160	683	557.68	1.86638	0.280815	6.64629	3.00572e-11	6.21385e-10	hypothetical protein
MKLGIIOE_04899	Root473_gene_4876	40	118	37	137	207	138	112.619	1.2252	0.615133	1.99176	0.0463977	0.141584	3',5'-cyclic adenosine monophosphate phosphodiesterase CpdA
MKLGIIOE_04900	Root473_gene_4877	24	41	25	64	106	80	56.3332	1.39839	0.338645	4.12936	3.63768e-05	0.000336609	hypothetical protein
MKLGIIOE_04901	Root473_gene_4878	95	231	110	362	376	352	251.363	1.23153	0.289732	4.25059	2.13205e-05	0.000206245	Hypoxic response protein 1
MKLGIIOE_04902	Root473_gene_4879	88	247	126	445	511	403	300.035	1.47839	0.306018	4.83107	1.35802e-06	1.64545e-05	hypothetical protein
MKLGIIOE_04922	Root473_gene_4899	12	11	10	49	17	31	21.0092	1.44394	0.471198	3.06439	0.00218111	0.012275	hypothetical protein
MKLGIIOE_04974	Root473_gene_4951	231	343	294	140	113	124	209.189	-1.29405	0.205871	-6.28572	3.26345e-10	6.15136e-09	hypothetical protein
MKLGIIOE_04978	Root473_gene_4955	8	9	5	2	1	2	4.59589	-2.24488	0.952741	-2.35623	0.0184615	NA	hypothetical protein
MKLGIIOE_04981	Root473_gene_4958	32	17	44	91	107	103	64.4941	1.62044	0.312095	5.19214	2.07889e-07	2.84225e-06	4-hydroxybenzoyl-CoA thioesterase
MKLGIIOE_04982	Root473_gene_4959	3	10	8	130	206	234	95.7824	4.68209	0.416681	11.2366	2.69503e-29	1.31594e-27	hypothetical protein
MKLGIIOE_04983	Root473_gene_4960	6	7	9	209	325	341	145.539	5.23575	0.391668	13.3678	9.32142e-41	5.6894e-39	hypothetical protein
MKLGIIOE_04984	Root473_gene_4961	28	22	34	1256	1375	1400	665.523	5.50316	0.227059	24.2368	9.11946e-130	1.94814e-127	hypothetical protein
MKLGIIOE_04987	Root473_gene_4964	1167	1381	1397	704	547	827	1006.69	-1.02308	0.158443	-6.45705	1.06763e-10	2.09722e-09	hypothetical protein
MKLGIIOE_04988	Root473_gene_4965	1132	1359	1063	582	296	529	833.975	-1.45056	0.215114	-6.74322	1.54914e-11	3.26848e-10	Putative xanthine dehydrogenase molybdenum-binding subunit XdhA
MKLGIIOE_04997	Root473_gene_4974	969	737	940	2805	1363	2441	1501.18	1.21057	0.217018	5.5782	2.43013e-08	3.81018e-07	3-oxoacyl-[acyl-carrier-protein] synthase 1
MKLGIIOE_04998	Root473_gene_4975	294	231	307	996	451	840	504.553	1.34924	0.234105	5.76341	8.2431e-09	1.35892e-07	3-hydroxydecanoyl-[acyl-carrier-protein] dehydratase
MKLGIIOE_05003	Root473_gene_4980	284	271	345	137	104	117	211.112	-1.41855	0.186811	-7.59349	3.11393e-14	8.10412e-13	Aculeacin-A acylase
MKLGIIOE_05005	Root473_gene_4982	3165	3515	2890	426	311	429	1830.89	-3.13981	0.165275	-18.9975	1.78953e-80	2.35254e-78	Purine-binding protein
MKLGIIOE_05012	Root473_gene_4989	7	12	12	71	259	48	69.4087	3.59905	0.866336	4.15433	3.26238e-05	0.000306341	Putative aliphatic sulfonates-binding protein
MKLGIIOE_05013	Root473_gene_4990	17	3	12	79	322	51	82.4451	3.81075	1.05128	3.62486	0.000289114	0.00216077	Putative acyl-CoA dehydrogenase YdbM
MKLGIIOE_05014	Root473_gene_4991	50	13	14	263	1124	160	277.34	4.29937	1.06602	4.0331	5.50468e-05	0.000489124	Methanesulfonate monooxygenase
MKLGIIOE_05015	Root473_gene_4992	48	28	33	181	624	124	176.067	3.06803	0.804702	3.81264	0.000137493	0.00110838	Decarboxylase NovR
MKLGIIOE_05016	Root473_gene_4993	16	21	38	259	648	121	185.885	3.7721	0.804911	4.68636	2.78112e-06	3.22598e-05	hypothetical protein
MKLGIIOE_05017	Root473_gene_4994	11	7	5	106	279	58	78.6088	4.22956	0.840468	5.03239	4.84412e-07	6.31954e-06	hypothetical protein
MKLGIIOE_05018	Root473_gene_4995	10	6	7	113	231	68	72.7023	4.11956	0.497941	8.27318	1.30428e-16	4.00422e-15	Nitrate import ATP-binding protein NrtD
MKLGIIOE_05019	Root473_gene_4996	2	1	5	33	53	14	17.9675	3.60566	0.724274	4.97831	6.4141e-07	8.11977e-06	hypothetical protein
MKLGIIOE_05020	Root473_gene_4997	6	8	15	122	151	83	63.1727	3.55866	0.407261	8.73804	2.37187e-18	8.32916e-17	Putative aliphatic sulfonates-binding protein
MKLGIIOE_05031	Root473_gene_5008	207	267	259	1016	2595	1462	964.368	2.74234	0.480658	5.70539	1.16075e-08	1.89527e-07	N-substituted formamide deformylase
MKLGIIOE_05034	Root473_gene_5011	43	67	56	124	100	180	92.741	1.18092	0.267971	4.4069	1.04862e-05	0.000107957	hypothetical protein
MKLGIIOE_05063	Root473_gene_5040	580	296	821	2488	1218	3058	1354.57	1.89186	0.493719	3.83186	0.00012718	0.00103173	Metal-pseudopaline receptor CntO
MKLGIIOE_05064	Root473_gene_5041	281	171	474	1069	645	1446	656.521	1.67582	0.298408	5.61588	1.95565e-08	3.08511e-07	hypothetical protein
MKLGIIOE_05096	Root473_gene_5073	1152	1926	1329	3309	2891	4541	2472.51	1.18159	0.214714	5.50309	3.73192e-08	5.72861e-07	hypothetical protein
MKLGIIOE_05110	Root473_gene_5087	476	546	455	1498	1086	1640	927.873	1.41121	0.170843	8.26025	1.45363e-16	4.38399e-15	hypothetical protein
MKLGIIOE_05125	Root473_gene_5102	6	4	2	0	0	0	2.08856	-4.54852	1.60891	-2.82708	0.00469742	NA	High-affinity branched-chain amino acid transport ATP-binding protein LivF
MKLGIIOE_05132	Root473_gene_5109	25	11	46	2	0	0	14.1119	-5.43272	1.15166	-4.71728	2.39014e-06	2.81061e-05	hypothetical protein
MKLGIIOE_05143	Root473_gene_5120	428	387	466	5134	6995	6915	3305.21	3.81617	0.183297	20.8196	2.87857e-96	4.76078e-94	Acetyl-CoA:oxalate CoA-transferase
MKLGIIOE_05144	Root473_gene_5121	1455	1503	1500	20467	31345	30717	14157.4	4.13196	0.197291	20.9436	2.14831e-97	3.67147e-95	Acyl-CoA dehydrogenase
MKLGIIOE_05160	Root473_gene_5137	140	138	168	48	37	33	95.1952	-2.00426	0.24726	-8.10586	5.23753e-16	1.53445e-14	Thioredoxin reductase
MKLGIIOE_05161	Root473_gene_5138	36	29	65	11	11	8	26.8483	-2.1857	0.446179	-4.8987	9.64721e-07	1.18897e-05	hypothetical protein
MKLGIIOE_05164	Root473_gene_5141	108	353	132	1217	1731	810	720.701	2.59548	0.649917	3.99355	6.50906e-05	0.000564669	hypothetical protein
MKLGIIOE_05165	Root473_gene_5142	18	36	60	59	88	102	59.4376	1.06033	0.363144	2.91986	0.00350183	0.018026	Bifunctional protein PaaZ
MKLGIIOE_05166	Root473_gene_5143	231	538	627	830	1126	1087	729.951	1.05954	0.282051	3.75657	0.000172255	0.00134832	Benzoyl-CoA oxygenase component A
MKLGIIOE_05174	Root473_gene_5151	353	684	753	163	342	251	428.139	-1.297	0.301916	-4.29591	1.73978e-05	0.000171535	Leu/Ile/Val-binding protein
MKLGIIOE_05175	Root473_gene_5152	20	39	54	14	6	9	23.7157	-2.04732	0.478066	-4.2825	1.84804e-05	0.000180818	High-affinity branched-chain amino acid transport system permease protein LivH
MKLGIIOE_05176	Root473_gene_5153	29	60	85	20	22	21	39.5886	-1.53539	0.389594	-3.941	8.11421e-05	0.000686494	hypothetical protein
MKLGIIOE_05177	Root473_gene_5154	25	42	65	27	16	24	32.9766	-1.06228	0.389849	-2.72486	0.00643292	0.0298746	Lipopolysaccharide export system ATP-binding protein LptB
MKLGIIOE_05178	Root473_gene_5155	53	101	115	33	58	34	66.2399	-1.16259	0.345373	-3.36618	0.00076216	0.00495259	High-affinity branched-chain amino acid transport ATP-binding protein LivF
MKLGIIOE_05179	Root473_gene_5156	332	530	448	208	188	210	321.664	-1.20134	0.199932	-6.00874	1.86969e-09	3.30547e-08	Acetoin catabolism regulatory protein
MKLGIIOE_05182	Root473_gene_5159	294	607	395	1014	777	1000	669.378	1.00804	0.234904	4.29128	1.77645e-05	0.000174338	hypothetical protein
MKLGIIOE_05183	Root473_gene_5160	130	286	119	39	42	46	112.873	-2.1738	0.338547	-6.42097	1.35411e-10	2.61983e-09	Ferredoxin--NADP reductase
MKLGIIOE_05186	Root473_gene_5163	5	9	7	37	26	40	20.0254	2.19563	0.476758	4.60532	4.11827e-06	4.61012e-05	3-keto-5-aminohexanoate cleavage enzyme
MKLGIIOE_05189	Root473_gene_5166	45	37	49	103	115	99	73.7835	1.19524	0.260583	4.58679	4.50112e-06	5.00591e-05	Carboxylic acid reductase
MKLGIIOE_05193	Root473_gene_5170	11	12	10	3	7	1	7.52627	-1.64868	0.740108	-2.22763	0.0259054	0.0916612	hypothetical protein
MKLGIIOE_05194	Root473_gene_5171	39	30	22	15	13	17	22.9463	-1.11867	0.419432	-2.66711	0.00765074	0.0344535	hypothetical protein
MKLGIIOE_05206	Root473_gene_5183	236	240	254	693	1618	563	604.36	1.93926	0.540337	3.58898	0.000331973	0.00242799	hypothetical protein
MKLGIIOE_05251	Root473_gene_5228	80	173	110	317	404	343	235.131	1.47238	0.267067	5.51314	3.52483e-08	5.42696e-07	hypothetical protein
MKLGIIOE_05252	Root473_gene_5229	156	157	154	1530	2504	2099	1079.75	3.64214	0.223253	16.314	7.85096e-60	7.06174e-58	hypothetical protein
MKLGIIOE_05253	Root473_gene_5230	72	156	98	370	445	418	255.685	1.83622	0.258993	7.08983	1.34275e-12	3.12921e-11	hypothetical protein
MKLGIIOE_05254	Root473_gene_5231	175	282	196	433	531	469	344.625	1.05179	0.223705	4.70171	2.57995e-06	3.01307e-05	hypothetical protein
MKLGIIOE_05257	Root473_gene_5234	120	159	127	421	260	373	237.799	1.27285	0.209456	6.07695	1.22493e-09	2.20359e-08	hypothetical protein
MKLGIIOE_05258	Root473_gene_5235	46	65	42	216	136	124	102.814	1.54054	0.285227	5.40109	6.62355e-08	9.84316e-07	hypothetical protein
MKLGIIOE_05259	Root473_gene_5236	111	164	103	620	562	360	315.55	1.94521	0.26364	7.3783	1.60328e-13	3.99029e-12	hypothetical protein
MKLGIIOE_05260	Root473_gene_5237	805	1285	1049	387	317	358	708.123	-1.65522	0.19138	-8.64885	5.20207e-18	1.76629e-16	hypothetical protein
MKLGIIOE_05261	Root473_gene_5238	171	223	239	102	105	116	160.097	-1.05527	0.203624	-5.18245	2.18989e-07	2.97813e-06	hypothetical protein
MKLGIIOE_05363	Root473_gene_5339	98	105	105	50	57	56	79.1198	-1.00416	0.241554	-4.15707	3.2236e-05	0.000304372	hypothetical protein
MKLGIIOE_05376	Root473_gene_5352	8458	8322	11302	25552	20792	27053	16547.1	1.29722	0.146005	8.88476	6.40604e-19	2.29677e-17	hypothetical protein
MKLGIIOE_05379	Root473_gene_5355	1347	1750	1545	3598	2651	3854	2409.28	1.02126	0.162174	6.29735	3.02771e-10	5.72808e-09	Type IV pilus biogenesis factor PilY1
MKLGIIOE_05384	Root473_gene_5360	191	231	280	603	313	670	370.566	1.06946	0.234623	4.55822	5.159e-06	5.65175e-05	hypothetical protein
MKLGIIOE_05390	Root473_gene_5366	762	606	816	319	220	258	500.998	-1.54675	0.179388	-8.62236	6.55862e-18	2.18351e-16	hypothetical protein

## Sheet: Root170
Gene	Gene_name	GLU1	GLU2	GLU3	IAA1	IAA2	IAA3	baseMean	log2FoldChange	lfcSE	stat	pvalue	padj	Description
EEDFELNL_00012	Root170_gene_12	72	123	47	37	67	45	68.4343	-1.04513	0.488198	-2.14078	0.0322915	0.181652	putative nicotinate-nucleotide adenylyltransferase
EEDFELNL_00022	Root170_gene_22	81	57	40	124	98	204	98.5604	1.02563	0.444259	2.30863	0.0209639	0.140933	Transcriptional regulator SlyA
EEDFELNL_00069	Root170_gene_69	1031	1214	843	833	336	613	854.711	-1.09116	0.427815	-2.55055	0.0107554	0.0916891	Nucleoside diphosphate kinase
EEDFELNL_00073	Root170_gene_73	458	806	356	305	271	236	432.326	-1.34061	0.415229	-3.22859	0.001244	0.0191688	Histidine--tRNA ligase
EEDFELNL_00113	Root170_gene_113	624	452	522	1834	1070	1270	929.173	1.09869	0.30799	3.5673	0.000360679	0.0077382	Beta-barrel assembly-enhancing protease
EEDFELNL_00138	Root170_gene_138	240	7337	2433	132	473	141	2163.04	-4.24179	1.26382	-3.35633	0.000789834	0.0137313	L-arabonate dehydratase
EEDFELNL_00139	Root170_gene_139	480	22985	5880	194	678	218	6199.07	-5.24729	1.34824	-3.89195	9.94406e-05	0.0028221	2,3-diketo-L-gulonate-binding periplasmic protein YiaO
EEDFELNL_00140	Root170_gene_140	96	2532	643	71	208	57	719.855	-3.77946	0.930146	-4.06329	4.83854e-05	0.00153872	Sialic acid TRAP transporter large permease protein SiaM
EEDFELNL_00141	Root170_gene_141	218	2418	637	55	390	75	739.464	-3.15494	0.906858	-3.47898	0.000503332	0.00981278	hypothetical protein
EEDFELNL_00142	Root170_gene_142	401	1506	479	411	452	457	671.669	-1.23605	0.575806	-2.14665	0.0318215	0.179481	HTH-type transcriptional regulator GntR
EEDFELNL_00166	Root170_gene_166	1094	755	706	490	434	486	682.468	-1.12875	0.239351	-4.71587	2.40682e-06	0.00011481	50S ribosomal protein L20
EEDFELNL_00167	Root170_gene_167	304	403	223	203	160	159	254.594	-1.15327	0.35554	-3.24372	0.00117978	0.0183686	Phenylalanine--tRNA ligase alpha subunit
EEDFELNL_00168	Root170_gene_168	937	1348	720	466	531	416	782.385	-1.42408	0.348723	-4.08371	4.43227e-05	0.00142981	Phenylalanine--tRNA ligase beta subunit
EEDFELNL_00188	Root170_gene_187	2497	367	1501	5233	2880	5584	2876.62	1.46529	0.588068	2.4917	0.0127134	0.102901	hypothetical protein
EEDFELNL_00197	Root170_gene_196	179	118	82	68	69	79	101.523	-1.06707	0.339432	-3.14368	0.00166836	0.023632	hypothetical protein
EEDFELNL_00228	Root170_gene_227	54	174	37	35	38	48	70.4229	-1.48811	0.648155	-2.29591	0.0216809	0.142916	hypothetical protein
EEDFELNL_00255	Root170_gene_254	190	316	550	108	156	148	269.031	-1.72651	0.50063	-3.44867	0.000563363	0.0107354	hypothetical protein
EEDFELNL_00281	Root170_gene_280	125	65	112	217	422	170	174.497	1.10244	0.401952	2.74272	0.00609323	0.0625936	Zinc-type alcohol dehydrogenase-like protein
EEDFELNL_00286	Root170_gene_285	332	153	222	493	736	490	384.944	1.006	0.301921	3.33199	0.000862272	0.0148139	hypothetical protein
EEDFELNL_00308	Root170_gene_307	191	625	103	147	175	129	247.627	-1.41073	0.645226	-2.18641	0.0287854	0.171366	Protein FecR
EEDFELNL_00328	Root170_gene_327	102	236	99	688	365	440	311.26	1.41998	0.505525	2.80893	0.00497063	0.0538365	hypothetical protein
EEDFELNL_00329	Root170_gene_328	23	43	16	135	120	116	71.8007	1.84675	0.458614	4.02681	5.65399e-05	0.00170151	hypothetical protein
EEDFELNL_00330	Root170_gene_329	75	95	74	833	631	670	369.608	2.80987	0.320964	8.75447	2.05071e-18	3.33033e-16	3-[(3aS,4S,7aS)-7a-methyl-1,5-dioxo-octahydro-1H-inden-4-yl]propanoyl:CoA ligase
EEDFELNL_00331	Root170_gene_330	197	131	172	1671	1360	1536	786.183	2.9083	0.264351	11.0016	3.75255e-28	2.1033e-25	hypothetical protein
EEDFELNL_00332	Root170_gene_331	125	146	154	851	830	710	440.997	2.16036	0.289045	7.47414	7.77118e-14	8.82436e-12	hypothetical protein
EEDFELNL_00333	Root170_gene_332	100	120	94	638	469	499	302.668	2.03856	0.316052	6.45009	1.11785e-10	1.19344e-08	3-oxoacyl-[acyl-carrier-protein] reductase FabG
EEDFELNL_00357	Root170_gene_355	155	62	106	283	242	258	176.969	1.02411	0.335462	3.05284	0.00226685	0.0298081	hypothetical protein
EEDFELNL_00376	Root170_gene_374	4	0	9	13	29	28	13.0747	2.12742	0.86429	2.46147	0.0138371	NA	putative mRNA interferase toxin HicA
EEDFELNL_00410	Root170_gene_408	324	189	293	613	972	515	460.26	1.0695	0.316009	3.38438	0.000713392	0.0127954	Leucine-, isoleucine-, valine-, threonine-, and alanine-binding protein
EEDFELNL_00413	Root170_gene_411	34	22	32	82	164	71	63.0349	1.52379	0.420284	3.62561	0.000288278	0.00656161	Lipopolysaccharide export system ATP-binding protein LptB
EEDFELNL_00421	Root170_gene_419	50	18	41	68	132	73	60.3248	1.03534	0.443304	2.33551	0.0195167	0.133201	2,3-dimethylmalate lyase
EEDFELNL_00443	Root170_gene_441	72	300	59	71	63	78	117.645	-1.39876	0.671512	-2.083	0.0372515	0.196249	hypothetical protein
EEDFELNL_00444	Root170_gene_442	36	154	37	31	50	33	62.0581	-1.39652	0.670283	-2.08348	0.0372077	0.196249	hypothetical protein
EEDFELNL_00446	Root170_gene_444	69	383	59	70	105	73	139.223	-1.45677	0.732725	-1.98816	0.0467941	0.222272	GDP-perosamine synthase
EEDFELNL_00447	Root170_gene_445	80	527	61	77	111	88	175.587	-1.68969	0.78448	-2.15389	0.0312485	0.177665	hypothetical protein
EEDFELNL_00448	Root170_gene_446	14	73	5	8	9	6	21.7543	-2.40604	0.931802	-2.58214	0.00981897	NA	dTDP-4-dehydrorhamnose 3,5-epimerase
EEDFELNL_00453	Root170_gene_451	216	870	144	210	174	169	326.588	-1.53906	0.670472	-2.29549	0.0217052	0.142916	hypothetical protein
EEDFELNL_00454	Root170_gene_452	139	694	140	148	163	132	260.488	-1.53944	0.672711	-2.28841	0.0221138	0.144545	RNA polymerase sigma factor FliA
EEDFELNL_00457	Root170_gene_455	452	1980	329	334	340	340	700.831	-1.83265	0.67482	-2.71576	0.00661242	0.0666295	Motility protein A
EEDFELNL_00468	Root170_gene_466	81	511	65	54	71	46	157.251	-2.36466	0.772299	-3.06184	0.00219978	0.0295749	Flagellar biosynthetic protein FlhB
EEDFELNL_00473	Root170_gene_471	155	629	83	142	120	100	225.666	-1.65188	0.706335	-2.33866	0.0193529	0.132892	hypothetical protein
EEDFELNL_00477	Root170_gene_475	423	6205	569	548	651	512	1725.65	-2.51317	0.887482	-2.8318	0.00462874	0.0518882	hypothetical protein
EEDFELNL_00478	Root170_gene_476	114	1552	169	179	214	134	452.607	-2.24923	0.86876	-2.58901	0.00962522	0.086319	Flagellar basal-body rod protein FlgF
EEDFELNL_00487	Root170_gene_485	26	481	44	50	96	37	139.661	-2.06607	0.952273	-2.16962	0.0300358	0.174671	hypothetical protein
EEDFELNL_00492	Root170_gene_490	3	125	9	1	18	6	31.873	-2.94804	1.24372	-2.37034	0.0177716	0.12791	Flagellar biosynthetic protein FliP
EEDFELNL_00503	Root170_gene_501	155	717	163	149	166	136	273.628	-1.59902	0.647617	-2.46908	0.0135461	0.106376	Flagellar hook-basal body complex protein FliE
EEDFELNL_00504	Root170_gene_502	96	472	60	80	75	73	159.387	-1.85558	0.737486	-2.51609	0.0118664	0.0981713	Flagellar brake protein YcgR
EEDFELNL_00505	Root170_gene_503	21	91	18	16	23	23	35.1806	-1.44948	0.726792	-1.99435	0.0461141	0.220668	Flagellar biosynthetic protein FlhB
EEDFELNL_00526	Root170_gene_524	2671	2607	2056	1420	1502	1190	1987.27	-1.14732	0.227998	-5.03215	4.85017e-07	2.82444e-05	Elongation factor Ts
EEDFELNL_00532	Root170_gene_530	1003	779	629	498	451	427	651.472	-1.09357	0.231103	-4.73197	2.22353e-06	0.000108373	Regulator of sigma-E protease RseP
EEDFELNL_00552	Root170_gene_550	262	219	146	145	112	95	168.317	-1.12337	0.312709	-3.59237	0.00032768	0.00716741	SsrA-binding protein
EEDFELNL_00566	Root170_gene_564	61	82	80	111	365	141	133.192	1.09021	0.498877	2.18533	0.0288645	0.171366	Pectin degradation repressor protein KdgR
EEDFELNL_00609	Root170_gene_607	73	238	96	77	58	48	107.634	-1.53958	0.560958	-2.74456	0.0060593	0.0624652	Peptide transporter CstA
EEDFELNL_00631	Root170_gene_629	105	66	33	14	9	10	41.5262	-2.87629	0.514762	-5.58761	2.30211e-08	1.81099e-06	Putative protein-methionine-sulfoxide reductase subunit YedZ1
EEDFELNL_00632	Root170_gene_630	137	70	45	18	32	19	54.9874	-2.12182	0.458382	-4.62893	3.67559e-06	0.000173488	Putative protein-methionine-sulfoxide reductase subunit YedZ1
EEDFELNL_00646	Root170_gene_644	61	493	85	45	73	48	153.787	-2.37603	0.77492	-3.06616	0.00216827	0.0294622	Chemotaxis protein PomA
EEDFELNL_00655	Root170_gene_653	40	78	34	35	23	21	41.1452	-1.29119	0.517877	-2.49324	0.0126583	0.102826	hypothetical protein
EEDFELNL_00674	Root170_gene_672	16	20	20	30	71	84	39.0165	1.41631	0.537933	2.63287	0.00846658	0.0791559	Multidrug efflux pump subunit AcrA
EEDFELNL_00711	Root170_gene_709	21	26	16	103	74	111	56.0151	1.90097	0.426589	4.4562	8.34259e-06	0.000340074	hypothetical protein
EEDFELNL_00712	Root170_gene_710	160	162	145	999	480	999	469.976	2.12531	0.409603	5.18871	2.11752e-07	1.31874e-05	N-ethylmaleimide reductase
EEDFELNL_00772	Root170_gene_770	697	446	528	1942	1053	1536	998.644	1.17189	0.334107	3.50753	0.000452288	0.00909444	hypothetical protein
EEDFELNL_00784	Root170_gene_782	94	44	61	149	204	179	116.296	1.15307	0.319074	3.61379	0.000301753	0.00676529	HTH-type transcriptional regulator HmrR
EEDFELNL_00785	Root170_gene_783	412	168	348	720	849	717	513.379	1.02757	0.33591	3.05905	0.00222038	0.0296315	Copper-transporting P-type ATPase
EEDFELNL_00786	Root170_gene_784	18	3	9	36	45	36	22.8177	1.72036	0.548283	3.13772	0.00170267	NA	hypothetical protein
EEDFELNL_00787	Root170_gene_785	246	132	159	8025	3647	4706	2583.59	4.67123	0.384057	12.1628	4.90209e-34	3.14014e-31	Hybrid peroxiredoxin hyPrx5
EEDFELNL_00788	Root170_gene_786	112	72	89	2025	1054	1240	704.831	3.7032	0.354238	10.454	1.40465e-25	5.24872e-23	Dihydrolipoyl dehydrogenase
EEDFELNL_00793	Root170_gene_791	175	76	102	416	129	336	199.386	1.09915	0.505012	2.17648	0.0295191	0.172573	Esterase TesA
EEDFELNL_00825	Root170_gene_823	133	736	66	131	96	105	236.926	-1.88959	0.79464	-2.37792	0.0174107	0.126053	hypothetical protein
EEDFELNL_00826	Root170_gene_824	105	423	79	147	95	72	167.027	-1.34887	0.680921	-1.98094	0.0475976	0.224661	Cyclohex-1-ene-1-carbonyl-CoA dehydrogenase
EEDFELNL_00846	Root170_gene_844	3171	4814	3193	2561	1928	2098	3134.06	-1.09609	0.353389	-3.10166	0.0019244	0.0267981	Ferredoxin--NADP reductase
EEDFELNL_00848	Root170_gene_846	15	11	4	21	46	32	20.2365	1.44644	0.575466	2.51351	0.0119536	NA	hypothetical protein
EEDFELNL_00855	Root170_gene_853	2041	768	2306	904	675	876	1316.2	-1.33058	0.438568	-3.03391	0.00241405	0.0311052	hypothetical protein
EEDFELNL_00888	Root170_gene_886	174	292	194	133	121	121	183.539	-1.15735	0.377928	-3.06234	0.00219611	0.0295749	putative ABC transporter ATP-binding protein YheS
EEDFELNL_00899	Root170_gene_897	2634	90	1866	599	579	542	1062.39	-1.62678	0.802015	-2.02837	0.0425229	0.211622	hypothetical protein
EEDFELNL_00906	Root170_gene_904	58	2	42	9	7	12	22.1765	-2.05924	0.890006	-2.31374	0.0206819	NA	hypothetical protein
EEDFELNL_00908	Root170_gene_906	117	13	138	39	48	31	66.3511	-1.46706	0.696875	-2.10519	0.0352745	0.190338	hypothetical protein
EEDFELNL_00910	Root170_gene_908	976	214	892	453	361	371	555.064	-1.06652	0.506133	-2.10719	0.0351008	0.190283	hypothetical protein
EEDFELNL_00917	Root170_gene_915	812	365	700	191	300	233	451.648	-1.65474	0.345277	-4.79249	1.64722e-06	8.48981e-05	hypothetical protein
EEDFELNL_00921	Root170_gene_919	624	37	671	148	133	146	304.789	-1.88796	0.765697	-2.46568	0.0136755	0.106831	Putative maltooligosyl trehalose synthase
EEDFELNL_00922	Root170_gene_920	364	14	327	75	85	100	164.939	-1.66078	0.81697	-2.03286	0.0420668	0.209586	4-alpha-glucanotransferase
EEDFELNL_00929	Root170_gene_927	515	16	462	116	118	95	225.81	-1.83404	0.836936	-2.19138	0.0284246	0.169715	Putative thiamine pyrophosphate-containing protein YdaP
EEDFELNL_00932	Root170_gene_930	322	6	293	40	53	45	131.075	-2.40626	0.91001	-2.64421	0.00818818	0.0782853	hypothetical protein
EEDFELNL_00933	Root170_gene_931	215	15	194	41	41	22	91.021	-2.28999	0.74898	-3.05748	0.00223208	0.0296993	hypothetical protein
EEDFELNL_00946	Root170_gene_943	196	66	122	513	284	423	255.013	1.43914	0.421235	3.41647	0.00063438	0.0118032	hypothetical protein
EEDFELNL_00989	Root170_gene_986	143	52	127	51	53	55	82.6948	-1.28327	0.415126	-3.09129	0.00199292	0.027581	hypothetical protein
EEDFELNL_00990	Root170_gene_987	144	35	107	62	56	50	76.4648	-1.01634	0.476343	-2.13363	0.0328733	0.183457	Fumarate and nitrate reduction regulatory protein
EEDFELNL_00993	Root170_gene_990	72	25	49	21	40	15	37.367	-1.22863	0.497861	-2.46782	0.0135939	0.106379	hypothetical protein
EEDFELNL_00994	Root170_gene_991	110	49	69	16	31	20	51.0995	-2.03797	0.413035	-4.93413	8.05073e-07	4.45673e-05	Hypoxic response protein 1
EEDFELNL_00998	Root170_gene_995	14	10	22	6	13	3	11.8897	-1.42114	0.698519	-2.0345	0.0419013	NA	Putative universal stress protein
EEDFELNL_00999	Root170_gene_996	23	6	21	7	4	7	11.8137	-1.72706	0.705145	-2.44922	0.0143166	NA	putative alcohol dehydrogenase AdhA
EEDFELNL_01033	Root170_gene_1030	75	74	59	38	28	41	55.26	-1.2499	0.372411	-3.35625	0.000790072	0.0137313	hypothetical protein
EEDFELNL_01073	Root170_gene_1070	106	128	88	72	58	62	89.8436	-1.05957	0.344503	-3.07566	0.00210038	0.0287138	hypothetical protein
EEDFELNL_01076	Root170_gene_1072	2317	5959	2234	2045	1691	1681	2866.18	-1.32058	0.493604	-2.67539	0.00746426	0.0727604	Isocitrate dehydrogenase [NADP]
EEDFELNL_01088	Root170_gene_1084	60	45	58	151	233	111	103.583	1.27515	0.347999	3.66425	0.000248065	0.00573363	Gluconate 2-dehydrogenase subunit 3
EEDFELNL_01089	Root170_gene_1085	91	101	73	281	334	222	174.901	1.33445	0.293312	4.5496	5.37491e-06	0.000233991	Gluconate 2-dehydrogenase flavoprotein
EEDFELNL_01090	Root170_gene_1086	67	51	67	193	223	162	121.147	1.33287	0.278718	4.78212	1.73452e-06	8.83818e-05	Gluconate 2-dehydrogenase cytochrome c subunit
EEDFELNL_01111	Root170_gene_1107	144	83	96	281	347	250	190.465	1.15811	0.253942	4.56052	5.10271e-06	0.00022654	hypothetical protein
EEDFELNL_01112	Root170_gene_1108	78	45	46	162	291	160	121.76	1.56715	0.343814	4.55814	5.16084e-06	0.000226875	2-succinylbenzoate--CoA ligase
EEDFELNL_01113	Root170_gene_1109	34	40	63	139	277	107	103.192	1.55306	0.475654	3.2651	0.00109427	0.0173382	L-prolyl-[peptidyl-carrier protein] dehydrogenase
EEDFELNL_01117	Root170_gene_1113	195	161	164	457	786	429	345.107	1.36248	0.29695	4.58825	4.46978e-06	0.00020245	HTH-type transcriptional regulator ArgP
EEDFELNL_01129	Root170_gene_1125	157	44	133	263	195	341	183.474	1.02869	0.48904	2.10349	0.0354233	0.190459	hypothetical protein
EEDFELNL_01130	Root170_gene_1126	80	83	34	42	33	35	53.0898	-1.12891	0.441472	-2.55714	0.0105536	0.0912567	hypothetical protein
EEDFELNL_01150	Root170_gene_1146	201	41	112	315	627	242	236.13	1.48279	0.525526	2.82153	0.00477957	0.0524333	hypothetical protein
EEDFELNL_01152	Root170_gene_1148	1424	488	1084	266	445	273	687.096	-1.8803	0.393779	-4.77502	1.79685e-06	9.05292e-05	hypothetical protein
EEDFELNL_01162	Root170_gene_1158	1791	56	2156	401	447	382	910.459	-1.9676	0.86167	-2.28348	0.0224022	0.145154	Catalase HPII
EEDFELNL_01173	Root170_gene_1169	102	184	35	51	57	67	87.6457	-1.19172	0.593438	-2.00817	0.0446251	0.21821	Multidrug resistance protein MdtA
EEDFELNL_01185	Root170_gene_1181	37	32	22	28	13	12	24.7667	-1.07426	0.503287	-2.13449	0.0328026	NA	Molybdopterin-guanine dinucleotide biosynthesis adapter protein
EEDFELNL_01194	Root170_gene_1190	443	1305	474	506	449	459	649.438	-1.02253	0.521321	-1.96142	0.0498303	0.231349	O-acetyl-L-homoserine sulfhydrylase
EEDFELNL_01204	Root170_gene_1200	8	7	6	53	42	42	24.6233	2.41328	0.49269	4.89818	9.67282e-07	NA	Glutathione-regulated potassium-efflux system ancillary protein KefF
EEDFELNL_01209	Root170_gene_1205	78	2	53	13	13	12	28.9071	-2.01734	0.882152	-2.28684	0.0222052	0.144721	hypothetical protein
EEDFELNL_01213	Root170_gene_1209	118	275	77	79	94	102	132.67	-1.11809	0.543533	-2.05709	0.0396779	0.202492	hypothetical protein
EEDFELNL_01214	Root170_gene_1210	307	824	281	353	277	263	410.125	-1.02905	0.519457	-1.98102	0.0475892	0.224661	Metal-pseudopaline receptor CntO
EEDFELNL_01222	Root170_gene_1218	509	30	526	131	134	106	247.098	-1.77923	0.759754	-2.34186	0.0191881	0.132165	hypothetical protein
EEDFELNL_01225	Root170_gene_1221	56	36	69	92	299	79	98.312	1.18312	0.549013	2.15499	0.0311628	0.177665	hypothetical protein
EEDFELNL_01228	Root170_gene_1224	30	15	17	66	41	51	35.2018	1.0909	0.427791	2.55008	0.01077	0.0916891	RutC family protein YjgH
EEDFELNL_01283	Root170_gene_1279	45	85	36	39	32	23	45.9451	-1.17227	0.499922	-2.34491	0.0190316	0.131968	L-cystine transport system permease protein YecS
EEDFELNL_01372	Root170_gene_1367	680	795	500	384	386	335	537.628	-1.15512	0.295142	-3.91376	9.08695e-05	0.00261192	Glycine--tRNA ligase alpha subunit
EEDFELNL_01396	Root170_gene_1391	50	376	72	69	76	76	133.849	-1.58187	0.748007	-2.11478	0.0344484	0.187916	Acetyl-CoA:oxalate CoA-transferase
EEDFELNL_01401	Root170_gene_1396	273	357	237	176	189	161	243.459	-1.04928	0.31561	-3.32462	0.00088539	0.0150382	hypothetical protein
EEDFELNL_01417	Root170_gene_1412	14	7	18	34	64	25	25.3475	1.32411	0.547538	2.41829	0.0155935	NA	Crotonobetainyl-CoA reductase
EEDFELNL_01436	Root170_gene_1431	257	1224	206	239	250	226	443.321	-1.63503	0.684567	-2.38841	0.0169215	0.123778	hypothetical protein
EEDFELNL_01437	Root170_gene_1432	294	1307	253	302	351	261	504.97	-1.42301	0.656833	-2.16648	0.0302748	0.174923	KHG/KDPG aldolase
EEDFELNL_01438	Root170_gene_1433	440	1819	380	487	517	414	735.553	-1.29235	0.634893	-2.03554	0.0417971	0.208474	2-dehydro-3-deoxygluconokinase
EEDFELNL_01442	Root170_gene_1437	230	112	153	853	917	660	453.785	2.01897	0.26775	7.54047	4.68263e-14	5.5255e-12	High-affinity branched-chain amino acid transport ATP-binding protein LivF
EEDFELNL_01443	Root170_gene_1438	149	111	130	754	616	572	365.431	2.01915	0.250727	8.05318	8.06696e-16	1.13038e-13	Vitamin B12 import ATP-binding protein BtuD
EEDFELNL_01444	Root170_gene_1439	69	46	67	392	418	336	206.105	2.35347	0.26888	8.75289	2.0796e-18	3.33033e-16	hypothetical protein
EEDFELNL_01445	Root170_gene_1440	379	318	380	2455	2200	1668	1149.99	2.23625	0.250856	8.91448	4.90105e-19	8.45243e-17	hypothetical protein
EEDFELNL_01446	Root170_gene_1441	32	10	54	727	759	533	320.247	4.07466	0.521069	7.81979	5.29102e-15	6.97792e-13	3-oxoacyl-[acyl-carrier-protein] reductase FabG
EEDFELNL_01447	Root170_gene_1442	116	34	101	1499	1382	1189	658.482	3.75241	0.410949	9.13108	6.78177e-20	1.38225e-17	Isatin hydrolase
EEDFELNL_01448	Root170_gene_1443	208	25	168	1714	1898	1458	832.672	3.41534	0.590882	5.78007	7.46693e-09	6.69634e-07	hypothetical protein
EEDFELNL_01449	Root170_gene_1444	107	25	113	1385	1541	1237	670.709	3.80999	0.489551	7.78261	7.10432e-15	9.10165e-13	hypothetical protein
EEDFELNL_01450	Root170_gene_1445	156	44	139	2096	2145	1668	948.863	3.85277	0.424205	9.08234	1.06268e-19	2.07176e-17	Long-chain-fatty-acid--CoA ligase
EEDFELNL_01451	Root170_gene_1446	26	9	20	491	594	431	237.215	4.50219	0.354944	12.6842	7.23271e-37	8.10786e-34	hypothetical protein
EEDFELNL_01452	Root170_gene_1447	172	41	167	3091	2872	2256	1303.34	4.16246	0.479537	8.68018	3.9516e-18	6.10999e-16	2-halobenzoate 1,2-dioxygenase large subunit
EEDFELNL_01453	Root170_gene_1448	103	28	87	1465	1475	1142	652.301	3.95921	0.419831	9.43049	4.08185e-21	8.71572e-19	Carnitine monooxygenase reductase subunit
EEDFELNL_01454	Root170_gene_1449	150	48	158	2527	2966	2142	1209.55	4.13446	0.427005	9.68248	3.57911e-22	8.02436e-20	hypothetical protein
EEDFELNL_01455	Root170_gene_1450	368	120	320	10409	8828	8804	4389.3	4.85543	0.397361	12.2192	2.45505e-34	1.83474e-31	hypothetical protein
EEDFELNL_01458	Root170_gene_1453	25	22	10	34	81	41	33.5496	1.1468	0.508032	2.25733	0.0239875	0.151706	Glutathione transport system permease protein GsiC
EEDFELNL_01459	Root170_gene_1454	22	18	22	42	69	51	35.909	1.07643	0.398669	2.70005	0.00693289	0.0692363	Dipeptide transport system permease protein DppC
EEDFELNL_01466	Root170_gene_1461	61	10	41	122	108	98	69.2622	1.31457	0.522938	2.51382	0.0119432	0.0986249	hypothetical protein
EEDFELNL_01488	#N/A	524	140	241	644	752	912	510.963	1.15092	0.43272	2.65973	0.00782032	0.0750885	yybP-ykoY
EEDFELNL_01495	Root170_gene_1489	1324	630	887	3653	2502	3088	1920.78	1.45063	0.314196	4.61694	3.89432e-06	0.000181897	Beta-barrel assembly-enhancing protease
EEDFELNL_01535	Root170_gene_1529	16	22	8	52	66	49	33.709	1.54466	0.466132	3.31379	0.000920408	0.0153997	hypothetical protein
EEDFELNL_01581	Root170_gene_1575	270	93	152	474	578	480	322.419	1.32856	0.345466	3.84571	0.000120204	0.00326664	hypothetical protein
EEDFELNL_01587	Root170_gene_1581	52	42	32	103	224	94	85.211	1.41929	0.413391	3.43329	0.000596295	0.0111408	Sialic acid transporter NanT
EEDFELNL_01590	Root170_gene_1584	57	261	53	79	47	62	102.329	-1.36256	0.693411	-1.96502	0.0494122	0.230796	hypothetical protein
EEDFELNL_01598	Root170_gene_1592	2171	3546	2019	1482	958	1261	2043.89	-1.39146	0.400298	-3.47606	0.000508847	0.00987737	Ketol-acid reductoisomerase (NADP(+))
EEDFELNL_01602	Root170_gene_1596	4318	7736	3950	3602	2611	2674	4416.22	-1.19193	0.407129	-2.92764	0.00341544	0.0412799	Polyribonucleotide nucleotidyltransferase
EEDFELNL_01627	Root170_gene_1621	493	346	407	838	1925	915	774.057	1.24004	0.356295	3.48038	0.000500707	0.00981278	TRAP-T-associated universal stress protein TeaD
EEDFELNL_01664	Root170_gene_1658	539	435	468	3500	6981	4396	2489.44	3.0503	0.308222	9.89645	4.31309e-23	1.07444e-20	hypothetical protein
EEDFELNL_01676	Root170_gene_1670	9	6	15	20	33	37	19.4097	1.28266	0.578219	2.21829	0.026535	NA	putative oxidoreductase
EEDFELNL_01691	Root170_gene_1685	168	165	459	77	131	91	198.19	-1.77454	0.526765	-3.36875	0.000755106	0.013383	Iron-sulfur cluster repair protein YtfE
EEDFELNL_01700	Root170_gene_1694	80	43	69	325	283	375	185.503	2.08988	0.33633	6.21378	5.17257e-10	5.13049e-08	Efflux pump membrane transporter BepE
EEDFELNL_01701	Root170_gene_1695	14	11	5	29	81	63	31.5037	2.24934	0.572606	3.92825	8.55661e-05	0.00247534	Outer membrane protein OprM
EEDFELNL_01734	Root170_gene_1728	692	834	562	2694	1440	1888	1309.62	1.21891	0.370694	3.28818	0.00100836	0.0163822	Alkyl hydroperoxide reductase AhpD
EEDFELNL_01745	Root170_gene_1739	173	67	75	348	135	302	176.732	1.11509	0.487865	2.28565	0.0222745	0.144962	DNA-binding transcriptional regulator BolA
EEDFELNL_01783	Root170_gene_1777	3653	4711	2985	2245	1979	1850	3062.82	-1.22587	0.310234	-3.95143	7.76853e-05	0.00226452	Ribonuclease E
EEDFELNL_01787	Root170_gene_1781	660	184	352	129	164	119	272.86	-1.77375	0.405243	-4.37699	1.20328e-05	0.000469176	Protein-methionine-sulfoxide reductase heme-binding subunit MsrQ
EEDFELNL_01791	Root170_gene_1785	2401	1676	1385	971	925	883	1418.2	-1.24862	0.229562	-5.43912	5.35439e-08	3.93591e-06	hypothetical protein
EEDFELNL_01799	Root170_gene_1793	1078	571	677	2109	1310	2118	1271.22	1.01006	0.343181	2.94323	0.00324803	0.0400115	RNA polymerase sigma-H factor
EEDFELNL_01803	Root170_gene_1797	1485	1639	996	890	733	708	1122.93	-1.12938	0.303993	-3.71514	0.000203095	0.00503136	Elongation factor 4
EEDFELNL_01804	Root170_gene_1798	804	747	464	341	398	408	546.864	-1.09932	0.299638	-3.66883	0.000243661	0.00568003	Signal peptidase I
EEDFELNL_01856	Root170_gene_1850	11	17	16	24	63	35	26.6053	1.1166	0.539057	2.0714	0.0383218	NA	UDP-2,3-diacylglucosamine hydrolase
EEDFELNL_01862	Root170_gene_1856	645	3205	592	690	628	550	1166.11	-1.65151	0.675748	-2.44398	0.0145264	0.111918	2-methylcitrate dehydratase
EEDFELNL_01863	Root170_gene_1857	1548	4101	1707	1626	1488	1329	2106	-1.09945	0.483837	-2.27236	0.0230649	0.147958	2-methylcitrate synthase
EEDFELNL_01864	Root170_gene_1858	1007	1786	875	896	655	687	1042.07	-1.053	0.411427	-2.55938	0.010486	0.0910219	2-methylisocitrate lyase
EEDFELNL_01891	Root170_gene_1884	166	319	169	135	127	127	184.961	-1.09621	0.418251	-2.62094	0.00876875	0.0810384	Cell division protein ZapE
EEDFELNL_01892	Root170_gene_1885	103	414	56	85	86	49	145.852	-1.78723	0.715261	-2.49872	0.0124644	0.101434	putative RNA polymerase sigma factor FecI
EEDFELNL_01894	Root170_gene_1887	42	98	37	35	40	30	50.0685	-1.11653	0.524937	-2.12698	0.0334219	0.184037	Ferrichrome outer membrane transporter/phage receptor
EEDFELNL_01928	Root170_gene_1921	162	76	131	1225	467	939	471.364	2.58517	0.45511	5.68031	1.34449e-08	1.1821e-06	Purine efflux pump PbuE
EEDFELNL_01933	Root170_gene_1926	1056	1215	750	645	501	551	824.259	-1.1384	0.317069	-3.59039	0.000330187	0.00716827	Phosphoserine aminotransferase
EEDFELNL_01934	Root170_gene_1927	399	573	302	225	256	241	350.794	-1.14493	0.360714	-3.17407	0.00150315	0.0220266	Bifunctional chorismate mutase/prephenate dehydratase
EEDFELNL_01935	Root170_gene_1928	586	934	531	429	454	338	574.943	-1.09624	0.36168	-3.03095	0.00243783	0.0313216	Histidinol-phosphate aminotransferase
EEDFELNL_01936	Root170_gene_1929	222	339	140	143	157	136	198.647	-1.0144	0.410509	-2.47107	0.0134708	0.106376	Cyclohexadienyl dehydrogenase
EEDFELNL_01939	Root170_gene_1932	8430	10288	7135	5124	4044	3697	6820.56	-1.33072	0.302971	-4.39223	1.12195e-05	0.0004413	30S ribosomal protein S1
EEDFELNL_01965	Root170_gene_1958	3326	1949	2539	1290	1277	1352	2026.22	-1.26731	0.240975	-5.25911	1.44751e-07	9.27233e-06	50S ribosomal protein L19
EEDFELNL_01984	Root170_gene_1977	380	124	243	830	711	792	487.855	1.40656	0.372107	3.77998	0.000156839	0.00399733	Tryptophan 2,3-dioxygenase
EEDFELNL_01990	Root170_gene_1983	504	245	345	1935	842	1572	865.939	1.74994	0.412201	4.24537	2.18232e-05	0.000795572	hypothetical protein
EEDFELNL_01991	Root170_gene_1984	987	206	615	2054	775	1729	1021.66	1.1365	0.561557	2.02385	0.042986	0.213454	Sensor protein QseC
EEDFELNL_02001	Root170_gene_1994	655	549	396	174	201	168	376.809	-1.85097	0.254576	-7.27082	3.57319e-13	3.90785e-11	Ribosome maturation factor RimP
EEDFELNL_02003	Root170_gene_1996	6231	7684	4902	3489	3583	3154	5090.5	-1.20192	0.293593	-4.09384	4.24285e-05	0.00137862	Translation initiation factor IF-2
EEDFELNL_02004	Root170_gene_1997	356	403	226	184	212	156	267.035	-1.15302	0.321194	-3.58981	0.000330917	0.00716827	30S ribosome-binding factor
EEDFELNL_02035	Root170_gene_2028	171	166	119	90	76	67	120.013	-1.27286	0.300498	-4.23585	2.27691e-05	0.000823361	Primosomal replication protein N
EEDFELNL_02047	Root170_gene_2040	157	100	103	370	445	306	233.569	1.34832	0.242766	5.55398	2.7923e-08	2.15874e-06	Inner membrane protein YohD
EEDFELNL_02048	Root170_gene_2041	2527	670	1546	4523	3338	3590	2576.75	1.04415	0.422144	2.47345	0.0133814	0.106376	HTH-type transcriptional regulator NorG
EEDFELNL_02049	Root170_gene_2042	6	0	10	20	27	23	13.5126	1.83618	0.783611	2.34322	0.019118	NA	hypothetical protein
EEDFELNL_02060	Root170_gene_2053	685	936	387	276	242	230	491.126	-1.74208	0.39612	-4.39785	1.0933e-05	0.000433837	Recombination-associated protein RdgC
EEDFELNL_02061	Root170_gene_2054	126	24	112	178	266	223	147.679	1.09226	0.532818	2.04997	0.0403675	0.204992	hypothetical protein
EEDFELNL_02083	Root170_gene_2076	636	455	518	1482	1368	1314	926.97	1.08183	0.20841	5.19085	2.09338e-07	1.31874e-05	Putative peroxiredoxin bcp
EEDFELNL_02085	Root170_gene_2078	893	1245	688	702	495	521	795.483	-1.04132	0.365293	-2.85065	0.00436298	0.0496538	Glutamate-pyruvate aminotransferase AlaC
EEDFELNL_02088	Root170_gene_2081	313	39	258	748	659	685	425.674	1.5445	0.598137	2.58219	0.00981766	0.0875196	hypothetical protein
EEDFELNL_02106	Root170_gene_2099	155	170	98	79	76	62	111.641	-1.27377	0.337124	-3.77835	0.000157873	0.00399945	hypothetical protein
EEDFELNL_02127	Root170_gene_2120	141	280	102	80	115	74	140.68	-1.32006	0.480507	-2.74723	0.00601016	0.062327	hypothetical protein
EEDFELNL_02141	Root170_gene_2134	67	102	34	34	38	39	55.2082	-1.18695	0.492242	-2.41132	0.0158951	0.118758	Bicyclomycin resistance protein
EEDFELNL_02165	Root170_gene_2158	71	4	58	9	23	18	31.056	-1.64668	0.820869	-2.00602	0.0448539	0.21822	hypothetical protein
EEDFELNL_02168	Root170_gene_2161	51	12	61	25	23	12	31.6324	-1.34882	0.621558	-2.17007	0.0300018	0.174671	Nicotinamide-nucleotide amidohydrolase PncC
EEDFELNL_02170	Root170_gene_2163	474	5	502	86	94	89	216.589	-2.11243	0.977615	-2.16079	0.0307112	0.17655	hypothetical protein
EEDFELNL_02175	Root170_gene_2168	22	119	14	23	25	21	41.314	-1.569	0.799027	-1.96364	0.0495718	0.231301	Fe(3+)-pyochelin receptor
EEDFELNL_02183	Root170_gene_2176	84	19	62	31	39	17	42.2928	-1.19661	0.547498	-2.18559	0.0288453	0.171366	hypothetical protein
EEDFELNL_02185	Root170_gene_2178	93	34	67	31	41	23	49.0858	-1.30742	0.424807	-3.07769	0.00208609	0.0286056	hypothetical protein
EEDFELNL_02186	Root170_gene_2179	339	98	275	54	58	36	150.382	-2.53836	0.453052	-5.6028	2.10913e-08	1.68881e-06	hypothetical protein
EEDFELNL_02187	Root170_gene_2180	199	58	163	29	32	37	90.6687	-2.34734	0.4725	-4.96792	6.76758e-07	3.79323e-05	hypothetical protein
EEDFELNL_02189	Root170_gene_2182	77	24	54	17	32	27	39.2549	-1.28228	0.48903	-2.6221	0.00873905	0.0809932	hypothetical protein
EEDFELNL_02193	Root170_gene_2186	19	137	18	18	24	18	44.0183	-1.95438	0.825509	-2.36748	0.0179096	0.128285	Regulator of ribonuclease activity A
EEDFELNL_02196	Root170_gene_2189	17	72	5	5	5	8	21.3437	-2.7459	0.941071	-2.91784	0.0035246	NA	Glutamate/aspartate import permease protein GltJ
EEDFELNL_02197	Root170_gene_2190	15	57	8	6	16	11	20.7042	-1.66459	0.823693	-2.02089	0.043291	NA	putative glutamine ABC transporter permease protein GlnP
EEDFELNL_02198	Root170_gene_2191	19	181	4	20	25	18	50.7377	-2.12602	1.03816	-2.04787	0.0405727	0.205036	Glutamine transport ATP-binding protein GlnQ
EEDFELNL_02226	Root170_gene_2219	2	5	3	16	19	7	8.13183	1.70885	0.786725	2.1721	0.0298481	NA	hypothetical protein
EEDFELNL_02330	Root170_gene_2323	194	45	152	43	67	58	95.4001	-1.46747	0.504809	-2.90698	0.00364933	0.0435043	Aspartate/alanine antiporter
EEDFELNL_02331	Root170_gene_2324	336	83	367	72	123	68	182.538	-1.875	0.535442	-3.50179	0.000462148	0.00925122	hypothetical protein
EEDFELNL_02332	Root170_gene_2325	117	38	120	40	72	52	74.8592	-1.03083	0.48447	-2.12775	0.0333582	0.184037	hypothetical protein
EEDFELNL_02346	Root170_gene_2339	113	28	127	181	285	237	154.981	1.11254	0.521619	2.13287	0.0329356	0.183457	hypothetical protein
EEDFELNL_02350	Root170_gene_2343	508	17	362	93	92	104	199.097	-1.81993	0.814473	-2.23449	0.0254508	0.157844	Protein YciF
EEDFELNL_02374	Root170_gene_2367	221	17	211	53	86	57	109.678	-1.45563	0.723553	-2.01178	0.0442428	0.217289	UTP--glucose-1-phosphate uridylyltransferase
EEDFELNL_02417	Root170_gene_2410	403	117	247	601	711	598	424.168	1.07547	0.386634	2.78162	0.00540889	0.0576921	Dodecin
EEDFELNL_02448	Root170_gene_2441	780	479	686	373	422	327	527.223	-1.08931	0.242811	-4.48625	7.24881e-06	0.000303772	Azurin
EEDFELNL_02458	Root170_gene_2451	1209	1617	922	745	610	561	997.764	-1.29348	0.338953	-3.8161	0.000135577	0.00357605	Aspartate kinase
EEDFELNL_02470	Root170_gene_2463	31	12	12	121	101	81	55.2101	2.20762	0.416727	5.29751	1.1739e-07	7.85635e-06	hypothetical protein
EEDFELNL_02515	Root170_gene_2508	1031	650	1120	3058	1644	2229	1576.43	1.01866	0.371162	2.74453	0.00605985	0.0624652	hypothetical protein
EEDFELNL_02528	Root170_gene_2521	35	62	39	29	29	26	38.8478	-1.03832	0.450985	-2.30234	0.0213162	0.141813	hypothetical protein
EEDFELNL_02530	Root170_gene_2523	77	125	110	59	57	63	87.3409	-1.14164	0.399871	-2.85503	0.00430326	0.049224	GDP-L-fucose synthase
EEDFELNL_02531	Root170_gene_2524	81	214	102	63	76	43	104.666	-1.51463	0.509908	-2.9704	0.00297408	0.0370407	GDP-mannose 4,6-dehydratase
EEDFELNL_02533	Root170_gene_2526	124	147	142	50	60	51	102.694	-1.68904	0.329032	-5.13337	2.84606e-07	1.74818e-05	Alginate biosynthesis protein AlgA
EEDFELNL_02535	Root170_gene_2528	61	62	92	36	34	37	57.1945	-1.33104	0.400075	-3.32697	0.000877954	0.0149686	UDP-glucose:undecaprenyl-phosphate glucose-1-phosphate transferase
EEDFELNL_02536	Root170_gene_2529	335	188	334	95	147	110	211.236	-1.5827	0.33237	-4.76186	1.91812e-06	9.55651e-05	hypothetical protein
EEDFELNL_02537	Root170_gene_2530	391	280	365	181	144	148	263.979	-1.42612	0.26802	-5.32097	1.03217e-07	7.12035e-06	Tyrosine-protein kinase ptk
EEDFELNL_02538	Root170_gene_2531	394	174	329	91	110	84	206.308	-1.93397	0.334377	-5.7838	7.30306e-09	6.68305e-07	Phosphomannomutase/phosphoglucomutase
EEDFELNL_02539	Root170_gene_2532	606	255	580	241	281	199	371.912	-1.28896	0.360217	-3.5783	0.000345836	0.00745542	Glucose-6-phosphate isomerase
EEDFELNL_02540	Root170_gene_2533	186	86	145	68	83	41	104.338	-1.41349	0.366528	-3.85644	0.00011505	0.00316494	UDP-glucose 4-epimerase
EEDFELNL_02556	Root170_gene_2549	1704	2095	1106	577	438	506	1152.4	-1.9952	0.352889	-5.65391	1.56836e-08	1.30232e-06	Elongation factor P
EEDFELNL_02619	Root170_gene_2612	113	45	82	249	360	196	162.959	1.46059	0.361408	4.0414	5.31324e-05	0.00163182	Aldehyde reductase YahK
EEDFELNL_02622	Root170_gene_2615	1246	359	805	388	473	328	607.484	-1.27114	0.396825	-3.20327	0.00135877	0.0204453	hypothetical protein
EEDFELNL_02624	Root170_gene_2617	2666	1732	2809	993	1523	1110	1884.05	-1.30041	0.298932	-4.3502	1.36014e-05	0.000525764	Cbb3-type cytochrome c oxidase subunit CcoN1
EEDFELNL_02625	Root170_gene_2618	435	640	598	202	369	215	438.261	-1.45533	0.380767	-3.82209	0.000132328	0.003511	hypothetical protein
EEDFELNL_02627	Root170_gene_2620	571	678	576	174	414	184	459.397	-1.59973	0.396961	-4.02994	5.57902e-05	0.00169029	Cbb3-type cytochrome c oxidase subunit CcoP
EEDFELNL_02628	Root170_gene_2621	224	290	311	116	237	100	224.567	-1.23873	0.413791	-2.99362	0.00275693	0.0349211	hypothetical protein
EEDFELNL_02631	Root170_gene_2624	461	345	348	1360	701	913	665.262	1.08475	0.336856	3.22021	0.00128096	0.0195369	putative ABC transporter ATP-binding protein YadG
EEDFELNL_02632	Root170_gene_2625	139	125	127	389	317	399	241.613	1.20584	0.288099	4.18552	2.84516e-05	0.000996696	Inner membrane transport permease YadH
EEDFELNL_02638	Root170_gene_2631	302	219	255	3024	1547	2735	1265.47	2.96499	0.365257	8.11755	4.75702e-16	6.8808e-14	hypothetical protein
EEDFELNL_02649	Root170_gene_2642	12	5	9	16	37	27	16.7236	1.33996	0.574023	2.33433	0.0195787	NA	Imidazolonepropionase
EEDFELNL_02666	Root170_gene_2659	303	73	161	518	384	542	315.312	1.22361	0.456824	2.67851	0.00739505	0.0727604	Vitamin B12 transport ATP-binding protein BacA
EEDFELNL_02676	Root170_gene_2669	5	2	0	14	11	15	7.29763	2.29147	0.886176	2.5858	0.00971538	NA	hypothetical protein
EEDFELNL_02680	Root170_gene_2673	0	0	0	6	4	2	1.78014	4.11738	1.75503	2.34605	0.0189735	NA	Nickel transport system permease protein NikB
EEDFELNL_02690	Root170_gene_2683	25	20	18	43	74	45	35.8047	1.05541	0.399722	2.64035	0.00828212	0.0786133	putative ABC transporter ATP-binding protein YheS
EEDFELNL_02722	Root170_gene_2715	90	341	66	77	85	76	133.936	-1.44637	0.650338	-2.22402	0.026147	0.159869	FAD:protein FMN transferase
EEDFELNL_02724	Root170_gene_2717	100	561	60	99	90	89	186.051	-1.7743	0.772283	-2.29747	0.021592	0.14259	hypothetical protein
EEDFELNL_02725	Root170_gene_2718	181	196	89	89	86	93	127.26	-1.08948	0.384518	-2.83336	0.00460617	0.0517646	hypothetical protein
EEDFELNL_02750	Root170_gene_2743	382	120	233	949	400	830	466.429	1.35605	0.482165	2.81242	0.00491706	0.0533852	hypothetical protein
EEDFELNL_02759	Root170_gene_2752	162	419	142	102	86	84	181.832	-1.77349	0.523018	-3.39088	0.000696677	0.0126801	Diaminopimelate decarboxylase
EEDFELNL_02767	Root170_gene_2760	46	13	23	84	66	55	45.2631	1.07858	0.447433	2.4106	0.0159264	0.118758	hypothetical protein
EEDFELNL_02796	Root170_gene_2789	292	60	171	62	92	76	126.713	-1.41157	0.495041	-2.85143	0.00435228	0.0496538	L-lactate transporter
EEDFELNL_02799	Root170_gene_2792	201	325	188	2850	1979	1845	1142.98	2.8836	0.385898	7.47244	7.87186e-14	8.82436e-12	Divalent metal cation transporter MntH
EEDFELNL_02861	Root170_gene_2854	18	26	20	947	388	696	323.321	4.68031	0.477991	9.79163	1.22309e-22	2.8865e-20	Toluene efflux pump outer membrane protein TtgI
EEDFELNL_02862	Root170_gene_2855	48	56	57	4530	1340	3443	1466.51	5.55651	0.510221	10.8904	1.2808e-27	6.38122e-25	multidrug efflux RND transporter permease subunit OqxB23
EEDFELNL_02863	Root170_gene_2856	35	24	32	2207	570	1723	712.638	5.36733	0.541393	9.91392	3.62147e-23	9.55217e-21	Efflux pump periplasmic linker BepF
EEDFELNL_02864	Root170_gene_2857	2328	677	1774	11865	4341	8377	4627.02	2.13364	0.514561	4.14653	3.37559e-05	0.00115543	hypothetical protein
EEDFELNL_02869	Root170_gene_2862	160	73	95	273	408	235	195.36	1.20412	0.323222	3.72537	0.000195033	0.00488562	hypothetical protein
EEDFELNL_02889	Root170_gene_2882	108	92	90	201	365	190	166.116	1.05746	0.325727	3.24646	0.0011685	0.0182564	Biphenyl dioxygenase subunit beta
EEDFELNL_02892	Root170_gene_2885	13	13	9	27	38	27	20.3121	1.08738	0.46798	2.32356	0.020149	NA	Putidaredoxin
EEDFELNL_02913	Root170_gene_2906	41	38	59	125	141	127	85.5275	1.18825	0.350996	3.38535	0.000710876	0.0127954	hypothetical protein
EEDFELNL_02962	Root170_gene_2955	506	1538	485	389	361	564	697.736	-1.29289	0.571143	-2.26369	0.0235935	0.150488	Succinyl-CoA--L-malate CoA-transferase beta subunit
EEDFELNL_02998	Root170_gene_2991	43	84	49	249	168	189	125.913	1.44134	0.4348	3.31494	0.00091663	0.0153939	3-keto-5-aminohexanoate cleavage enzyme
EEDFELNL_03002	Root170_gene_2995	408	1126	281	326	306	300	494.489	-1.32525	0.55946	-2.36881	0.0178455	0.128236	putative RNA polymerase sigma factor FecI
EEDFELNL_03003	Root170_gene_2996	242	869	173	204	185	167	336.561	-1.59035	0.628565	-2.53013	0.0114019	0.0953843	Protein FecR
EEDFELNL_03004	Root170_gene_2997	90	481	72	83	68	93	165.606	-1.78086	0.736267	-2.41877	0.0155732	0.11787	Ferrichrome receptor FcuA
EEDFELNL_03032	Root170_gene_3025	7	69	3	10	9	4	19.4055	-2.22482	1.06473	-2.08956	0.0366575	NA	hypothetical protein
EEDFELNL_03034	Root170_gene_3027	8	42	9	2	5	1	12.9307	-3.31395	0.995636	-3.32847	0.000873241	NA	hypothetical protein
EEDFELNL_03035	Root170_gene_3028	24	149	21	24	28	25	50.5043	-1.73848	0.787651	-2.20717	0.0273022	0.16499	High-affinity branched-chain amino acid transport system permease protein LivH
EEDFELNL_03036	Root170_gene_3029	41	219	22	37	38	23	70.8243	-1.94131	0.803225	-2.4169	0.0156535	0.118084	hypothetical protein
EEDFELNL_03037	Root170_gene_3030	39	247	26	24	44	23	76.0364	-2.20835	0.824992	-2.67681	0.00743267	0.0727604	Energy-coupling factor transporter ATP-binding protein EcfA2
EEDFELNL_03038	Root170_gene_3031	22	132	20	18	27	11	43.0892	-2.07104	0.807306	-2.56537	0.0103067	0.0902637	High-affinity branched-chain amino acid transport ATP-binding protein LivF
EEDFELNL_03040	Root170_gene_3033	43	600	66	42	81	61	172.202	-2.38508	0.891918	-2.67411	0.00749285	0.0728805	4-formylbenzenesulfonate dehydrogenase TsaC1/TsaC2
EEDFELNL_03046	Root170_gene_3039	1	2	2	11	15	9	6.1912	2.47653	0.905602	2.73468	0.00624414	NA	hypothetical protein
EEDFELNL_03051	Root170_gene_3044	141	49	62	49	51	29	63.6126	-1.21408	0.424239	-2.86178	0.00421274	0.0484492	Transcriptional regulatory protein OmpR
EEDFELNL_03053	Root170_gene_3046	128	6	56	7	6	5	34.989	-3.57961	0.854143	-4.19088	2.77874e-05	0.000981092	Protein DipZ
EEDFELNL_03054	Root170_gene_3047	56	15	37	11	12	14	24.8735	-1.7838	0.54819	-3.25397	0.00113803	NA	Protein DipZ
EEDFELNL_03066	Root170_gene_3059	34	24	33	28	263	43	64.5969	1.49803	0.747535	2.00395	0.045075	0.21874	Acetyl-CoA:oxalate CoA-transferase
EEDFELNL_03087	Root170_gene_3080	79	32	92	14	38	28	49.5018	-1.64048	0.537726	-3.05077	0.00228255	0.0298302	hypothetical protein
EEDFELNL_03100	Root170_gene_3093	1742	914	1360	3531	4612	3330	2453.83	1.22908	0.260345	4.72097	2.34725e-06	0.000113173	hypothetical protein
EEDFELNL_03144	Root170_gene_3134	11	10	9	3	5	6	7.73645	-1.39304	0.703904	-1.97903	0.0478131	NA	hypothetical protein
EEDFELNL_03150	Root170_gene_3140	100	73	84	38	76	22	67.4188	-1.25501	0.442004	-2.83937	0.00452031	0.0509274	putative acyltransferase YihG
EEDFELNL_03155	Root170_gene_3145	155	136	122	158	952	173	260.775	1.26036	0.63528	1.98395	0.0472613	0.224193	3-(3-hydroxy-phenyl)propionate/3-hydroxycinnamic acid hydroxylase
EEDFELNL_03156	Root170_gene_3146	202	243	185	308	1454	365	426.813	1.37096	0.570488	2.40313	0.0162553	0.120278	hypothetical protein
EEDFELNL_03161	Root170_gene_3151	2034	1351	1182	902	870	932	1243.49	-1.02152	0.242078	-4.21979	2.44535e-05	0.000877196	4-diphosphocytidyl-2-C-methyl-D-erythritol kinase
EEDFELNL_03163	Root170_gene_3153	1393	1388	1072	796	686	653	1042.49	-1.1581	0.251865	-4.59812	4.26316e-06	0.000195061	Ribose-phosphate pyrophosphokinase
EEDFELNL_03164	Root170_gene_3154	1951	2556	1429	748	696	607	1429.68	-1.85794	0.328938	-5.64829	1.62049e-08	1.32114e-06	50S ribosomal protein L25
EEDFELNL_03172	Root170_gene_3162	9	3	9	0	1	2	4.30785	-3.06906	1.19811	-2.56158	0.0104196	NA	hypothetical protein
EEDFELNL_03176	Root170_gene_3166	33	23	30	68	125	83	57.2248	1.37548	0.376089	3.65734	0.000254849	0.00583031	Multidrug resistance protein 3
EEDFELNL_03216	Root170_gene_3206	34	23	19	13	19	11	20.2572	-1.11246	0.464153	-2.39675	0.0165412	NA	Glutathione import ATP-binding protein GsiA
EEDFELNL_03225	Root170_gene_3215	15	12	23	5	11	6	12.7394	-1.51917	0.629792	-2.41217	0.0158578	NA	hypothetical protein
EEDFELNL_03248	Root170_gene_3238	9	10	11	17	46	24	18.5965	1.19755	0.56963	2.10234	0.0355238	NA	Succinyl-CoA:(R)-benzylsuccinate CoA-transferase subunit BbsF
EEDFELNL_03255	Root170_gene_3245	352	181	262	1426	1445	1388	789.141	2.15127	0.258638	8.31769	8.96949e-17	1.34064e-14	hypothetical protein
EEDFELNL_03338	Root170_gene_3328	99	374	61	100	92	53	141.684	-1.52696	0.685417	-2.22778	0.0258954	0.159016	hypothetical protein
EEDFELNL_03352	Root170_gene_3342	128	755	113	101	114	139	253.381	-1.88222	0.742499	-2.53498	0.0112454	0.0947614	hypothetical protein
EEDFELNL_03362	Root170_gene_3352	4	2	2	0	0	0	1.43581	-4.11608	1.84615	-2.22955	0.0257773	NA	hypothetical protein
EEDFELNL_03412	Root170_gene_3402	46	21	26	58	221	53	64.7319	1.52086	0.586693	2.59226	0.00953464	0.085678	Catechol 1,2-dioxygenase 1
EEDFELNL_03413	Root170_gene_3403	14	6	12	12	129	14	27.778	1.91172	0.882099	2.16724	0.0302162	0.174923	3-hydroxybenzoate transporter MhbT
EEDFELNL_03414	Root170_gene_3404	13	7	7	13	108	15	24.2316	1.98817	0.830592	2.39368	0.0166804	NA	4-formylbenzenesulfonate dehydrogenase TsaC1/TsaC2
EEDFELNL_03418	Root170_gene_3408	90	88	50	49	49	21	59.8219	-1.25938	0.427788	-2.94393	0.00324075	0.0400115	Protein-glutamate methylesterase/protein-glutamine glutaminase of group 3 operon
EEDFELNL_03419	Root170_gene_3409	183	390	146	144	148	152	206.054	-1.04191	0.474872	-2.19408	0.0282294	0.169679	Sensor histidine kinase RcsC
EEDFELNL_03421	Root170_gene_3411	94	15	71	21	34	29	44.6606	-1.33928	0.600958	-2.22858	0.025842	0.159016	Aldehyde oxidoreductase iron-sulfur-binding subunit PaoA
EEDFELNL_03441	Root170_gene_3431	659	30	349	120	145	140	239.692	-1.54098	0.752232	-2.04854	0.0405071	0.205036	hypothetical protein
EEDFELNL_03471	Root170_gene_3461	56	211	74	63	68	48	94.2437	-1.32749	0.58952	-2.25182	0.0243334	0.152817	Pentapeptide repeat protein
EEDFELNL_03489	Root170_gene_3479	285	513	180	196	191	206	276.874	-1.05237	0.460146	-2.28703	0.0221938	0.144721	hypothetical protein
EEDFELNL_03518	Root170_gene_3508	10	9	13	26	33	22	18.1583	1.01903	0.492505	2.06907	0.0385399	NA	hypothetical protein
EEDFELNL_03546	Root170_gene_3536	41	9	19	41	65	61	37.3214	1.05388	0.514704	2.04754	0.0406049	0.205036	Protein SlyX
EEDFELNL_03577	Root170_gene_3567	84	80	110	241	560	189	196.72	1.4848	0.449975	3.29973	0.000967789	0.0159543	Kynureninase
EEDFELNL_03579	Root170_gene_3569	109	74	70	453	287	268	198.259	1.71187	0.323492	5.29184	1.21092e-07	7.86926e-06	Phenazine antibiotic resistance protein EhpR
EEDFELNL_03588	Root170_gene_3578	67	500	19	70	69	67	149.085	-1.91891	0.928256	-2.06722	0.038713	0.199757	Hemin transport system permease protein HmuU
EEDFELNL_03606	Root170_gene_3596	1546	328	870	286	276	238	602.857	-2.00101	0.46024	-4.34776	1.37537e-05	0.000527106	hypothetical protein
EEDFELNL_03607	Root170_gene_3597	2281	325	1462	244	199	166	806.517	-2.96463	0.560033	-5.29368	1.1988e-07	7.86926e-06	ECF RNA polymerase sigma factor EcfG
EEDFELNL_03608	Root170_gene_3598	4266	636	3121	521	367	389	1614.96	-2.87823	0.564327	-5.10029	3.39131e-07	2.02755e-05	hypothetical protein
EEDFELNL_03636	Root170_gene_3626	1502	578	1303	3953	2707	2744	2037.23	1.20752	0.381158	3.16803	0.00153475	0.0223504	NADP-reducing hydrogenase subunit HndC
EEDFELNL_03638	Root170_gene_3628	825	231	582	1944	845	1462	943.83	1.15118	0.490659	2.3462	0.018966	0.131914	hypothetical protein
EEDFELNL_03669	Root170_gene_3659	678	790	499	525	320	333	547.61	-1.05275	0.352836	-2.98368	0.00284805	0.0358727	Protein translocase subunit SecF
EEDFELNL_03672	Root170_gene_3662	206	301	130	125	144	117	178.614	-1.05175	0.399232	-2.63443	0.00842779	0.0791559	Queuine tRNA-ribosyltransferase
EEDFELNL_03673	Root170_gene_3663	228	252	157	137	116	79	168.866	-1.26199	0.34024	-3.70913	0.000207976	0.00512056	S-adenosylmethionine:tRNA ribosyltransferase-isomerase
EEDFELNL_03708	Root170_gene_3698	998	676	1063	2177	2860	2075	1576.18	1.06541	0.274644	3.87924	0.000104785	0.00290492	Curved DNA-binding protein
EEDFELNL_03733	Root170_gene_3723	1277	1549	1043	826	682	706	1064.99	-1.1213	0.303547	-3.69399	0.000220764	0.00535084	Phosphoribosylaminoimidazole-succinocarboxamide synthase
EEDFELNL_03739	Root170_gene_3729	117	84	77	493	424	383	247.123	1.93962	0.250914	7.73021	1.07369e-14	1.30119e-12	Pca regulon regulatory protein
EEDFELNL_03740	Root170_gene_3730	21	25	27	331	323	299	157.85	3.38962	0.32781	10.3402	4.63516e-25	1.48457e-22	3-oxoadipate CoA-transferase subunit B
EEDFELNL_03741	Root170_gene_3731	47	33	59	592	525	540	277.116	3.27261	0.32809	9.97475	1.96603e-23	5.50981e-21	3-oxoadipate CoA-transferase subunit A
EEDFELNL_03742	Root170_gene_3732	359	273	312	3709	3299	2842	1658.78	3.08243	0.218771	14.0898	4.38954e-45	9.84136e-42	hypothetical protein
EEDFELNL_03750	Root170_gene_3740	1631	90	754	235	438	279	564.561	-1.57098	0.725293	-2.166	0.0303112	0.174923	2-succinyl-6-hydroxy-2,4-cyclohexadiene-1-carboxylate synthase
EEDFELNL_03751	Root170_gene_3741	2810	198	2126	605	698	594	1190.75	-1.66214	0.694208	-2.3943	0.0166521	0.122809	Benzoate--CoA ligase
EEDFELNL_03752	Root170_gene_3742	708	63	447	112	149	99	266.488	-1.98262	0.65004	-3.04999	0.00228849	0.0298302	hypothetical protein
EEDFELNL_03753	Root170_gene_3743	1339	213	841	396	290	301	570.178	-1.49447	0.538402	-2.77575	0.00550748	0.0581072	Shikimate kinase
EEDFELNL_03754	Root170_gene_3744	9237	428	7105	1031	1766	828	3487.74	-2.46131	0.777202	-3.16688	0.00154083	0.0223594	Benzoyl-CoA-dihydrodiol lyase
EEDFELNL_03755	Root170_gene_3745	7936	544	4572	757	1979	789	2778.98	-2.12561	0.7248	-2.93269	0.00336041	0.0408338	Benzoyl-CoA oxygenase component B
EEDFELNL_03756	Root170_gene_3746	2604	88	1257	265	831	329	882.901	-1.68639	0.833953	-2.02217	0.0431589	0.21373	Benzoyl-CoA oxygenase component A
EEDFELNL_03759	Root170_gene_3749	815	1003	638	2395	2238	1805	1430.82	1.06416	0.300674	3.53923	0.000401291	0.00852792	Acyl-CoA dehydrogenase, short-chain specific
EEDFELNL_03773	#N/A	15	4	10	16	44	31	18.8166	1.38485	0.613068	2.25889	0.0238901	NA	Bacteria_small_SRP
EEDFELNL_03788	Root170_gene_3777	3819	4387	3286	2412	2233	2017	3170.18	-1.10685	0.267717	-4.13441	3.55874e-05	0.0011998	Carbamoyl-phosphate synthase large chain
EEDFELNL_03789	Root170_gene_3778	26	79	28	14	29	14	34.5146	-1.61838	0.63468	-2.54992	0.0107749	0.0916891	putative oxidoreductase
EEDFELNL_03797	Root170_gene_3786	1344	1085	919	616	556	603	887.849	-1.19895	0.234659	-5.10933	3.23312e-07	1.95909e-05	Transcription elongation factor GreA
EEDFELNL_03815	Root170_gene_3804	52	28	63	22	31	21	37.6796	-1.26115	0.447282	-2.81959	0.00480857	0.0525894	hypothetical protein
EEDFELNL_03862	Root170_gene_3851	100	93	102	25	39	24	68.5233	-2.06991	0.347788	-5.95163	2.65481e-09	2.5328e-07	hypothetical protein
EEDFELNL_03868	Root170_gene_3857	6	4	9	24	27	12	12.8914	1.39706	0.625268	2.23434	0.025461	NA	hypothetical protein
EEDFELNL_03869	Root170_gene_3858	12711	25244	11395	8255	6078	6326	12635.3	-1.60413	0.435922	-3.67986	0.000233361	0.00554712	Elongation factor Tu
EEDFELNL_03870	Root170_gene_3859	577	716	412	285	297	279	451.122	-1.30177	0.321943	-4.04349	5.26605e-05	0.00162848	30S ribosomal protein S10
EEDFELNL_03871	Root170_gene_3860	4453	5151	3167	1725	1342	1378	3069.53	-1.83268	0.312267	-5.86896	4.38529e-09	4.0966e-07	50S ribosomal protein L3
EEDFELNL_03872	Root170_gene_3861	2568	3514	1803	1034	655	673	1847.23	-2.06123	0.38615	-5.33789	9.40321e-08	6.58812e-06	50S ribosomal protein L4
EEDFELNL_03873	Root170_gene_3862	340	413	265	177	147	190	270.269	-1.28985	0.341241	-3.77989	0.000156898	0.00399733	50S ribosomal protein L23
EEDFELNL_03874	Root170_gene_3863	5676	6682	3696	2335	1672	1587	3853.92	-1.83396	0.342398	-5.35622	8.49817e-08	6.04854e-06	50S ribosomal protein L2
EEDFELNL_03875	Root170_gene_3864	228	341	208	167	156	160	221.27	-1.01537	0.357381	-2.84115	0.00449507	0.0508967	30S ribosomal protein S19
EEDFELNL_03876	Root170_gene_3865	738	936	451	284	293	242	522.522	-1.69523	0.35364	-4.79367	1.63754e-06	8.48981e-05	50S ribosomal protein L22
EEDFELNL_03877	Root170_gene_3866	2821	4370	2138	1352	1054	908	2273.64	-1.83091	0.386859	-4.73275	2.21498e-06	0.000108373	30S ribosomal protein S3
EEDFELNL_03878	Root170_gene_3867	1567	1803	954	660	557	535	1073.5	-1.61101	0.331884	-4.85414	1.20912e-06	6.37847e-05	50S ribosomal protein L16
EEDFELNL_03880	Root170_gene_3869	824	723	604	377	349	398	570.347	-1.22466	0.251792	-4.86378	1.15162e-06	6.14748e-05	30S ribosomal protein S17
EEDFELNL_03892	Root170_gene_3881	1792	1796	1297	918	689	866	1288.42	-1.27469	0.296439	-4.30003	1.70777e-05	0.000632864	50S ribosomal protein L14
EEDFELNL_03894	Root170_gene_3883	3003	3559	2268	1819	1505	1768	2435.55	-1.10026	0.314803	-3.49506	0.000473956	0.00940362	50S ribosomal protein L5
EEDFELNL_03896	Root170_gene_3885	1901	1986	1273	1069	727	885	1370.6	-1.23986	0.321925	-3.85141	0.000117439	0.00321095	30S ribosomal protein S8
EEDFELNL_03897	Root170_gene_3886	1711	1842	1224	902	757	724	1253.9	-1.31181	0.284295	-4.61425	3.94521e-06	0.000182375	50S ribosomal protein L6
EEDFELNL_03898	Root170_gene_3887	938	1364	858	638	583	604	878.203	-1.12053	0.338488	-3.31041	0.000931588	0.0155288	50S ribosomal protein L18
EEDFELNL_03899	Root170_gene_3888	3452	3304	2336	1781	1723	1620	2465.02	-1.12658	0.248553	-4.53253	5.828e-06	0.000251277	30S ribosomal protein S5
EEDFELNL_03902	Root170_gene_3891	5660	6198	3663	2563	2367	2143	3967.35	-1.44219	0.295791	-4.87571	1.08418e-06	5.85717e-05	Protein translocase subunit SecY
EEDFELNL_03906	Root170_gene_3894	1044	1405	934	682	708	695	957.494	-1.02341	0.314644	-3.2526	0.00114354	0.0179918	30S ribosomal protein S13
EEDFELNL_03907	Root170_gene_3895	766	1133	721	594	464	468	730.231	-1.11268	0.349544	-3.18322	0.00145647	0.0216252	30S ribosomal protein S11
EEDFELNL_03908	Root170_gene_3896	2329	3299	2090	1675	1287	1156	2087.87	-1.24118	0.342514	-3.62373	0.00029038	0.00657367	30S ribosomal protein S4
EEDFELNL_03909	Root170_gene_3897	1567	2963	1281	797	797	597	1444.67	-1.76342	0.423096	-4.16789	3.07435e-05	0.00106863	DNA-directed RNA polymerase subunit alpha
EEDFELNL_03910	Root170_gene_3898	2927	1935	1935	1166	1191	1118	1769.68	-1.24472	0.200404	-6.21105	5.26321e-10	5.13049e-08	50S ribosomal protein L17
EEDFELNL_03927	Root170_gene_3915	1120	1183	841	715	581	548	866.91	-1.07951	0.277939	-3.88398	0.000102761	0.00287988	UvrABC system protein A
EEDFELNL_03936	Root170_gene_3924	11	9	5	615	641	701	302.041	6.01457	0.410369	14.6565	1.22388e-48	5.48786e-45	hypothetical protein
EEDFELNL_03937	Root170_gene_3925	4	2	5	556	414	545	233.253	6.82769	0.55142	12.382	3.27013e-35	2.93266e-32	hypothetical protein
EEDFELNL_03938	Root170_gene_3926	28	2	19	1307	614	1148	480.175	5.76596	0.63697	9.05216	1.40161e-19	2.61868e-17	hypothetical protein
EEDFELNL_03939	Root170_gene_3927	1038	548	873	3470	3231	3475	1995.3	1.77702	0.2796	6.35558	2.07636e-10	2.16521e-08	hypothetical protein
EEDFELNL_03942	Root170_gene_3930	120	122	134	643	447	625	333.108	1.88672	0.332961	5.6665	1.45745e-08	1.25677e-06	hypothetical protein
EEDFELNL_03944	Root170_gene_3932	727	208	506	263	218	283	374.323	-1.1447	0.427153	-2.67983	0.00736602	0.0727604	Glc operon transcriptional activator
EEDFELNL_03946	Root170_gene_3934	36	103	31	289	250	223	148.091	1.7964	0.539846	3.32762	0.000875915	0.0149686	hypothetical protein
EEDFELNL_03952	Root170_gene_3940	336	86	274	897	420	848	458.694	1.41314	0.524555	2.69397	0.00706069	0.0701998	4-hydroxy-tetrahydrodipicolinate synthase
EEDFELNL_03960	Root170_gene_3948	2436	3565	2066	1725	1462	1348	2218.39	-1.16427	0.345979	-3.36514	0.000765053	0.0135059	Aspartate--tRNA(Asp/Asn) ligase
EEDFELNL_03968	Root170_gene_3956	3435	1959	3205	5301	10809	5398	4771.36	1.00649	0.356616	2.82233	0.00476765	0.0524333	hypothetical protein
EEDFELNL_04029	Root170_gene_4017	118	140	94	58	84	75	99.0815	-1.0136	0.347425	-2.91747	0.0035288	0.0423102	hypothetical protein
EEDFELNL_04036	Root170_gene_4024	46	28	25	59	188	60	62.7464	1.31754	0.516683	2.54999	0.0107727	0.0916891	GDP-mannose-dependent alpha-mannosyltransferase
EEDFELNL_04038	Root170_gene_4025	1577	4039	1340	1483	1417	988	1934.71	-1.2171	0.509125	-2.39058	0.016822	0.123655	Adenosylhomocysteinase
EEDFELNL_04061	Root170_gene_4048	2120	4367	1582	1333	1113	1115	2092.33	-1.52751	0.463947	-3.29241	0.000993321	0.0162557	ATP-dependent RNA helicase DeaD
EEDFELNL_04087	Root170_gene_4074	126	93	138	233	420	282	206.621	1.0704	0.334006	3.20474	0.00135183	0.0204094	Putative pre-16S rRNA nuclease
EEDFELNL_04093	Root170_gene_4080	196	43	236	42	54	46	108.425	-2.02337	0.572873	-3.53196	0.000412492	0.00868397	Membrane-bound lytic murein transglycosylase F
EEDFELNL_04102	Root170_gene_4089	174	95	91	782	753	716	405.225	2.38468	0.266556	8.94628	3.67661e-19	6.59436e-17	hypothetical protein
EEDFELNL_04103	Root170_gene_4090	99	41	65	442	493	371	232.924	2.40141	0.306013	7.84742	4.24672e-15	5.77039e-13	1,4-dihydroxy-2-naphthoyl-CoA hydrolase
EEDFELNL_04104	Root170_gene_4091	561	337	449	3022	3293	2373	1549.3	2.39552	0.228368	10.4897	9.63268e-26	3.92663e-23	Benzoate--CoA ligase
EEDFELNL_04105	Root170_gene_4092	173	135	169	1156	1350	909	599.656	2.52349	0.245243	10.2897	7.83894e-25	2.34332e-22	putative acyl-CoA dehydrogenase fadE25
EEDFELNL_04106	Root170_gene_4093	141	107	101	1097	1507	1014	605.594	3.07128	0.241687	12.7077	5.36129e-37	8.01335e-34	putative enoyl-CoA hydratase echA12
EEDFELNL_04107	Root170_gene_4094	101	64	90	736	971	605	392.042	2.87322	0.275404	10.4327	1.75747e-25	6.06192e-23	D-beta-hydroxybutyrate dehydrogenase
EEDFELNL_04108	Root170_gene_4095	541	287	487	4661	5298	3565	2264.02	3.06478	0.284625	10.7678	4.88662e-27	2.19116e-24	NADPH dehydrogenase
EEDFELNL_04115	Root170_gene_4102	128	234	123	433	471	469	301.272	1.16058	0.399939	2.90189	0.00370921	0.0438842	Lipopolysaccharide export system ATP-binding protein LptB
EEDFELNL_04116	Root170_gene_4103	89	152	69	289	389	290	204.543	1.29805	0.408001	3.18148	0.00146526	0.0216839	hypothetical protein
EEDFELNL_04117	Root170_gene_4104	226	205	164	458	579	482	339.444	1.05015	0.243918	4.30536	1.66715e-05	0.000622957	High-affinity branched-chain amino acid transport system permease protein LivH
EEDFELNL_04119	Root170_gene_4106	214	148	205	574	875	633	417.544	1.56967	0.277271	5.66113	1.50383e-08	1.27229e-06	hypothetical protein
EEDFELNL_04120	Root170_gene_4107	171	174	112	358	599	306	272.384	1.13866	0.341101	3.33818	0.000843303	0.0145437	hypothetical protein
EEDFELNL_04143	Root170_gene_4130	47	268	46	55	51	35	93.2805	-1.77263	0.734822	-2.41232	0.0158513	0.118758	2-methoxy-6-polyprenyl-1,4-benzoquinol methylase, mitochondrial
EEDFELNL_04198	Root170_gene_4184	77	102	52	364	712	343	253.505	2.27211	0.41418	5.4858	4.11612e-08	3.12825e-06	HTH-type transcriptional repressor GlaR
EEDFELNL_04199	Root170_gene_4185	322	373	203	1195	2117	1171	834.44	1.98747	0.363554	5.46678	4.58281e-08	3.42489e-06	putative protein YisK
EEDFELNL_04200	Root170_gene_4186	796	487	582	2498	4990	2326	1792.03	2.08585	0.33447	6.2363	4.48042e-10	4.56595e-08	Gentisate 1,2-dioxygenase
EEDFELNL_04229	Root170_gene_4215	285	419	203	148	174	145	242.334	-1.28882	0.378111	-3.40859	0.000653003	0.0119513	ATP-dependent DNA helicase Rep
EEDFELNL_04233	Root170_gene_4219	896	1243	606	507	477	525	748.019	-1.17797	0.369754	-3.18581	0.00144349	0.0215933	ATP synthase epsilon chain
EEDFELNL_04234	Root170_gene_4220	3174	6918	2951	2174	2039	1714	3415.36	-1.49972	0.446087	-3.36193	0.000773987	0.0135569	ATP synthase subunit beta 1
EEDFELNL_04235	Root170_gene_4221	1926	3686	1514	1089	1072	985	1843.64	-1.52625	0.42964	-3.5524	0.000381737	0.00815099	ATP synthase gamma chain
EEDFELNL_04236	Root170_gene_4222	4835	9657	4102	3088	2775	2376	4821.4	-1.52898	0.433187	-3.52961	0.000416177	0.00869227	ATP synthase subunit alpha
EEDFELNL_04237	Root170_gene_4223	659	1327	492	379	427	338	648.608	-1.47013	0.454203	-3.23672	0.00120913	0.0186957	ATP synthase subunit delta
EEDFELNL_04238	Root170_gene_4224	739	1359	503	436	382	332	671.026	-1.52233	0.446268	-3.41126	0.000646633	0.0118832	ATP synthase subunit b
EEDFELNL_04240	Root170_gene_4226	1189	1913	838	592	644	534	1016.44	-1.49254	0.394402	-3.78431	0.000154133	0.00397201	ATP synthase subunit a
EEDFELNL_04241	Root170_gene_4227	4217	2396	2034	1617	1195	1283	2178.78	-1.32853	0.296362	-4.48279	7.36747e-06	0.000305886	hypothetical protein
EEDFELNL_04259	Root170_gene_4245	1165	2174	1379	1258	729	919	1352.32	-1.04305	0.427269	-2.44121	0.0146382	0.112393	Alpha-ketoglutarate-dependent taurine dioxygenase
EEDFELNL_04262	Root170_gene_4248	886	726	549	414	326	334	560.902	-1.29333	0.263637	-4.90571	9.30904e-07	5.09045e-05	Putative aliphatic sulfonates transport permease protein SsuC
EEDFELNL_04263	Root170_gene_4249	1646	707	1630	7060	4967	4019	3140.59	1.72099	0.387899	4.43669	9.13541e-06	0.000369038	Catalase
EEDFELNL_04264	Root170_gene_4250	1358	1901	986	938	813	875	1201.95	-1.01189	0.358487	-2.82268	0.00476243	0.0524333	Membrane protein insertase YidC
EEDFELNL_04279	Root170_gene_4265	422	252	380	135	156	158	262.465	-1.51442	0.285711	-5.30052	1.15473e-07	7.84516e-06	hypothetical protein
EEDFELNL_04296	Root170_gene_4282	604	655	503	3023	1225	2259	1328.39	1.5918	0.417615	3.81164	0.000138045	0.00361985	putative protein
EEDFELNL_04297	Root170_gene_4283	276	243	215	1142	496	788	506.96	1.4402	0.386808	3.7233	0.000196636	0.00489841	Spermidine/putrescine import ATP-binding protein PotA
EEDFELNL_04298	Root170_gene_4284	68	55	67	188	141	203	116.935	1.19992	0.340427	3.52475	0.000423885	0.00875898	Spermidine/putrescine transport system permease protein PotB
EEDFELNL_04299	Root170_gene_4285	58	40	46	176	129	167	98.5405	1.43629	0.32642	4.40012	1.08189e-05	0.000433143	Inner membrane ABC transporter permease protein YdcV
EEDFELNL_04300	Root170_gene_4286	206	171	154	537	337	472	303.948	1.06186	0.315751	3.36298	0.000771058	0.0135569	Hydrogen cyanide synthase subunit HcnC
EEDFELNL_04302	Root170_gene_4288	221	168	136	617	339	538	325.204	1.24503	0.354689	3.51021	0.000447745	0.00908457	Hydrogen cyanide synthase subunit HcnB
EEDFELNL_04303	Root170_gene_4289	127	85	85	293	210	264	171.248	1.09949	0.298825	3.67937	0.00023381	0.00554712	Hydrogen cyanide synthase subunit HcnC
EEDFELNL_04304	Root170_gene_4290	17	23	17	94	61	119	53.1884	1.97427	0.477883	4.13128	3.60751e-05	0.00120717	hypothetical protein
EEDFELNL_04308	Root170_gene_4294	82	178	86	61	86	72	100.035	-1.01833	0.467326	-2.17905	0.0293278	0.171903	Fructose import ATP-binding protein FruK
EEDFELNL_04309	Root170_gene_4295	147	476	110	132	114	95	195.023	-1.48508	0.602608	-2.46443	0.0137233	0.106832	Purine-binding protein
EEDFELNL_04318	#N/A	26	12	23	44	60	52	34.7036	1.07161	0.413005	2.59467	0.0094683	0.0852527	FMN
EEDFELNL_04343	Root170_gene_4328	2620	1102	1601	1116	839	900	1389.17	-1.14483	0.317728	-3.60316	0.000314375	0.00699036	hypothetical protein
EEDFELNL_04347	Root170_gene_4332	15	4	18	36	56	22	23.5687	1.30543	0.600142	2.1752	0.0296153	NA	hypothetical protein
EEDFELNL_04354	Root170_gene_4338	507	344	237	237	158	182	284.988	-1.1742	0.332707	-3.52922	0.000416779	0.00869227	hypothetical protein
EEDFELNL_04357	Root170_gene_4341	183	129	91	74	59	48	100.569	-1.43284	0.332179	-4.31347	1.60709e-05	0.000605563	Cytochrome b561
EEDFELNL_04369	Root170_gene_4353	272	227	274	495	1489	487	505.438	1.32018	0.456041	2.89487	0.00379311	0.0447587	Hippurate hydrolase
EEDFELNL_04370	Root170_gene_4354	300	223	219	588	1020	529	453.834	1.2119	0.297578	4.07253	4.65056e-05	0.00148951	hypothetical protein
EEDFELNL_04448	Root170_gene_4432	1005	668	1009	2660	3115	2006	1660.13	1.22227	0.268001	4.56068	5.09877e-06	0.00022654	hypothetical protein
EEDFELNL_04453	Root170_gene_4437	173	241	121	98	88	106	145.674	-1.18525	0.391698	-3.02593	0.00247867	0.0317553	hypothetical protein
EEDFELNL_04466	Root170_gene_4450	336	587	215	267	235	187	320.634	-1.06791	0.447536	-2.3862	0.0170233	0.12432	High-affinity branched-chain amino acid transport system permease protein LivH
EEDFELNL_04470	Root170_gene_4454	2339	3052	1804	1336	957	1096	1873.91	-1.40148	0.345948	-4.05114	5.0969e-05	0.00158712	50S ribosomal protein L13
EEDFELNL_04471	Root170_gene_4455	2002	2277	1443	1079	975	1002	1536.41	-1.21283	0.295375	-4.10607	4.0244e-05	0.00131718	30S ribosomal protein S9
EEDFELNL_04475	Root170_gene_4459	213	322	183	164	142	122	201.193	-1.08347	0.369085	-2.93556	0.00332948	0.0405689	Anhydro-N-acetylmuramic acid kinase
EEDFELNL_04476	Root170_gene_4460	1680	2685	1362	1150	946	1087	1575.99	-1.17441	0.386207	-3.04088	0.0023589	0.0304821	Murein DD-endopeptidase MepM
EEDFELNL_04481	Root170_gene_4465	46	94	52	123	309	100	114.868	1.07077	0.535669	1.99894	0.0456148	0.220044	HTH-type transcriptional regulator CdhR
EEDFELNL_04482	Root170_gene_4466	119	89	115	309	441	294	216.256	1.3789	0.274401	5.02512	5.03122e-07	2.89231e-05	hypothetical protein
EEDFELNL_04490	Root170_gene_4474	64	36	62	124	173	134	94.6951	1.11532	0.329143	3.38857	0.000702589	0.0127033	IS3 family transposase ISAnsp8
EEDFELNL_04538	Root170_gene_4522	470	283	330	1368	1493	1198	808.415	1.62324	0.209932	7.7322	1.05703e-14	1.30119e-12	Histidinol-phosphate aminotransferase
EEDFELNL_04559	Root170_gene_4543	47	195	43	20	28	17	66.1206	-2.53721	0.6865	-3.69587	0.000219136	0.00534026	hypothetical protein
EEDFELNL_04560	Root170_gene_4544	103	580	53	90	80	64	182.122	-2.06245	0.794708	-2.59523	0.00945268	0.0852527	hypothetical protein
EEDFELNL_04563	Root170_gene_4547	68	31	45	122	345	160	118.621	1.82807	0.45331	4.03272	5.51357e-05	0.00168183	FMN-dependent NADH-azoreductase
EEDFELNL_04566	Root170_gene_4550	9373	20203	6867	4440	3835	4348	8946.96	-1.87306	0.481594	-3.88929	0.000100539	0.00283532	hypothetical protein
EEDFELNL_04567	Root170_gene_4551	1886	3042	1380	873	761	841	1577.38	-1.67645	0.399324	-4.19823	2.69013e-05	0.000957346	hypothetical protein
EEDFELNL_04570	#N/A	71842	20981	64326	149060	138166	338207	126390	1.78245	0.553918	3.2179	0.00129133	0.0196282	6S
EEDFELNL_04611	Root170_gene_4594	835	876	571	533	414	457	639.147	-1.00014	0.301195	-3.32057	0.000898338	0.0152006	Lysine--tRNA ligase
EEDFELNL_04612	Root170_gene_4595	223	392	182	222	158	124	228.226	-1.01132	0.439255	-2.30235	0.0213152	0.141813	Benzil reductase ((S)-benzoin forming)
EEDFELNL_04620	Root170_gene_4603	177	489	91	147	145	131	211.005	-1.20393	0.608896	-1.97724	0.048015	0.22606	Adaptive-response sensory-kinase SasA
EEDFELNL_04676	Root170_gene_4659	200	338	194	131	154	139	204.351	-1.12989	0.384849	-2.93593	0.00332545	0.0405689	hypothetical protein
EEDFELNL_04732	Root170_gene_4715	98	119	100	213	931	250	262.209	1.7523	0.557476	3.14328	0.00167069	0.023632	hypothetical protein
EEDFELNL_04780	Root170_gene_4762	773	641	740	1129	3627	1313	1290.98	1.1442	0.447759	2.55541	0.0106064	0.0914598	TRAP-T-associated universal stress protein TeaD
EEDFELNL_04831	Root170_gene_4813	13	9	26	32	80	29	29.8184	1.18758	0.605579	1.96107	0.0498706	0.231349	hypothetical protein
EEDFELNL_04833	Root170_gene_4815	181	117	151	315	652	319	273.121	1.2018	0.349579	3.43786	0.00058634	0.0110006	Transcriptional activator protein NhaR
EEDFELNL_04855	Root170_gene_4837	2	3	0	4	22	10	6.23795	2.52362	1.08557	2.32469	0.0200885	NA	putative protein YqjZ
EEDFELNL_04859	Root170_gene_4841	2252	4164	1800	1641	991	1225	2162.22	-1.4266	0.451336	-3.16084	0.00157315	0.0226091	NADP-specific glutamate dehydrogenase
EEDFELNL_04867	Root170_gene_4849	3098	3430	2285	1908	1595	1559	2417.47	-1.1101	0.286194	-3.87885	0.00010495	0.00290492	Cell shape-determining protein MreB
EEDFELNL_04921	Root170_gene_4903	1138	669	885	2876	1850	2443	1586.21	1.14643	0.305025	3.75847	0.000170958	0.00430661	Peptide deformylase 1
EEDFELNL_04968	Root170_gene_4950	38	44	12	11	24	9	23.8632	-1.42115	0.625352	-2.27255	0.0230531	NA	Phosphinothricin N-acetyltransferase
EEDFELNL_04988	Root170_gene_4970	220	579	223	134	288	132	281.112	-1.28269	0.543601	-2.35962	0.0182938	0.129537	Leucine-, isoleucine-, valine-, threonine-, and alanine-binding protein
EEDFELNL_04989	Root170_gene_4971	71	107	53	35	71	28	63.587	-1.14782	0.482779	-2.37752	0.0174293	0.126053	High-affinity branched-chain amino acid transport system permease protein LivH
EEDFELNL_04991	Root170_gene_4973	50	139	61	45	67	44	72.2492	-1.06389	0.530387	-2.00587	0.0448705	0.21822	Arabinose import ATP-binding protein AraG
EEDFELNL_04994	Root170_gene_4976	71	93	36	27	43	19	50.6588	-1.50665	0.493451	-3.05329	0.00226347	0.0298081	Diacetyl reductase [(S)-acetoin forming]
EEDFELNL_04995	Root170_gene_4977	76	218	78	50	75	39	97.1039	-1.57632	0.558206	-2.82391	0.00474423	0.0524333	3-oxosteroid 1-dehydrogenase
EEDFELNL_05002	Root170_gene_4984	0	0	0	6	3	2	1.64206	3.99922	1.80091	2.22067	0.0263734	NA	hypothetical protein
EEDFELNL_05033	Root170_gene_5015	101	113	65	238	264	222	161.236	1.06619	0.314495	3.39018	0.000698478	0.0126801	Spermidine/putrescine transport system permease protein PotB
EEDFELNL_05034	Root170_gene_5016	662	350	451	1432	1097	1087	812.646	1.03844	0.271589	3.82356	0.000131536	0.00351077	Spermidine/putrescine import ATP-binding protein PotA
EEDFELNL_05059	Root170_gene_5041	1722	1623	1369	713	654	838	1216.4	-1.38531	0.278715	-4.97035	6.68319e-07	3.79323e-05	50S ribosomal protein L21
EEDFELNL_05067	Root170_gene_5048	501	357	423	1369	1211	865	752.864	1.12217	0.247695	4.53046	5.88548e-06	0.000251338	Phosphomethylpyrimidine synthase
EEDFELNL_05075	Root170_gene_5056	15	9	20	25	58	31	25.1607	1.0469	0.530471	1.97352	0.0484361	NA	hypothetical protein
EEDFELNL_05078	Root170_gene_5059	53	23	58	111	151	109	80.3344	1.17086	0.398273	2.93985	0.00328374	0.0403406	hypothetical protein
EEDFELNL_05084	Root170_gene_5065	936	248	917	1534	2044	1593	1159.04	1.02614	0.4682	2.19167	0.028403	0.169715	hypothetical protein
EEDFELNL_05085	Root170_gene_5066	393	143	312	581	1166	473	480.156	1.08969	0.435936	2.49966	0.0124314	0.101434	Cardiolipin synthase
EEDFELNL_05100	Root170_gene_5081	2154	2915	1026	1277	814	774	1576.35	-1.40497	0.449391	-3.12639	0.00176969	0.0248755	hypothetical protein
EEDFELNL_05101	Root170_gene_5082	1423	3960	1084	1361	1175	1216	1829.24	-1.14897	0.545623	-2.1058	0.0352219	0.190283	Tol-Pal system protein TolQ
EEDFELNL_05102	Root170_gene_5083	1574	2420	863	1091	947	965	1374.14	-1.01538	0.430938	-2.35622	0.0184621	0.129967	Tol-Pal system protein TolR
EEDFELNL_05112	Root170_gene_5093	1015	1414	856	695	611	482	891.896	-1.21449	0.337283	-3.60079	0.000317253	0.00699036	Ornithine carbamoyltransferase, anabolic
EEDFELNL_05117	Root170_gene_5098	1391	3547	1135	1278	1052	813	1652.13	-1.32348	0.51717	-2.55909	0.0104947	0.0910219	Solute-binding protein
EEDFELNL_05123	Root170_gene_5104	182	261	97	101	86	85	142.976	-1.30677	0.436361	-2.99469	0.00274728	0.0348975	Putrescine transport system permease protein PotH
EEDFELNL_05169	Root170_gene_5150	39	36	40	151	190	110	88.7261	1.64492	0.32615	5.04346	4.57188e-07	2.69741e-05	Thioredoxin reductase
EEDFELNL_05170	Root170_gene_5151	91	48	64	264	233	292	157.325	1.6991	0.315295	5.38892	7.08806e-08	5.12627e-06	hypothetical protein
EEDFELNL_05176	Root170_gene_5157	6346	864	4393	21132	4623	15555	8435.71	1.64207	0.701674	2.34021	0.0192727	0.132544	Glutamine--fructose-6-phosphate aminotransferase [isomerizing]
EEDFELNL_05178	Root170_gene_5159	110	57	95	215	238	197	145.897	1.02481	0.293565	3.49091	0.000481379	0.00950883	hypothetical protein
EEDFELNL_05186	Root170_gene_5167	56	34	46	125	338	141	113.902	1.83006	0.440981	4.14999	3.32493e-05	0.00114684	hypothetical protein
EEDFELNL_05207	Root170_gene_5188	169	300	243	95	206	132	202.326	-1.08681	0.43932	-2.47384	0.0133671	0.106376	Outer membrane protein W
EEDFELNL_05316	Root170_gene_5297	1	3	1	7	7	13	5.16579	2.1362	1.00074	2.13462	0.0327921	NA	hypothetical protein
EEDFELNL_05331	Root170_gene_5312	25	13	14	34	73	24	28.5424	1.02683	0.519298	1.97735	0.0480024	0.22606	4-hydroxy-4-methyl-2-oxoglutarate aldolase/4-carboxy-4-hydroxy-2-oxoadipate aldolase
EEDFELNL_05338	Root170_gene_5319	283	810	153	259	86	165	320.719	-1.63624	0.680044	-2.40608	0.0161248	0.119708	NADH-dependent FMN reductase SfnF
EEDFELNL_05343	Root170_gene_5324	9162	11852	7442	5681	3866	4350	7487.65	-1.35169	0.341945	-3.95295	7.71925e-05	0.00226452	Elongation factor G
EEDFELNL_05344	Root170_gene_5325	1168	1444	889	658	526	607	932.019	-1.27713	0.327167	-3.90358	9.47784e-05	0.00270692	30S ribosomal protein S7
EEDFELNL_05345	Root170_gene_5326	629	545	363	310	188	243	396.283	-1.33029	0.336685	-3.95116	7.77733e-05	0.00226452	30S ribosomal protein S12
EEDFELNL_05352	Root170_gene_5333	8576	13908	7492	5468	5470	4051	7974.27	-1.34924	0.367576	-3.67064	0.00024194	0.0056799	DNA-directed RNA polymerase subunit beta'
EEDFELNL_05353	Root170_gene_5334	6481	13146	6081	4655	4344	3565	6849.7	-1.39209	0.424385	-3.28024	0.00103717	0.0166691	DNA-directed RNA polymerase subunit beta
EEDFELNL_05354	Root170_gene_5335	3208	3750	2060	1450	1355	1338	2316.68	-1.43012	0.319285	-4.47914	7.49452e-06	0.000308307	50S ribosomal protein L7/L12
EEDFELNL_05355	Root170_gene_5336	1775	3170	1284	881	750	583	1523.83	-1.84191	0.431518	-4.26843	1.96851e-05	0.000723507	50S ribosomal protein L10
EEDFELNL_05357	Root170_gene_5338	764	1106	549	532	435	417	667.557	-1.13238	0.371639	-3.04698	0.0023115	0.0300428	50S ribosomal protein L11

## Sheet: SE9
Gene	Gene_name	GLU1	GLU2	GLU3	IAA1	IAA2	IAA3	baseMean	log2FoldChange	lfcSE	stat	pvalue	padj	Description
KKIIADKH_00001	KKIIADKH_00001	1535	1191	1698	969	1220	809	1295.56	-1.18117	0.0952211	-12.4045	2.46954e-35	4.33986e-34	Sensor histidine kinase RcsC
KKIIADKH_00011	KKIIADKH_00011	12	8	21	50	62	35	27.4443	1.22962	0.411506	2.9881	0.00280722	0.00530958
KKIIADKH_00012	KKIIADKH_00012	958	773	1089	580	821	694	853.621	-1.03784	0.122536	-8.46967	2.4608e-17	1.72669e-16
KKIIADKH_00021	KKIIADKH_00021	21	24	22	8	13	11	18.2222	-1.70421	0.485071	-3.51332	0.000442546	0.00094578	hypothetical protein
KKIIADKH_00034	KKIIADKH_00034	136	102	141	48	75	74	103.552	-1.54861	0.230097	-6.73023	1.6939e-11	7.73826e-11	hypothetical protein
KKIIADKH_00036	KKIIADKH_00036	47	45	58	25	51	35	45.2927	-1.06987	0.312491	-3.42367	0.000617827	0.00129264	Outer membrane protein A
KKIIADKH_00037	KKIIADKH_00037	57	28	43	20	33	29	36.6577	-1.24226	0.35374	-3.51178	0.000445115	0.000950314
KKIIADKH_00043	KKIIADKH_00043	459	341	438	1073	1626	1255	777.175	1.05698	0.123747	8.54141	1.32598e-17	9.46297e-17
KKIIADKH_00047	KKIIADKH_00047	74	80	101	314	346	175	161.941	1.06951	0.220326	4.85421	1.20869e-06	3.55084e-06	hypothetical protein
KKIIADKH_00059	KKIIADKH_00059	1334	1128	1470	920	1391	740	1200.66	-1.01157	0.119567	-8.46031	2.66659e-17	1.86661e-16
KKIIADKH_00060	KKIIADKH_00060	912	781	1050	566	810	439	796.818	-1.2361	0.123441	-10.0137	1.32705e-23	1.35294e-22	hypothetical protein
KKIIADKH_00064	KKIIADKH_00064	1	1	2	10	14	4	4.37757	2.14925	1.07845	1.99291	0.0462709	0.0702046	hypothetical protein
KKIIADKH_00069	KKIIADKH_00069	17	9	19	65	89	34	33.2056	1.42544	0.399728	3.56604	0.000362422	0.000782907	hypothetical protein
KKIIADKH_00071	KKIIADKH_00071	5	6	14	30	54	26	19.2191	1.49744	0.508599	2.94424	0.00323745	0.00607424	hypothetical protein
KKIIADKH_00086	KKIIADKH_00086	1603	1383	1869	1114	1497	909	1453.6	-1.09632	0.103359	-10.6069	2.76848e-26	3.3143e-25	Inducible lysine decarboxylase
KKIIADKH_00088	KKIIADKH_00088	1393	976	1383	709	877	698	1065.88	-1.32246	0.102633	-12.8853	5.44502e-38	1.07287e-36
KKIIADKH_00093	KKIIADKH_00093	143	124	177	85	135	67	127.668	-1.27019	0.204894	-6.19926	5.67307e-10	2.27389e-09	hypothetical protein
KKIIADKH_00110	KKIIADKH_00110	450	482	524	301	461	185	422.795	-1.29696	0.190225	-6.81801	9.23103e-12	4.2873e-11
KKIIADKH_00113	KKIIADKH_00113	225	154	216	114	167	160	179.946	-1.03235	0.189637	-5.44382	5.21511e-08	1.75496e-07	hypothetical protein
KKIIADKH_00114	KKIIADKH_00114	123	70	138	62	78	59	92.6669	-1.33083	0.233496	-5.6996	1.20087e-08	4.30344e-08
KKIIADKH_00116	KKIIADKH_00116	184	160	187	64	81	65	136.955	-1.96032	0.19276	-10.1697	2.70621e-24	2.9005e-23
KKIIADKH_00120	KKIIADKH_00120	47	30	29	115	151	136	75.6293	1.31355	0.26914	4.88054	1.05798e-06	3.13643e-06
KKIIADKH_00126	KKIIADKH_00126	197	132	201	93	126	111	151.362	-1.28565	0.187072	-6.87247	6.31001e-12	2.9612e-11
KKIIADKH_00147	KKIIADKH_00147	2	1	3	12	11	15	6.41347	2.10165	0.887994	2.36673	0.0179459	0.0298604
KKIIADKH_00162	KKIIADKH_00162	2208	1795	2450	7980	10340	6569	4597.32	1.32025	0.0874426	15.0985	1.65601e-51	5.47512e-50	hypothetical protein
KKIIADKH_00167	KKIIADKH_00167	278	230	268	170	204	159	230.117	-1.16191	0.150822	-7.70387	1.32002e-14	7.71704e-14	hypothetical protein
KKIIADKH_00169	KKIIADKH_00169	273	216	276	155	189	192	228.569	-1.11418	0.170715	-6.52655	6.72997e-11	2.90227e-10
KKIIADKH_00178	KKIIADKH_00178	530	349	434	206	280	275	369.569	-1.38584	0.167545	-8.27145	1.32344e-16	8.92254e-16
KKIIADKH_00180	KKIIADKH_00180	140	105	150	90	111	80	117.538	-1.10635	0.192404	-5.75017	8.91547e-09	3.23318e-08
KKIIADKH_00188	KKIIADKH_00188	1527	1124	1523	940	1358	902	1270.74	-1.00776	0.0961055	-10.486	1.00185e-25	1.15867e-24	3-ketoacyl-CoA thiolase
KKIIADKH_00202	KKIIADKH_00202	1520	1358	1620	1090	1494	898	1380.09	-1.00988	0.105698	-9.55438	1.24328e-21	1.13505e-20	putative parvulin-type peptidyl-prolyl cis-trans isomerase
KKIIADKH_00205	KKIIADKH_00205	1159	861	1244	610	818	652	939.668	-1.25895	0.107131	-11.7515	6.93888e-32	1.07141e-30	hypothetical protein
KKIIADKH_00213	KKIIADKH_00213	246	170	249	127	177	132	192.575	-1.22208	0.162111	-7.53854	4.75275e-14	2.64132e-13	Protease synthase and sporulation protein PAI 2
KKIIADKH_00218	KKIIADKH_00218	670	530	634	333	468	416	538.096	-1.20438	0.137704	-8.7461	2.20853e-18	1.65484e-17
KKIIADKH_00229	KKIIADKH_00229	517	438	599	1821	2302	1438	1050.15	1.21135	0.108341	11.1809	5.05739e-29	6.83507e-28
KKIIADKH_00230	KKIIADKH_00230	1110	932	1239	3734	4965	2962	2202.11	1.19548	0.100779	11.8624	1.85681e-32	2.92885e-31	hypothetical protein
KKIIADKH_00231	KKIIADKH_00231	3479	2676	3656	13579	18619	11453	7737.38	1.52387	0.0864108	17.6352	1.32309e-69	7.90077e-68
KKIIADKH_00251	KKIIADKH_00251	20	23	21	140	183	55	61.756	1.87943	0.36423	5.16002	2.46922e-07	7.86175e-07
KKIIADKH_00263	KKIIADKH_00263	21	22	23	82	111	62	47.0527	1.30625	0.312657	4.1779	2.94213e-05	7.29857e-05
KKIIADKH_00276	KKIIADKH_00276	150	132	164	84	143	83	131.776	-1.16537	0.19485	-5.98087	2.21945e-09	8.46689e-09	hypothetical protein
KKIIADKH_00282	KKIIADKH_00282	7	8	7	28	39	17	15.469	1.27154	0.533672	2.38262	0.0171897	0.0286838
KKIIADKH_00292	KKIIADKH_00292	3613	2829	3902	1601	2123	1342	2772.67	-1.6559	0.087917	-18.8348	3.918e-79	2.93951e-77
KKIIADKH_00293	KKIIADKH_00293	4399	3894	4911	1576	2167	1220	3352.56	-2.0543	0.107215	-19.1605	7.91266e-82	6.52181e-80	Inosine-5'-monophosphate dehydrogenase
KKIIADKH_00304	KKIIADKH_00304	724	586	747	286	404	255	544.385	-1.75236	0.116026	-15.1032	1.54285e-51	5.12997e-50	hypothetical protein
KKIIADKH_00305	KKIIADKH_00305	1933	1513	2319	1188	1675	978	1672.5	-1.21388	0.110708	-10.9647	5.64742e-28	7.37694e-27	Cytochrome bo(3) ubiquinol oxidase subunit 1
KKIIADKH_00306	KKIIADKH_00306	423	326	400	191	218	157	309.952	-1.64071	0.138877	-11.8141	3.29903e-32	5.16202e-31	Cytochrome bo(3) ubiquinol oxidase subunit 3
KKIIADKH_00307	KKIIADKH_00307	178	128	195	63	104	43	128.434	-1.8952	0.219318	-8.64132	5.55667e-18	4.06979e-17	hypothetical protein
KKIIADKH_00308	KKIIADKH_00308	494	357	464	198	276	207	358.074	-1.56702	0.132821	-11.7979	3.99955e-32	6.24142e-31
KKIIADKH_00313	KKIIADKH_00313	433	392	506	210	336	178	366.526	-1.52405	0.148805	-10.2419	1.28684e-24	1.39974e-23	Ribosome-binding factor A
KKIIADKH_00314	KKIIADKH_00314	3866	3241	4312	2332	3284	2137	3351.85	-1.18856	0.0871642	-13.6359	2.44968e-42	6.02333e-41
KKIIADKH_00315	KKIIADKH_00315	1367	1154	1672	979	1359	629	1238.32	-1.14519	0.147543	-7.76178	8.37456e-15	4.96534e-14	Transcription termination/antitermination protein NusA
KKIIADKH_00321	KKIIADKH_00321	1059	829	1203	671	871	523	899.56	-1.20759	0.110949	-10.8842	1.37102e-27	1.73663e-26	tRNA threonylcarbamoyladenosine dehydratase
KKIIADKH_00322	KKIIADKH_00322	1458	1188	1501	747	1086	680	1177.53	-1.35638	0.0996664	-13.6092	3.53004e-42	8.60743e-41
KKIIADKH_00323	KKIIADKH_00323	1083	806	1135	423	549	355	789.461	-1.80927	0.10556	-17.1398	7.49119e-66	4.05912e-64
KKIIADKH_00324	KKIIADKH_00324	3353	2468	3321	1301	1852	1234	2438.21	-1.68336	0.0882988	-19.0643	4.9963e-81	4.00525e-79	Tol-Pal system protein TolB
KKIIADKH_00327	KKIIADKH_00327	2443	1944	2620	7422	9412	6114	4458.79	1.08648	0.0840677	12.9239	3.30168e-38	6.54965e-37
KKIIADKH_00328	KKIIADKH_00328	967	682	931	2843	3759	3244	1841.97	1.32939	0.113549	11.7076	1.16491e-31	1.77527e-30	dTTP/UTP pyrophosphatase
KKIIADKH_00332	KKIIADKH_00332	1220	862	1235	3440	4456	2936	2103.8	1.0882	0.0909904	11.9595	5.79338e-33	9.31398e-32
KKIIADKH_00335	KKIIADKH_00335	1463	1023	1371	769	1113	826	1142.8	-1.12669	0.106822	-10.5473	5.22797e-26	6.15575e-25
KKIIADKH_00342	KKIIADKH_00342	316	230	309	154	231	175	248.159	-1.22816	0.151237	-8.12073	4.6338e-16	3.00564e-15
KKIIADKH_00344	KKIIADKH_00344	392	303	420	213	311	179	318.836	-1.29662	0.139318	-9.30687	1.3165e-20	1.1313e-19	Cytosine deaminase
KKIIADKH_00346	KKIIADKH_00346	1	2	5	13	20	7	6.72572	1.67135	0.846749	1.97384	0.0483995	0.072989
KKIIADKH_00354	KKIIADKH_00354	525	389	515	258	423	289	418.613	-1.18536	0.133984	-8.84698	8.9918e-19	6.90551e-18
KKIIADKH_00355	KKIIADKH_00355	411	342	403	248	311	227	341.255	-1.1804	0.130238	-9.0634	1.26445e-19	1.02487e-18
KKIIADKH_00357	KKIIADKH_00357	0	4	2	17	24	8	7.62816	2.3174	0.892321	2.59705	0.00940271	0.0163618	hypothetical protein
KKIIADKH_00369	KKIIADKH_00369	383	272	374	175	205	166	281.991	-1.52261	0.142867	-10.6575	1.60877e-26	1.96546e-25
KKIIADKH_00370	KKIIADKH_00370	385	314	421	235	310	194	325.699	-1.22685	0.133078	-9.21901	2.99863e-20	2.52126e-19	Flavodoxin FldP
KKIIADKH_00373	KKIIADKH_00373	665	508	618	373	411	497	540.757	-1.06814	0.173162	-6.16843	6.89701e-10	2.7438e-09	Renalase
KKIIADKH_00389	KKIIADKH_00389	715	587	814	296	425	263	560.268	-1.73333	0.118898	-14.5783	3.85933e-48	1.14064e-46	Succinate-semialdehyde dehydrogenase [NADP(+)] GabD
KKIIADKH_00399	KKIIADKH_00399	288	198	279	828	1075	954	538.232	1.30067	0.13726	9.47595	2.64336e-21	2.37253e-20
KKIIADKH_00400	KKIIADKH_00400	287	170	216	857	1142	898	522.305	1.49693	0.143755	10.4131	2.16074e-25	2.46485e-24
KKIIADKH_00401	KKIIADKH_00401	146	104	144	402	617	585	295.343	1.42514	0.185042	7.70172	1.34242e-14	7.83893e-14	hypothetical protein
KKIIADKH_00402	KKIIADKH_00402	505	333	503	1264	1540	1435	841.521	1.06975	0.133261	8.02749	9.94895e-16	6.28061e-15	hypothetical protein
KKIIADKH_00403	KKIIADKH_00403	64	69	80	203	296	205	136.924	1.09102	0.196055	5.56489	2.62323e-08	9.10508e-08	hypothetical protein
KKIIADKH_00404	KKIIADKH_00404	865	712	894	3261	3915	2790	1828.74	1.39094	0.0899741	15.4593	6.52671e-54	2.34321e-52	hypothetical protein
KKIIADKH_00413	KKIIADKH_00413	535	469	560	3860	4725	3208	1882.85	2.28686	0.0976524	23.4183	2.78172e-121	3.69968e-119	hypothetical protein
KKIIADKH_00414	KKIIADKH_00414	766	524	776	2448	2977	2523	1482.63	1.34516	0.109242	12.3136	7.65616e-35	1.30624e-33	Multidrug resistance protein MdtA
KKIIADKH_00416	KKIIADKH_00416	417	302	356	265	281	180	315.739	-1.18863	0.154407	-7.69798	1.3823e-14	8.05702e-14
KKIIADKH_00422	KKIIADKH_00422	5339	3945	5560	2725	3520	2452	4167.06	-1.38795	0.0794055	-17.4793	2.06052e-68	1.1707e-66	Phosphomannomutase/phosphoglucomutase
KKIIADKH_00442	KKIIADKH_00442	584	411	562	259	396	371	453.872	-1.20333	0.159451	-7.54675	4.46263e-14	2.48954e-13	Quinone reductase
KKIIADKH_00448	KKIIADKH_00448	5820	4972	6704	1239	1612	1025	4080.96	-2.80293	0.092125	-30.4253	2.54128e-203	1.14397e-200	Dihydrolipoyl dehydrogenase
KKIIADKH_00449	KKIIADKH_00449	701	659	854	164	225	119	519.639	-2.764	0.145112	-19.0473	6.91542e-81	5.46879e-79
KKIIADKH_00450	KKIIADKH_00450	5640	5119	7049	1074	1339	802	4058.44	-3.1012	0.111692	-27.7656	1.12964e-169	3.4793e-167
KKIIADKH_00451	KKIIADKH_00451	15476	13983	19444	2198	3182	2029	10953	-3.35485	0.101381	-33.0914	3.95181e-240	2.89075e-237
KKIIADKH_00455	KKIIADKH_00455	3940	2902	3748	2418	3042	2489	3218.91	-1.0229	0.0937302	-10.9132	9.96322e-28	1.27582e-26
KKIIADKH_00457	KKIIADKH_00457	494	354	454	258	348	338	392.199	-1.06449	0.15576	-6.83417	8.24788e-12	3.84288e-11	hypothetical protein
KKIIADKH_00461	KKIIADKH_00461	668	563	712	355	466	295	544.339	-1.42987	0.115465	-12.3836	3.20655e-35	5.60141e-34	Solute-binding protein
KKIIADKH_00462	KKIIADKH_00462	169	138	210	116	179	85	154.178	-1.08381	0.196354	-5.51966	3.39653e-08	1.16441e-07
KKIIADKH_00465	KKIIADKH_00465	125	113	131	466	618	406	272.51	1.38226	0.147466	9.37341	7.02257e-21	6.1521e-20	hypothetical protein
KKIIADKH_00478	KKIIADKH_00478	57990	40615	60435	16378	22647	15420	39403.1	-2.16251	0.0845778	-25.5683	3.43989e-144	7.45565e-142
KKIIADKH_00485	KKIIADKH_00485	478	366	525	1940	2579	1808	1116.02	1.58998	0.0975223	16.3037	9.28838e-60	4.11785e-58	hypothetical protein
KKIIADKH_00487	KKIIADKH_00487	117	110	133	346	510	309	226.746	1.05531	0.160814	6.56233	5.29723e-11	2.31685e-10	hypothetical protein
KKIIADKH_00509	KKIIADKH_00509	9	14	34	102	100	66	47.0763	1.63012	0.385195	4.23193	2.31692e-05	5.82363e-05	IS3 family transposase ISKpn40
KKIIADKH_00525	KKIIADKH_00525	16658	12444	16760	8171	11699	7020	12859.9	-1.40261	0.0892681	-15.7123	1.24612e-55	4.67453e-54	hypothetical protein
KKIIADKH_00527	KKIIADKH_00527	1153	797	1094	616	878	725	913.871	-1.06376	0.120707	-8.8127	1.2217e-18	9.32127e-18	hypothetical protein
KKIIADKH_00528	KKIIADKH_00528	1098	792	1218	651	897	551	905.12	-1.18794	0.110633	-10.7377	6.77332e-27	8.43351e-26
KKIIADKH_00535	KKIIADKH_00535	885	592	823	1968	2519	2610	1426.07	1.03973	0.149012	6.97753	3.00421e-12	1.45055e-11	hypothetical protein
KKIIADKH_00536	KKIIADKH_00536	560	412	592	1615	2182	1525	1021.92	1.14873	0.0981975	11.6982	1.30168e-31	1.97344e-30
KKIIADKH_00538	KKIIADKH_00538	824	583	837	377	537	455	637.929	-1.3184	0.128577	-10.2537	1.13846e-24	1.24996e-23	L-2-hydroxyglutarate dehydrogenase
KKIIADKH_00539	KKIIADKH_00539	1014	782	931	382	474	405	726.363	-1.72554	0.118921	-14.5099	1.04812e-47	3.06679e-46	hypothetical protein
KKIIADKH_00540	KKIIADKH_00540	108	77	95	61	84	63	84.6896	-1.04795	0.224777	-4.66217	3.12891e-06	8.69439e-06
KKIIADKH_00551	KKIIADKH_00551	55	37	51	590	979	630	317.654	3.31171	0.185095	17.8919	1.36371e-71	8.7697e-70	hypothetical protein
KKIIADKH_00552	KKIIADKH_00552	226	149	170	2934	4038	2906	1420.13	3.55836	0.124251	28.6385	2.23188e-180	7.68292e-178	hypothetical protein
KKIIADKH_00553	KKIIADKH_00553	340	269	315	3484	4620	3903	1794.43	3.08699	0.118542	26.0412	1.69185e-149	4.12529e-147	Hippurate hydrolase
KKIIADKH_00559	KKIIADKH_00559	617	401	544	1468	1565	1646	951.472	1.00048	0.148266	6.74785	1.50053e-11	6.87634e-11
KKIIADKH_00564	KKIIADKH_00564	3637	2711	4006	9758	12362	9643	6332.86	1.01072	0.0875606	11.5431	7.99525e-31	1.17854e-29	hypothetical protein
KKIIADKH_00570	KKIIADKH_00570	37	19	29	22	23	13	24.7428	-1.16256	0.410902	-2.82929	0.00466511	0.00852067
KKIIADKH_00574	KKIIADKH_00574	546	373	487	1579	2000	1878	1019.95	1.3596	0.13467	10.0958	5.7668e-24	6.03679e-23
KKIIADKH_00576	KKIIADKH_00576	2082	1553	1964	1081	1672	1430	1699.74	-1.03252	0.130134	-7.93429	2.11704e-15	1.30135e-14	hypothetical protein
KKIIADKH_00599	KKIIADKH_00599	437	323	426	1498	1729	1252	837.265	1.30255	0.106809	12.1951	3.30287e-34	5.47547e-33
KKIIADKH_00601	KKIIADKH_00601	3837	3075	4110	11419	14537	11040	7169.75	1.13183	0.0783455	14.4467	2.63171e-47	7.54939e-46	Methylmalonyl-CoA mutase
KKIIADKH_00608	KKIIADKH_00608	989	692	944	487	601	475	741.627	-1.35681	0.109421	-12.3999	2.61501e-35	4.58174e-34
KKIIADKH_00623	KKIIADKH_00623	454	318	489	1190	1488	1406	804.837	1.10449	0.136839	8.07145	6.94699e-16	4.47218e-15	hypothetical protein
KKIIADKH_00624	KKIIADKH_00624	39	36	51	179	241	130	97.6383	1.48922	0.23529	6.32932	2.46242e-10	1.01337e-09	hypothetical protein
KKIIADKH_00625	KKIIADKH_00625	112	66	121	584	671	569	304.465	2.01558	0.163477	12.3294	6.28822e-35	1.08231e-33
KKIIADKH_00627	KKIIADKH_00627	917	648	1056	2660	3897	2969	1793.85	1.25476	0.115786	10.8369	2.30226e-27	2.89738e-26
KKIIADKH_00628	KKIIADKH_00628	443	280	460	1697	2237	1618	974.887	1.62322	0.113161	14.3444	1.15545e-46	3.21985e-45	Aconitate isomerase
KKIIADKH_00645	KKIIADKH_00645	8	17	14	8	12	7	11.813	-1.20124	0.60233	-1.99433	0.046116	0.0700236	hypothetical protein
KKIIADKH_00661	KKIIADKH_00661	2499	2148	2855	1214	1634	1132	2058.3	-1.5396	0.0902561	-17.0581	3.04143e-65	1.57508e-63
KKIIADKH_00662	KKIIADKH_00662	693	556	774	270	388	244	530.391	-1.79228	0.11917	-15.0398	4.03063e-51	1.31772e-49	4-formylbenzenesulfonate dehydrogenase TsaC1/TsaC2
KKIIADKH_00668	KKIIADKH_00668	519	408	483	255	346	319	411.962	-1.22634	0.146761	-8.35603	6.4862e-17	4.44464e-16	Hydroxyacylglutathione hydrolase GloB
KKIIADKH_00675	KKIIADKH_00675	166	144	165	105	112	95	139.381	-1.22221	0.187493	-6.51869	7.09218e-11	3.05397e-10	Cytochrome b561
KKIIADKH_00677	KKIIADKH_00677	1131	759	1112	3322	4452	3256	2071.34	1.26642	0.0956314	13.2427	4.97353e-40	1.07797e-38
KKIIADKH_00683	KKIIADKH_00683	367	312	431	179	216	165	300.88	-1.60261	0.140205	-11.4304	2.94609e-30	4.236e-29	Heme-binding protein A
KKIIADKH_00684	KKIIADKH_00684	117	101	157	46	76	61	100.445	-1.64977	0.230361	-7.16169	7.96856e-13	4.03391e-12
KKIIADKH_00685	KKIIADKH_00685	61	51	79	55	57	22	56.2071	-1.14434	0.312927	-3.65688	0.000255303	0.000566136	Glutathione transport system permease protein GsiD
KKIIADKH_00686	KKIIADKH_00686	310	247	314	123	184	163	240.688	-1.50334	0.165665	-9.07456	1.14143e-19	9.27726e-19
KKIIADKH_00687	KKIIADKH_00687	113	101	139	79	83	65	102.403	-1.25008	0.212721	-5.87662	4.18728e-09	1.55482e-08	Glyoxylate/hydroxypyruvate reductase A
KKIIADKH_00688	KKIIADKH_00688	235	202	286	140	152	116	201.754	-1.43811	0.164742	-8.72945	2.55921e-18	1.91026e-17	Putrescine--pyruvate aminotransferase
KKIIADKH_00689	KKIIADKH_00689	112	94	107	41	77	73	89.7883	-1.33094	0.254758	-5.22432	1.74796e-07	5.63897e-07
KKIIADKH_00691	KKIIADKH_00691	68	56	68	31	30	55	55.4942	-1.29736	0.337077	-3.84885	0.000118674	0.000274825
KKIIADKH_00692	KKIIADKH_00692	131	85	126	38	52	52	88.3105	-1.86635	0.243329	-7.67008	1.71893e-14	9.96945e-14
KKIIADKH_00693	KKIIADKH_00693	177	130	144	79	117	72	127.481	-1.38474	0.199014	-6.958	3.45134e-12	1.6501e-11
KKIIADKH_00697	KKIIADKH_00697	680	445	522	308	389	409	485.198	-1.16797	0.17169	-6.80276	1.02631e-11	4.74781e-11
KKIIADKH_00707	KKIIADKH_00707	13547	10164	11997	2495	3360	2924	8472.26	-2.63479	0.113359	-23.2429	1.67757e-119	2.18159e-117	hypothetical protein
KKIIADKH_00708	KKIIADKH_00708	239	205	241	138	212	124	202.473	-1.17108	0.163401	-7.16689	7.6723e-13	3.89067e-12
KKIIADKH_00717	KKIIADKH_00717	1894	1510	1735	1128	1592	1160	1566.86	-1.03289	0.10173	-10.1533	3.2049e-24	3.41623e-23	hypothetical protein
KKIIADKH_00737	KKIIADKH_00737	834	853	1087	708	956	411	838.117	-1.07959	0.173102	-6.23673	4.46809e-10	1.80825e-09	Elongation factor Ts
KKIIADKH_00738	KKIIADKH_00738	2586	2411	3112	1971	2719	1143	2414.7	-1.13652	0.162073	-7.01241	2.34254e-12	1.14143e-11
KKIIADKH_00750	KKIIADKH_00750	1905	1635	2167	1243	1734	975	1682.64	-1.16955	0.109766	-10.6549	1.65374e-26	2.01619e-25	D-beta-hydroxybutyrate dehydrogenase
KKIIADKH_00766	KKIIADKH_00766	1093	856	1229	601	817	547	905.376	-1.31477	0.101346	-12.9731	1.73853e-38	3.52037e-37
KKIIADKH_00769	KKIIADKH_00769	39	26	46	142	157	99	75.0031	1.22945	0.255919	4.80405	1.55489e-06	4.51125e-06	hypothetical protein
KKIIADKH_00792	KKIIADKH_00792	14	5	12	30	40	27	18.9434	1.0432	0.47216	2.20943	0.0271449	0.0431898
KKIIADKH_00814	KKIIADKH_00814	427	352	393	215	305	220	338.5	-1.29254	0.137581	-9.39477	5.73453e-21	5.03881e-20
KKIIADKH_00819	KKIIADKH_00819	583	468	628	1573	2155	1768	1075.47	1.09901	0.112329	9.78385	1.32082e-22	1.27759e-21
KKIIADKH_00823	KKIIADKH_00823	97	103	99	392	384	274	202.151	1.18302	0.191	6.19383	5.8719e-10	2.35037e-09	Glycerophosphodiester phosphodiesterase, periplasmic
KKIIADKH_00826	KKIIADKH_00826	44	50	61	31	45	15	43.5835	-1.43187	0.345106	-4.14906	3.33841e-05	8.22237e-05
KKIIADKH_00842	KKIIADKH_00842	1062	995	1277	3720	4793	2209	2077.69	1.03155	0.153811	6.70662	1.99188e-11	9.03602e-11
KKIIADKH_00847	KKIIADKH_00847	543	508	587	371	553	237	486.666	-1.16118	0.169161	-6.86435	6.6796e-12	3.12462e-11
KKIIADKH_00849	KKIIADKH_00849	926	665	1025	2648	3575	2436	1674.25	1.11103	0.0962112	11.5479	7.56809e-31	1.1184e-29	hypothetical protein
KKIIADKH_00865	KKIIADKH_00865	330	249	341	169	279	175	268.797	-1.19229	0.149386	-7.98131	1.44791e-15	9.01399e-15	hypothetical protein
KKIIADKH_00872	KKIIADKH_00872	2778	1935	2872	1428	1999	1748	2228.62	-1.15041	0.120497	-9.5472	1.33243e-21	1.21266e-20	Outer membrane protein OprM
KKIIADKH_00875	KKIIADKH_00875	314	272	338	1233	1614	1006	696.732	1.42726	0.114975	12.4137	2.2035e-35	3.89574e-34
KKIIADKH_00880	KKIIADKH_00880	86	61	55	35	39	28	55.1194	-1.61224	0.299957	-5.37492	7.66182e-08	2.54322e-07	hypothetical protein
KKIIADKH_00891	KKIIADKH_00891	14	9	15	39	76	27	25.7028	1.24098	0.437955	2.83357	0.00460314	0.008418	hypothetical protein
KKIIADKH_00916	KKIIADKH_00916	232	159	262	111	173	96	181.328	-1.40601	0.178974	-7.85596	3.9671e-15	2.39582e-14
KKIIADKH_00917	KKIIADKH_00917	39	38	49	29	31	24	37.0475	-1.20319	0.330808	-3.63712	0.000275703	0.000607688
KKIIADKH_00919	KKIIADKH_00919	44	27	39	21	34	20	32.0414	-1.1774	0.354522	-3.32109	0.000896663	0.00183471
KKIIADKH_00936	KKIIADKH_00936	35	12	20	59	71	74	40.9471	1.03006	0.365484	2.81833	0.00482741	0.00878989	hypothetical protein
KKIIADKH_00937	KKIIADKH_00937	744	596	742	2311	2720	2267	1402.44	1.19962	0.102239	11.7335	8.5825e-32	1.31479e-30
KKIIADKH_00938	KKIIADKH_00938	513	370	535	2021	2594	1998	1168.12	1.61184	0.100944	15.9677	2.14708e-57	8.60596e-56
KKIIADKH_00940	KKIIADKH_00940	6869	4895	6556	777	1020	879	4082.42	-3.37999	0.105861	-31.9285	1.07418e-223	6.28612e-221	Bifunctional protein PutA
KKIIADKH_00944	KKIIADKH_00944	680	550	759	336	432	279	543.252	-1.54947	0.115465	-13.4194	4.6523e-41	1.05524e-39	Glutathione-binding protein GsiB
KKIIADKH_00952	KKIIADKH_00952	158	125	151	88	125	90	128.863	-1.14301	0.187347	-6.10104	1.05384e-09	4.13618e-09
KKIIADKH_00954	KKIIADKH_00954	187	177	217	126	166	110	172.318	-1.16201	0.170209	-6.82699	8.67153e-12	4.03385e-11	hypothetical protein
KKIIADKH_00957	KKIIADKH_00957	2759	2215	2826	1173	1555	1213	2117.14	-1.60209	0.0911128	-17.5836	3.28852e-69	1.94388e-67
KKIIADKH_00960	KKIIADKH_00960	459	379	546	260	342	225	390.74	-1.36496	0.128703	-10.6055	2.80822e-26	3.35382e-25	Phosphoheptose isomerase
KKIIADKH_00961	KKIIADKH_00961	1254	869	1305	598	811	489	943.334	-1.47486	0.11125	-13.2572	4.09912e-40	8.95077e-39	hypothetical protein
KKIIADKH_00962	KKIIADKH_00962	517	390	639	299	323	302	437.105	-1.33305	0.147048	-9.06538	1.24168e-19	1.00781e-18	2-hydroxy-3-oxopropionate reductase
KKIIADKH_00967	KKIIADKH_00967	589	467	616	2109	2698	1806	1215.44	1.35984	0.0944443	14.3983	5.30313e-47	1.5065e-45	Quinohemoprotein alcohol dehydrogenase
KKIIADKH_00979	KKIIADKH_00979	240	152	249	141	208	136	193.03	-1.01749	0.168075	-6.05378	1.41484e-09	5.50507e-09
KKIIADKH_00985	KKIIADKH_00985	384	305	373	186	251	178	298.536	-1.41241	0.136245	-10.3667	3.51417e-25	3.93964e-24	Vitamin B12 transporter BtuB
KKIIADKH_01001	KKIIADKH_01001	2872	2267	3068	1426	2075	1547	2340.95	-1.32029	0.0957914	-13.783	3.22646e-43	8.28124e-42	Serine-pyruvate aminotransferase
KKIIADKH_01002	KKIIADKH_01002	3539	2575	3707	1165	1451	1189	2501.14	-1.97207	0.0958047	-20.5843	3.79685e-94	3.64249e-92	putative FAD-linked oxidoreductase
KKIIADKH_01005	KKIIADKH_01005	246	206	293	758	924	763	478.639	1.10652	0.127767	8.66046	4.69873e-18	3.45874e-17
KKIIADKH_01010	KKIIADKH_01010	1650	1227	1633	3854	4982	4886	2767.74	1.0105	0.130547	7.74048	9.90454e-15	5.82526e-14	Ferredoxin--NADP reductase
KKIIADKH_01011	KKIIADKH_01011	2091	1536	2140	5497	7038	6171	3678.86	1.09697	0.106575	10.293	7.57653e-25	8.39732e-24
KKIIADKH_01019	KKIIADKH_01019	204	167	212	87	90	76	153.065	-1.81616	0.183751	-9.8838	4.89415e-23	4.80546e-22
KKIIADKH_01020	KKIIADKH_01020	58	45	56	18	52	25	44.5957	-1.40048	0.337617	-4.14814	3.35188e-05	8.24862e-05
KKIIADKH_01021	KKIIADKH_01021	67	43	57	33	33	34	47.4427	-1.33588	0.30418	-4.39173	1.12452e-05	2.94701e-05
KKIIADKH_01034	KKIIADKH_01034	101	89	133	60	71	62	91.5938	-1.35031	0.226843	-5.95265	2.63837e-09	9.98689e-09	Putative trans-acting enoyl reductase
KKIIADKH_01041	KKIIADKH_01041	216	160	209	96	156	172	176.506	-1.05993	0.221378	-4.78787	1.68562e-06	4.84731e-06
KKIIADKH_01044	KKIIADKH_01044	347	290	418	225	286	189	307.182	-1.21311	0.138681	-8.74746	2.18207e-18	1.63711e-17	hypothetical protein
KKIIADKH_01045	KKIIADKH_01045	175	152	208	123	201	94	163.181	-1.00418	0.193105	-5.20016	1.9912e-07	6.39895e-07	hypothetical protein
KKIIADKH_01046	KKIIADKH_01046	538	357	547	293	340	223	404.79	-1.36396	0.135029	-10.1013	5.45217e-24	5.72821e-23	hypothetical protein
KKIIADKH_01049	KKIIADKH_01049	240	203	273	132	129	129	198.909	-1.47609	0.176022	-8.38581	5.03781e-17	3.48067e-16
KKIIADKH_01050	KKIIADKH_01050	669	598	760	243	343	216	520.378	-1.97068	0.123766	-15.9226	4.41481e-57	1.75751e-55
KKIIADKH_01051	KKIIADKH_01051	182	155	166	89	91	88	139.663	-1.52005	0.198958	-7.64007	2.17111e-14	1.24562e-13
KKIIADKH_01058	KKIIADKH_01058	2682	2170	2864	752	940	754	1900.19	-2.27068	0.0931553	-24.3752	3.13144e-131	5.38976e-129	hypothetical protein
KKIIADKH_01070	KKIIADKH_01070	902	714	933	346	435	466	688.772	-1.62541	0.152462	-10.6611	1.54812e-26	1.89531e-25
KKIIADKH_01071	KKIIADKH_01071	1509	1112	1477	562	790	488	1075.81	-1.78327	0.102199	-17.449	3.502e-68	1.97055e-66	hypothetical protein
KKIIADKH_01075	KKIIADKH_01075	9	8	13	45	45	36	22.9712	1.46563	0.44038	3.32811	0.000874371	0.00179412
KKIIADKH_01076	KKIIADKH_01076	220	124	203	448	572	679	341.448	1.06772	0.207265	5.1515	2.58416e-07	8.19647e-07
KKIIADKH_01079	KKIIADKH_01079	4311	3472	4971	2785	4045	2565	3829.43	-1.06908	0.0927927	-11.5211	1.03264e-30	1.51834e-29	Glutathione hydrolase proenzyme
KKIIADKH_01080	KKIIADKH_01080	403	345	423	264	381	222	353.334	-1.07178	0.135314	-7.92069	2.36188e-15	1.44579e-14
KKIIADKH_01085	KKIIADKH_01085	380	371	461	255	349	175	350.248	-1.28612	0.160092	-8.03366	9.46075e-16	5.9983e-15
KKIIADKH_01089	KKIIADKH_01089	611	373	599	367	439	355	474.098	-1.04439	0.13459	-7.7598	8.50611e-15	5.03823e-14
KKIIADKH_01092	KKIIADKH_01092	934	630	863	465	632	663	730.412	-1.0521	0.160799	-6.54294	6.03191e-11	2.6186e-10
KKIIADKH_01093	KKIIADKH_01093	67	82	133	64	123	37	85.7773	-1.00937	0.317665	-3.17748	0.0014856	0.00293906
KKIIADKH_01108	KKIIADKH_01108	371	272	344	930	1215	1040	627.368	1.08214	0.12677	8.53626	1.38641e-17	9.88218e-17	N-succinylglutamate 5-semialdehyde dehydrogenase
KKIIADKH_01119	KKIIADKH_01119	469	407	449	288	370	320	403.317	-1.0569	0.139041	-7.60137	2.93013e-14	1.66154e-13
KKIIADKH_01120	KKIIADKH_01120	824	601	875	422	526	442	652.5	-1.33052	0.116702	-11.401	4.13441e-30	5.91554e-29
KKIIADKH_01122	KKIIADKH_01122	12208	9987	13504	6228	9175	6203	10126.7	-1.35199	0.0863159	-15.6633	2.69651e-55	9.98732e-54	Aldehyde dehydrogenase
KKIIADKH_01123	KKIIADKH_01123	103	83	118	57	77	46	85.4859	-1.38203	0.22647	-6.10247	1.04442e-09	4.10475e-09
KKIIADKH_01137	KKIIADKH_01137	1235	898	1150	354	512	557	861.326	-1.7982	0.169431	-10.6131	2.58908e-26	3.11115e-25	Peptidoglycan-associated lipoprotein
KKIIADKH_01138	KKIIADKH_01138	737	482	777	356	430	345	553.702	-1.41878	0.126795	-11.1896	4.58729e-29	6.22849e-28	hypothetical protein
KKIIADKH_01141	KKIIADKH_01141	154	138	166	75	77	78	125.082	-1.60103	0.206195	-7.76465	8.18709e-15	4.85911e-14
KKIIADKH_01142	KKIIADKH_01142	329	278	339	164	194	200	269.163	-1.3649	0.165879	-8.22831	1.89872e-16	1.26122e-15	PhoH-like protein
KKIIADKH_01147	KKIIADKH_01147	108	118	156	65	110	70	110.512	-1.27945	0.223746	-5.71833	1.07579e-08	3.86464e-08
KKIIADKH_01177	KKIIADKH_01177	7062	5060	6971	3240	4191	3314	5310.62	-1.43757	0.0886373	-16.2186	3.7277e-59	1.62795e-57
KKIIADKH_01179	KKIIADKH_01179	795	560	833	508	650	414	650.585	-1.09536	0.113447	-9.65527	4.66914e-22	4.37181e-21	hypothetical protein
KKIIADKH_01181	KKIIADKH_01181	9	11	12	59	59	16	23.9338	1.40063	0.507929	2.75752	0.00582409	0.0104548	hypothetical protein
KKIIADKH_01185	KKIIADKH_01185	1261	951	1350	3724	4646	3726	2338.24	1.15691	0.0928991	12.4534	1.3407e-35	2.38474e-34
KKIIADKH_01189	KKIIADKH_01189	6813	5129	6980	3692	5002	3749	5501.98	-1.2199	0.0824932	-14.7879	1.75434e-49	5.43196e-48	hypothetical protein
KKIIADKH_01200	KKIIADKH_01200	3008	2157	3151	1201	1603	1112	2204.3	-1.70193	0.0891059	-19.1001	2.51929e-81	2.04762e-79	hypothetical protein
KKIIADKH_01202	KKIIADKH_01202	225	161	213	572	701	679	384.999	1.10795	0.154883	7.15349	8.46019e-13	4.26068e-12	NADH:quinone reductase
KKIIADKH_01213	KKIIADKH_01213	997	711	962	2689	3294	2618	1690.59	1.07988	0.0959845	11.2505	2.30213e-29	3.19243e-28	hypothetical protein
KKIIADKH_01217	KKIIADKH_01217	192	133	187	133	142	84	151.282	-1.13057	0.190007	-5.95018	2.67851e-09	1.01323e-08	hypothetical protein
KKIIADKH_01218	KKIIADKH_01218	2542	1862	2528	1503	1960	1405	2055.07	-1.12663	0.0847751	-13.2896	2.65854e-40	5.87086e-39
KKIIADKH_01219	KKIIADKH_01219	724	546	749	420	581	339	586.384	-1.22131	0.117788	-10.3687	3.4407e-25	3.87212e-24
KKIIADKH_01220	KKIIADKH_01220	208959	177935	251070	125266	177654	102155	183011	-1.29208	0.102128	-12.6516	1.09686e-36	2.07728e-35
KKIIADKH_01221	KKIIADKH_01221	1443	1238	1540	815	1084	609	1192.48	-1.39112	0.113769	-12.2276	2.21391e-34	3.69111e-33
KKIIADKH_01227	KKIIADKH_01227	1053	854	1196	558	817	539	883.809	-1.32303	0.105821	-12.5025	7.23214e-36	1.31846e-34
KKIIADKH_01234	KKIIADKH_01234	284	213	271	120	205	121	214.81	-1.41978	0.16518	-8.59535	8.30101e-18	5.99722e-17	hypothetical protein
KKIIADKH_01236	KKIIADKH_01236	100	88	116	61	103	66	92.2881	-1.03544	0.221421	-4.67634	2.92036e-06	8.1536e-06
KKIIADKH_01240	KKIIADKH_01240	99	68	100	54	85	57	79.8823	-1.06657	0.23197	-4.59788	4.26817e-06	1.17264e-05	hypothetical protein
KKIIADKH_01244	KKIIADKH_01244	2566	1996	2641	1225	1731	1419	2051.07	-1.33178	0.105713	-12.5981	2.16185e-36	3.97834e-35	Cyanophycin synthetase
KKIIADKH_01245	KKIIADKH_01245	2244	1744	2361	1337	1736	1300	1873.96	-1.15357	0.0859743	-13.4176	4.76601e-41	1.07686e-39	Cyanophycin synthetase
KKIIADKH_01249	KKIIADKH_01249	983	916	1054	679	939	494	882.824	-1.13496	0.132031	-8.59618	8.24116e-18	5.96134e-17	hypothetical protein
KKIIADKH_01252	KKIIADKH_01252	122	68	103	52	50	43	78.5383	-1.6096	0.253599	-6.34702	2.19527e-10	9.07897e-10
KKIIADKH_01253	KKIIADKH_01253	77	69	57	37	70	28	59.4119	-1.26514	0.306301	-4.13038	3.62171e-05	8.86789e-05
KKIIADKH_01257	KKIIADKH_01257	847	701	917	553	708	492	735.388	-1.11462	0.102061	-10.9211	9.14e-28	1.17554e-26
KKIIADKH_01260	KKIIADKH_01260	1053	824	1034	543	634	431	807.519	-1.47819	0.106592	-13.8677	9.94426e-44	2.57495e-42
KKIIADKH_01264	KKIIADKH_01264	49	40	50	153	195	145	93.9437	1.20734	0.219764	5.49383	3.93315e-08	1.34366e-07
KKIIADKH_01280	KKIIADKH_01280	139	112	170	82	123	82	123.258	-1.17453	0.195422	-6.01022	1.8527e-09	7.12822e-09	Hydrogenase maturation factor HypD
KKIIADKH_01296	KKIIADKH_01296	302	283	324	178	250	140	261.268	-1.32228	0.156412	-8.45379	2.81993e-17	1.96924e-16
KKIIADKH_01305	KKIIADKH_01305	7430	6354	8739	4079	5746	3150	6288.6	-1.43629	0.109669	-13.0966	3.44346e-39	7.19684e-38
KKIIADKH_01306	KKIIADKH_01306	1662	1331	1750	5027	6161	4747	3090.85	1.1344	0.0835897	13.571	5.94651e-42	1.42619e-40	hypothetical protein
KKIIADKH_01309	KKIIADKH_01309	2580	1870	2509	7923	10217	9252	5092.36	1.37732	0.11304	12.1844	3.76517e-34	6.22423e-33
KKIIADKH_01315	KKIIADKH_01315	512	384	531	260	366	264	408.009	-1.29957	0.123441	-10.5279	6.42609e-26	7.52109e-25
KKIIADKH_01316	KKIIADKH_01316	1034	841	1065	543	672	418	815.936	-1.47714	0.108672	-13.5926	4.42835e-42	1.06645e-40
KKIIADKH_01318	KKIIADKH_01318	343	244	367	185	245	181	274.331	-1.2547	0.141924	-8.84067	9.51444e-19	7.28776e-18
KKIIADKH_01319	KKIIADKH_01319	326	235	338	221	249	194	271.056	-1.04484	0.142361	-7.33935	2.1463e-13	1.13236e-12
KKIIADKH_01328	KKIIADKH_01328	421	297	391	276	387	198	337.748	-1.00223	0.151087	-6.63349	3.2783e-11	1.45891e-10
KKIIADKH_01331	KKIIADKH_01331	117	93	120	76	75	91	100.426	-1.03703	0.234022	-4.43134	9.36506e-06	2.47759e-05	hypothetical protein
KKIIADKH_01334	KKIIADKH_01334	310	244	277	82	152	148	221.47	-1.73549	0.209487	-8.28446	1.1865e-16	8.03636e-16
KKIIADKH_01335	KKIIADKH_01335	706	614	670	198	389	417	544.582	-1.59623	0.348483	-4.58052	4.63813e-06	1.26656e-05
KKIIADKH_01336	KKIIADKH_01336	485	341	494	221	411	285	388.169	-1.14926	0.15569	-7.38171	1.56264e-13	8.35119e-13
KKIIADKH_01337	KKIIADKH_01337	2799	2137	2761	1262	1910	1540	2195.99	-1.32358	0.113737	-11.6372	2.66647e-31	4.00107e-30	Poly(3-hydroxyalkanoate) polymerase subunit PhaC
KKIIADKH_01338	KKIIADKH_01338	544	371	582	157	242	186	380.112	-1.96495	0.145635	-13.4923	1.73667e-41	4.06521e-40
KKIIADKH_01339	KKIIADKH_01339	133	145	161	83	111	38	120.512	-1.58952	0.256393	-6.19955	5.66256e-10	2.27124e-09
KKIIADKH_01349	KKIIADKH_01349	318	286	342	138	260	174	269.111	-1.3656	0.168002	-8.12845	4.3482e-16	2.83044e-15
KKIIADKH_01356	KKIIADKH_01356	8840	6376	8476	3969	5756	3479	6551.58	-1.47504	0.0929129	-15.8755	9.37268e-57	3.63238e-55
KKIIADKH_01357	KKIIADKH_01357	673	465	645	350	547	412	535.269	-1.06169	0.13074	-8.12062	4.63789e-16	3.00564e-15	hypothetical protein
KKIIADKH_01366	KKIIADKH_01366	3708	2730	3794	1867	2472	2286	2969.01	-1.22497	0.119614	-10.241	1.29831e-24	1.40959e-23	hypothetical protein
KKIIADKH_01390	KKIIADKH_01390	127	97	109	74	106	68	100.835	-1.05674	0.210736	-5.01449	5.31743e-07	1.63176e-06
KKIIADKH_01394	KKIIADKH_01394	1993	1850	2646	1518	2137	1125	1947.1	-1.08381	0.131695	-8.22969	1.87693e-16	1.24816e-15
KKIIADKH_01395	KKIIADKH_01395	403	336	454	274	348	273	362.57	-1.02983	0.128374	-8.02212	1.03934e-15	6.55412e-15
KKIIADKH_01408	KKIIADKH_01408	899	585	852	498	659	505	693.798	-1.09863	0.116384	-9.43965	3.74015e-21	3.31627e-20
KKIIADKH_01419	KKIIADKH_01419	334	276	300	168	259	238	276.012	-1.07003	0.175482	-6.09765	1.07637e-09	4.21895e-09	hypothetical protein
KKIIADKH_01427	KKIIADKH_01427	277	279	296	1052	1362	562	561.458	1.1352	0.191466	5.92901	3.04768e-09	1.14769e-08	Transcriptional regulator MraZ
KKIIADKH_01442	KKIIADKH_01442	222	124	199	577	745	649	373.671	1.26117	0.157666	7.99896	1.25471e-15	7.86985e-15
KKIIADKH_01446	KKIIADKH_01446	2552	1920	2551	7884	9856	7571	4801.08	1.23722	0.0812129	15.2343	2.09352e-52	7.20662e-51
KKIIADKH_01458	KKIIADKH_01458	564	441	573	1628	1886	1495	990.931	1.05566	0.102201	10.3293	5.19599e-25	5.78079e-24
KKIIADKH_01459	KKIIADKH_01459	1225	942	1235	595	753	493	936.51	-1.50964	0.09943	-15.1829	4.58686e-52	1.55828e-50	Phospho-2-dehydro-3-deoxyheptonate aldolase, Phe-sensitive
KKIIADKH_01460	KKIIADKH_01460	457	271	393	165	229	269	316.617	-1.33446	0.205257	-6.50144	7.95568e-11	3.41826e-10	Arginase
KKIIADKH_01471	KKIIADKH_01471	988	684	957	439	529	455	724.09	-1.4875	0.11784	-12.623	1.57745e-36	2.92128e-35	hypothetical protein
KKIIADKH_01472	KKIIADKH_01472	398	292	435	206	276	268	329.043	-1.18092	0.159563	-7.40098	1.35187e-13	7.2713e-13	Outer membrane protein assembly factor BamA
KKIIADKH_01476	KKIIADKH_01476	2922	2605	3131	1627	2211	1298	2449.55	-1.39545	0.10394	-13.4255	4.28531e-41	9.75783e-40
KKIIADKH_01477	KKIIADKH_01477	225	192	210	128	189	113	185.233	-1.18437	0.169922	-6.97011	3.16698e-12	1.52411e-11	hypothetical protein
KKIIADKH_01479	KKIIADKH_01479	322	231	324	871	1261	856	572.438	1.14624	0.116773	9.81594	9.61412e-23	9.34581e-22	3-oxoadipate CoA-transferase subunit A
KKIIADKH_01480	KKIIADKH_01480	140	134	170	610	759	519	341.102	1.46227	0.139908	10.4517	1.43991e-25	1.65547e-24
KKIIADKH_01481	KKIIADKH_01481	714	537	724	3133	4494	3267	1845.09	1.84397	0.0974243	18.9272	6.80756e-80	5.24182e-78	Beta-ketoadipyl-CoA thiolase
KKIIADKH_01493	KKIIADKH_01493	10	17	11	44	60	24	24.6379	1.06606	0.454742	2.34432	0.0190617	0.0314933	hypothetical protein
KKIIADKH_01505	KKIIADKH_01505	391	289	416	1423	1802	1545	861.168	1.51918	0.118915	12.7754	2.25078e-37	4.39051e-36	Vitamin B6 salvage pathway transcriptional repressor PtsJ
KKIIADKH_01506	KKIIADKH_01506	23	16	28	91	105	30	42.5426	1.10648	0.396867	2.78804	0.00530286	0.0095838	hypothetical protein
KKIIADKH_01513	KKIIADKH_01513	2162	1561	2222	1107	1307	1388	1721.82	-1.22918	0.140145	-8.77082	1.7737e-18	1.34104e-17
KKIIADKH_01514	KKIIADKH_01514	599	404	612	265	328	363	456.422	-1.33756	0.169092	-7.91025	2.56865e-15	1.5658e-14	hypothetical protein
KKIIADKH_01515	KKIIADKH_01515	396	314	429	268	352	182	336.7	-1.14166	0.149537	-7.63468	2.26385e-14	1.29502e-13	Phosphopantetheine adenylyltransferase
KKIIADKH_01517	KKIIADKH_01517	114	70	103	255	409	316	187.969	1.15933	0.186707	6.20937	5.31984e-10	2.1367e-09
KKIIADKH_01518	KKIIADKH_01518	1444	1164	1711	5548	7312	4982	3237.61	1.42696	0.0898648	15.8789	8.86964e-57	3.46034e-55	hypothetical protein
KKIIADKH_01533	KKIIADKH_01533	11	7	12	60	82	44	30.3491	2.00239	0.408491	4.90192	9.49066e-07	2.8322e-06	hypothetical protein
KKIIADKH_01537	KKIIADKH_01537	142	125	164	79	85	65	118.665	-1.52873	0.20017	-7.63717	2.22042e-14	1.27142e-13
KKIIADKH_01557	KKIIADKH_01557	719	563	757	319	392	327	554.17	-1.58403	0.117427	-13.4895	1.8035e-41	4.20481e-40
KKIIADKH_01567	KKIIADKH_01567	198	165	222	149	141	111	173.073	-1.15407	0.178169	-6.47735	9.33462e-11	3.98441e-10
KKIIADKH_01568	KKIIADKH_01568	489	404	529	279	393	235	409.283	-1.28124	0.127022	-10.0868	6.31999e-24	6.59261e-23	4-hydroxy-3-methylbut-2-enyl diphosphate reductase
KKIIADKH_01569	KKIIADKH_01569	322	251	295	181	205	176	252.967	-1.23942	0.151724	-8.16894	3.11116e-16	2.04109e-15
KKIIADKH_01571	KKIIADKH_01571	1599	1212	1645	955	1266	903	1320.78	-1.13085	0.0894725	-12.639	1.28632e-36	2.41267e-35
KKIIADKH_01578	KKIIADKH_01578	1842	1249	1906	178	245	177	1090.03	-3.66838	0.118602	-30.9303	4.68163e-210	2.49063e-207
KKIIADKH_01579	KKIIADKH_01579	22	23	20	3	7	1	14.8819	-3.24349	0.647436	-5.00974	5.45036e-07	1.66992e-06
KKIIADKH_01586	KKIIADKH_01586	4077	3125	4043	1203	1959	1130	2852.74	-2.03029	0.107456	-18.8942	1.2723e-79	9.66951e-78
KKIIADKH_01587	KKIIADKH_01587	1281	926	1149	599	957	506	952.38	-1.34735	0.128434	-10.4906	9.53946e-26	1.10764e-24
KKIIADKH_01591	KKIIADKH_01591	261	218	276	871	1061	723	506.111	1.19064	0.11834	10.0611	8.20474e-24	8.4681e-23
KKIIADKH_01592	KKIIADKH_01592	7	7	7	38	45	14	16.8316	1.5429	0.554541	2.78231	0.00539742	0.00974266
KKIIADKH_01597	KKIIADKH_01597	24	7	30	66	86	59	39.7812	1.20464	0.367605	3.27699	0.00104921	0.00212456	4-oxalocrotonate decarboxylase
KKIIADKH_01598	KKIIADKH_01598	9	5	5	21	47	26	16.0331	1.65824	0.550146	3.01417	0.00257683	0.00490393
KKIIADKH_01601	KKIIADKH_01601	51	58	78	182	256	152	115.795	1.01972	0.217113	4.6967	2.64394e-06	7.44219e-06	3-hydroxybenzoate transporter MhbT
KKIIADKH_01604	KKIIADKH_01604	346	269	336	120	136	95	240.781	-2.05808	0.154861	-13.2899	2.6493e-40	5.87086e-39
KKIIADKH_01605	KKIIADKH_01605	709	574	731	127	192	129	470.316	-2.79603	0.130664	-21.3987	1.37364e-101	1.43545e-99
KKIIADKH_01610	KKIIADKH_01610	4393	3344	4664	2107	3063	2016	3468.14	-1.41229	0.0872954	-16.1782	7.18168e-59	3.09023e-57	Succinate dehydrogenase flavoprotein subunit
KKIIADKH_01611	KKIIADKH_01611	222	178	236	112	197	102	182.958	-1.27337	0.179581	-7.09078	1.33356e-12	6.61357e-12	Succinate dehydrogenase hydrophobic membrane anchor subunit
KKIIADKH_01612	KKIIADKH_01612	384	277	325	184	303	204	292.267	-1.14391	0.154194	-7.41864	1.18333e-13	6.40006e-13
KKIIADKH_01613	KKIIADKH_01613	881	627	808	496	662	572	702.923	-1.02796	0.124655	-8.2464	1.63233e-16	1.09045e-15	putative fructoselysine utilization operon transcriptional repressor
KKIIADKH_01614	KKIIADKH_01614	8840	7189	9351	3236	4660	3107	6630.64	-1.83514	0.0826325	-22.2085	2.84315e-109	3.13927e-107	Malate dehydrogenase
KKIIADKH_01615	KKIIADKH_01615	2131	1525	2180	882	1263	1018	1605.28	-1.49196	0.109677	-13.6033	3.82652e-42	9.29161e-41
KKIIADKH_01616	KKIIADKH_01616	1164	917	1108	629	962	707	956.182	-1.09893	0.113631	-9.67109	4.00108e-22	3.7765e-21
KKIIADKH_01617	KKIIADKH_01617	9817	8126	10871	5892	7874	5279	8393.3	-1.22339	0.0784405	-15.5964	7.69947e-55	2.83379e-53	Aconitate hydratase B
KKIIADKH_01618	KKIIADKH_01618	46	44	47	19	31	13	36.3637	-1.77619	0.354522	-5.01009	5.44049e-07	1.66777e-06	hypothetical protein
KKIIADKH_01622	KKIIADKH_01622	596	477	535	358	520	344	490.735	-1.03001	0.124898	-8.24681	1.62673e-16	1.08796e-15	hypothetical protein
KKIIADKH_01623	KKIIADKH_01623	82	69	80	59	80	28	68.8329	-1.12558	0.283723	-3.96716	7.27333e-05	0.000172043	Biopolymer transport protein ExbD
KKIIADKH_01624	KKIIADKH_01624	431	359	457	230	266	164	341.972	-1.54484	0.139572	-11.0684	1.78502e-28	2.3687e-27	Tol-Pal system protein TolQ
KKIIADKH_01627	KKIIADKH_01627	477	321	414	228	297	258	351.223	-1.23642	0.145883	-8.47541	2.3425e-17	1.64566e-16
KKIIADKH_01629	KKIIADKH_01629	1284	1052	1470	778	1124	700	1116.91	-1.17838	0.103394	-11.397	4.32634e-30	6.17506e-29	Riboflavin biosynthesis protein RibBA
KKIIADKH_01630	KKIIADKH_01630	2420	2425	2973	1789	2706	1050	2319.06	-1.17035	0.175098	-6.68398	2.32536e-11	1.05081e-10	hypothetical protein
KKIIADKH_01631	KKIIADKH_01631	29	20	28	11	18	12	21.013	-1.5315	0.436575	-3.508	0.000451492	0.000961824	hypothetical protein
KKIIADKH_01632	KKIIADKH_01632	217	131	203	94	125	75	149.76	-1.52289	0.189386	-8.0412	8.89645e-16	5.65891e-15
KKIIADKH_01633	KKIIADKH_01633	426	300	370	213	275	245	321.637	-1.18779	0.149849	-7.92657	2.25276e-15	1.38188e-14
KKIIADKH_01634	KKIIADKH_01634	24	5	13	37	47	47	25.9019	1.07402	0.456835	2.35101	0.0187225	0.0310291	hypothetical protein
KKIIADKH_01654	KKIIADKH_01654	154	130	171	459	606	418	289.171	1.08084	0.138667	7.7945	6.46639e-15	3.86136e-14
KKIIADKH_01661	KKIIADKH_01661	520	334	509	1304	1456	1459	845.896	1.04777	0.142984	7.32786	2.33852e-13	1.22736e-12	putative transporter
KKIIADKH_01667	KKIIADKH_01667	475	302	435	263	353	284	365.212	-1.03505	0.139964	-7.39513	1.41268e-13	7.59139e-13	hypothetical protein
KKIIADKH_01669	KKIIADKH_01669	1140	920	1166	626	892	631	943.158	-1.21142	0.10037	-12.0695	1.53137e-33	2.49626e-32	HTH-type transcriptional regulator DmlR
KKIIADKH_01670	KKIIADKH_01670	587	394	551	2904	3708	3205	1625.5	2.07979	0.116807	17.8053	6.42674e-71	3.95887e-69	4,5-DOPA dioxygenase extradiol
KKIIADKH_01671	KKIIADKH_01671	439	335	384	1241	1597	1275	785.552	1.21186	0.116555	10.3973	2.54983e-25	2.88619e-24
KKIIADKH_01673	KKIIADKH_01673	223	158	206	126	174	143	178.519	-1.0184	0.169908	-5.99387	2.049e-09	7.85249e-09
KKIIADKH_01674	KKIIADKH_01674	476	445	582	281	372	180	416.077	-1.49751	0.159354	-9.3974	5.59272e-21	4.9216e-20	Peptidyl-prolyl cis-trans isomerase cyp18
KKIIADKH_01675	KKIIADKH_01675	311	288	319	164	178	112	249.056	-1.64858	0.16418	-10.0413	1.00383e-23	1.0306e-22	Peptidyl-prolyl cis-trans isomerase cyp18
KKIIADKH_01677	KKIIADKH_01677	1107	817	1032	327	436	361	752.629	-2.00768	0.117285	-17.1179	1.09174e-65	5.86135e-64	Beta-barrel assembly-enhancing protease
KKIIADKH_01684	KKIIADKH_01684	100	76	121	372	425	204	191.011	1.1222	0.209285	5.36209	8.22654e-08	2.71833e-07
KKIIADKH_01685	KKIIADKH_01685	500	375	518	1694	2254	1932	1069.91	1.47247	0.117982	12.4805	9.53527e-36	1.71694e-34	HTH-type transcriptional regulator DmlR
KKIIADKH_01686	KKIIADKH_01686	69	45	62	1351	1736	1072	583.596	3.93633	0.158081	24.9007	7.30853e-137	1.33655e-134
KKIIADKH_01687	KKIIADKH_01687	4	1	2	37	43	26	15.3656	3.30416	0.698578	4.72984	2.24694e-06	6.37997e-06
KKIIADKH_01688	KKIIADKH_01688	2	10	4	25	49	25	16.3617	1.91912	0.605445	3.16976	0.00152563	0.00301113
KKIIADKH_01689	KKIIADKH_01689	56	55	59	190	293	238	131.036	1.45907	0.213651	6.82924	8.53678e-12	3.97432e-11
KKIIADKH_01690	KKIIADKH_01690	74	55	72	229	315	224	142.642	1.31291	0.185828	7.06518	1.60407e-12	7.90153e-12
KKIIADKH_01696	KKIIADKH_01696	385	278	396	224	298	236	315.911	-1.09296	0.135998	-8.03654	9.24075e-16	5.86517e-15	hypothetical protein
KKIIADKH_01697	KKIIADKH_01697	208	176	236	125	165	113	179.82	-1.24479	0.163351	-7.62033	2.53035e-14	1.44324e-13
KKIIADKH_01700	KKIIADKH_01700	149	115	135	440	490	393	258.58	1.11695	0.152189	7.33926	2.14784e-13	1.13236e-12	Pyruvate, phosphate dikinase
KKIIADKH_01701	KKIIADKH_01701	516	354	455	285	343	265	388.535	-1.18108	0.130951	-9.01923	1.89422e-19	1.51022e-18	hypothetical protein
KKIIADKH_01704	KKIIADKH_01704	174	149	190	86	136	90	145.936	-1.34809	0.182789	-7.37514	1.64167e-13	8.74163e-13	Transcriptional regulatory protein tctD
KKIIADKH_01705	KKIIADKH_01705	2543	2054	2863	917	1242	972	1935.36	-1.86619	0.0973156	-19.1767	5.79135e-82	4.84157e-80
KKIIADKH_01715	KKIIADKH_01715	54	41	71	176	217	160	107.025	1.12664	0.212666	5.2977	1.17271e-07	3.83391e-07	2-dehydropantoate 2-reductase
KKIIADKH_01720	KKIIADKH_01720	86	63	88	251	348	172	148.523	1.06242	0.201366	5.27607	1.31983e-07	4.30047e-07
KKIIADKH_01725	KKIIADKH_01725	213	156	184	514	740	503	344.897	1.04013	0.13782	7.54704	4.45271e-14	2.48638e-13	IS3 family transposase ISXca1
KKIIADKH_01736	KKIIADKH_01736	383	313	471	183	257	222	325.498	-1.42465	0.152426	-9.34649	9.06029e-21	7.86659e-20	D-(-)-3-hydroxybutyrate oligomer hydrolase
KKIIADKH_01745	KKIIADKH_01745	1290	949	1247	3740	4570	3670	2309.47	1.1722	0.0928418	12.6258	1.52224e-36	2.82799e-35	Multidrug resistance protein MdtA
KKIIADKH_01756	KKIIADKH_01756	723	498	782	2191	2741	2093	1340.21	1.20561	0.102638	11.7463	7.37884e-32	1.13634e-30
KKIIADKH_01768	KKIIADKH_01768	678	423	584	323	459	372	494.979	-1.15263	0.139809	-8.24431	1.66118e-16	1.10847e-15
KKIIADKH_01777	KKIIADKH_01777	1791	1344	1987	4645	6166	5285	3192.57	1.05081	0.10908	9.63345	5.77565e-22	5.37347e-21
KKIIADKH_01781	KKIIADKH_01781	362	299	391	213	256	254	312.347	-1.14267	0.15521	-7.36208	1.81067e-13	9.60657e-13
KKIIADKH_01782	KKIIADKH_01782	161	188	266	125	210	84	179.761	-1.21901	0.232695	-5.23865	1.61756e-07	5.23848e-07	hypothetical protein
KKIIADKH_01783	KKIIADKH_01783	195	148	196	70	131	94	148.628	-1.49564	0.195505	-7.65018	2.00703e-14	1.15944e-13
KKIIADKH_01784	KKIIADKH_01784	328	226	350	201	250	166	264.398	-1.16485	0.145916	-7.98304	1.42778e-15	8.91713e-15	Thymidylate synthase
KKIIADKH_01786	KKIIADKH_01786	102	77	102	63	74	63	84.0219	-1.10025	0.224867	-4.8929	9.93623e-07	2.95312e-06
KKIIADKH_01796	KKIIADKH_01796	651	427	642	1651	2118	1742	1083.97	1.07917	0.114096	9.45842	3.12626e-21	2.78885e-20	putative 3-phenylpropionic acid transporter
KKIIADKH_01797	KKIIADKH_01797	558	429	609	1562	1920	1445	980.161	1.01419	0.0988291	10.2621	1.04417e-24	1.15075e-23
KKIIADKH_01798	KKIIADKH_01798	551	584	722	308	419	193	501.318	-1.6703	0.171324	-9.74935	1.85655e-22	1.77815e-21	Transcriptional repressor NrdR
KKIIADKH_01799	KKIIADKH_01799	14136	11574	15155	3701	5299	3399	9971.3	-2.35238	0.0830671	-28.3191	2.01295e-176	6.54433e-174	Serine hydroxymethyltransferase
KKIIADKH_01800	KKIIADKH_01800	2148	1523	2042	311	399	282	1292.73	-3.14254	0.102949	-30.5253	1.20487e-204	5.87576e-202
KKIIADKH_01801	KKIIADKH_01801	5929	4045	5713	2109	2763	2013	4094.36	-1.79969	0.0884881	-20.3382	5.90218e-92	5.31378e-90	hypothetical protein
KKIIADKH_01825	KKIIADKH_01825	7505	5743	8070	4913	6713	3909	6371.54	-1.08792	0.0959937	-11.3332	8.98557e-30	1.27013e-28	Modulator of FtsH protease YccA
KKIIADKH_01830	KKIIADKH_01830	2696	2139	2600	1610	2219	1578	2236	-1.08537	0.0886329	-12.2457	1.77089e-34	2.96092e-33
KKIIADKH_01834	KKIIADKH_01834	37160	29068	41977	23861	31325	19333	31796.9	-1.16381	0.0893791	-13.0211	9.28391e-39	1.91301e-37	Isocitrate lyase
KKIIADKH_01845	KKIIADKH_01845	2255	1646	2372	7175	9255	7167	4415.25	1.30311	0.0872428	14.9366	1.90586e-50	6.09458e-49	hypothetical protein
KKIIADKH_01846	KKIIADKH_01846	2065	1474	2073	6605	8908	6326	4032.37	1.3442	0.0835532	16.0879	3.10147e-58	1.28722e-56	Amino acid--[acyl-carrier-protein] ligase
KKIIADKH_01847	KKIIADKH_01847	1047	790	1145	3373	4255	3049	2022.42	1.22595	0.0875689	13.9999	1.56192e-44	4.13591e-43	hypothetical protein
KKIIADKH_01850	KKIIADKH_01850	15998	13495	18157	9207	12443	8273	13671.8	-1.29853	0.0808688	-16.0572	5.08871e-58	2.09712e-56	2-oxoglutarate dehydrogenase E1 component
KKIIADKH_01852	KKIIADKH_01852	1882	1447	2095	1060	1657	1124	1607.73	-1.12148	0.10541	-10.6391	1.95909e-26	2.37362e-25	Dihydrolipoyl dehydrogenase
KKIIADKH_01860	KKIIADKH_01860	2692	1962	2838	1660	2299	1704	2271.4	-1.01684	0.0922696	-11.0204	3.04801e-28	4.0083e-27	hypothetical protein
KKIIADKH_01863	KKIIADKH_01863	842	636	870	577	720	460	709.585	-1.0409	0.107653	-9.66902	4.08287e-22	3.84749e-21
KKIIADKH_01864	KKIIADKH_01864	1919	1283	1814	1022	1359	1357	1520.74	-1.01324	0.142787	-7.09618	1.28251e-12	6.37118e-12	Cytoskeleton protein RodZ
KKIIADKH_01868	KKIIADKH_01868	1039	734	1109	618	918	563	858.982	-1.08163	0.112647	-9.60196	7.844e-22	7.24024e-21
KKIIADKH_01870	KKIIADKH_01870	680	731	803	616	869	199	670.821	-1.09924	0.490127	-2.24276	0.0249123	0.0399635
KKIIADKH_01871	KKIIADKH_01871	609	484	653	414	565	311	524.511	-1.07156	0.127306	-8.41724	3.85466e-17	2.67904e-16	GTPase HflX
KKIIADKH_01877	KKIIADKH_01877	538	436	645	346	512	215	467.387	-1.24313	0.17133	-7.25578	3.99355e-13	2.07183e-12	Xanthine phosphoribosyltransferase
KKIIADKH_01882	KKIIADKH_01882	479	439	549	242	440	270	424.993	-1.2678	0.148999	-8.50877	1.75785e-17	1.24842e-16	hypothetical protein
KKIIADKH_01895	KKIIADKH_01895	145	92	119	80	74	81	104.256	-1.18804	0.230715	-5.14939	2.61341e-07	8.28476e-07
KKIIADKH_01911	KKIIADKH_01911	685	569	726	419	559	428	591.541	-1.11352	0.111456	-9.99069	1.67414e-23	1.695e-22	Acrylyl-CoA reductase AcuI
KKIIADKH_01912	KKIIADKH_01912	28734	21268	29781	99063	120561	102871	59409.9	1.41427	0.0931504	15.1827	4.60666e-52	1.55828e-50	hypothetical protein
KKIIADKH_01919	KKIIADKH_01919	555	479	573	355	473	309	479.399	-1.1307	0.118787	-9.51878	1.7522e-21	1.58975e-20	hypothetical protein
KKIIADKH_01922	KKIIADKH_01922	852	612	817	2122	2688	2333	1420.89	1.0438	0.112097	9.31154	1.25989e-20	1.08584e-19	Anaerobic nitric oxide reductase transcription regulator NorR
KKIIADKH_01923	KKIIADKH_01923	307	191	305	908	1120	788	535.466	1.20142	0.124507	9.64943	4.94289e-22	4.62073e-21
KKIIADKH_01924	KKIIADKH_01924	85	75	91	371	442	299	198.808	1.52277	0.168062	9.06074	1.29567e-19	1.04583e-18	2,3-dimethylmalate lyase
KKIIADKH_01925	KKIIADKH_01925	226	209	259	839	1054	571	465.199	1.18638	0.148575	7.98505	1.40461e-15	8.7818e-15
KKIIADKH_01948	KKIIADKH_01948	1429	1253	1573	4859	6478	3853	2866.84	1.19759	0.101073	11.8488	2.18278e-32	3.42456e-31	HTH-type transcriptional regulator XynR
KKIIADKH_01950	KKIIADKH_01950	358	330	411	1280	1579	1081	747.275	1.21527	0.111526	10.8967	1.19468e-27	1.51655e-26
KKIIADKH_01987	KKIIADKH_01987	446	361	508	206	344	204	366.148	-1.43649	0.141808	-10.1299	4.07234e-24	4.31727e-23	D-methionine-binding lipoprotein MetQ
KKIIADKH_01989	KKIIADKH_01989	2104	1725	1958	924	1218	962	1600.25	-1.52079	0.103982	-14.6256	1.92826e-48	5.75724e-47
KKIIADKH_01990	KKIIADKH_01990	335	289	355	1729	2396	1667	966.585	1.93699	0.105145	18.4221	8.73838e-76	6.01611e-74
KKIIADKH_01993	KKIIADKH_01993	518	335	536	1341	1701	1284	855.747	1.03455	0.112508	9.19538	3.73687e-20	3.11069e-19
KKIIADKH_02009	KKIIADKH_02009	150	99	163	448	575	578	299.205	1.3725	0.179171	7.66031	1.8548e-14	1.07256e-13
KKIIADKH_02016	KKIIADKH_02016	1104	843	1228	459	686	502	862.675	-1.56389	0.112454	-13.907	5.74486e-44	1.50084e-42
KKIIADKH_02017	KKIIADKH_02017	1017	914	1301	549	903	449	905.241	-1.4153	0.143079	-9.89176	4.52013e-23	4.46821e-22	TRAP-T-associated universal stress protein TeaD
KKIIADKH_02025	KKIIADKH_02025	191	118	172	561	688	542	336.158	1.29136	0.142781	9.04431	1.50618e-19	1.21074e-18
KKIIADKH_02027	KKIIADKH_02027	115	96	159	74	112	76	109.449	-1.11653	0.212988	-5.24221	1.58661e-07	5.14682e-07	hypothetical protein
KKIIADKH_02032	KKIIADKH_02032	4439	3450	4652	1230	1749	1376	3133.08	-2.14055	0.0976619	-21.9179	1.75245e-106	1.89914e-104	Glycine dehydrogenase (decarboxylating)
KKIIADKH_02033	KKIIADKH_02033	187	154	186	96	119	60	143.797	-1.57596	0.1962	-8.03242	9.55672e-16	6.05259e-15	Glycine cleavage system H protein
KKIIADKH_02034	KKIIADKH_02034	927	733	1003	400	563	398	722.298	-1.58954	0.106353	-14.9459	1.65744e-50	5.32931e-49	Aminomethyltransferase
KKIIADKH_02036	KKIIADKH_02036	36	28	40	115	144	92	67.4778	1.13204	0.255514	4.43043	9.4045e-06	2.48466e-05
KKIIADKH_02043	KKIIADKH_02043	494	396	478	1534	1943	1450	934.949	1.22858	0.100891	12.1774	4.1037e-34	6.76476e-33	Catalase
KKIIADKH_02048	KKIIADKH_02048	988	883	1193	313	404	218	748.128	-2.3489	0.132901	-17.674	6.64541e-70	4.00917e-68
KKIIADKH_02049	KKIIADKH_02049	896	806	964	341	402	222	673.679	-2.10483	0.136633	-15.405	1.51503e-53	5.40609e-52
KKIIADKH_02054	KKIIADKH_02054	1584	1266	1679	1033	1401	1013	1380.33	-1.01451	0.0902247	-11.2442	2.47202e-29	3.41048e-28
KKIIADKH_02057	KKIIADKH_02057	133	86	106	335	392	320	206.132	1.08001	0.16933	6.37815	1.79235e-10	7.47066e-10
KKIIADKH_02061	KKIIADKH_02061	148	131	160	49	75	48	112.564	-1.98449	0.210021	-9.44902	3.42007e-21	3.04631e-20	hypothetical protein
KKIIADKH_02075	KKIIADKH_02075	8	3	2	17	19	15	9.45049	1.36398	0.694056	1.96524	0.0493868	0.0743343	hypothetical protein
KKIIADKH_02077	KKIIADKH_02077	565	313	456	169	231	263	359.059	-1.58532	0.201464	-7.86898	3.57533e-15	2.16593e-14	Putative aliphatic sulfonates transport permease protein SsuC
KKIIADKH_02079	KKIIADKH_02079	157	105	133	350	430	434	244.344	1.02586	0.181849	5.64127	1.68802e-08	5.94719e-08	Allophanate hydrolase
KKIIADKH_02080	KKIIADKH_02080	236	249	314	117	145	64	206.535	-1.9432	0.205434	-9.459	3.10902e-21	2.7777e-20	hypothetical protein
KKIIADKH_02082	KKIIADKH_02082	808	568	898	353	405	363	610.329	-1.61441	0.130095	-12.4094	2.32349e-35	4.0955e-34	KHG/KDPG aldolase
KKIIADKH_02084	KKIIADKH_02084	65	75	84	211	262	256	144.631	1.09022	0.214121	5.09163	3.54991e-07	1.10559e-06	hypothetical protein
KKIIADKH_02086	KKIIADKH_02086	573	452	554	360	545	286	477.77	-1.05144	0.136367	-7.71036	1.25459e-14	7.34919e-14
KKIIADKH_02088	KKIIADKH_02088	345	321	356	194	285	178	296.708	-1.27836	0.146766	-8.71019	3.03359e-18	2.25287e-17
KKIIADKH_02089	KKIIADKH_02089	3650	2716	3747	1044	1254	975	2492.32	-2.23699	0.0880259	-25.4129	1.81796e-142	3.54623e-140	ATP-dependent RNA helicase RhlE
KKIIADKH_02094	KKIIADKH_02094	78	72	84	38	78	42	68.5254	-1.21777	0.264848	-4.59799	4.26594e-06	1.17258e-05
KKIIADKH_02100	KKIIADKH_02100	703	566	741	482	582	414	606.285	-1.06297	0.107482	-9.88969	4.61453e-23	4.55383e-22
KKIIADKH_02111	KKIIADKH_02111	623	511	616	1680	2217	1645	1094.26	1.04072	0.0981459	10.6038	2.86168e-26	3.41071e-25
KKIIADKH_02119	KKIIADKH_02119	482	454	531	251	351	223	410.11	-1.46787	0.132662	-11.0647	1.86075e-28	2.4636e-27
KKIIADKH_02137	KKIIADKH_02137	1644	1476	2009	1016	1280	681	1437.04	-1.42394	0.130647	-10.8991	1.16403e-27	1.48085e-26
KKIIADKH_02140	KKIIADKH_02140	408	332	443	201	320	231	340.604	-1.27806	0.139961	-9.13154	6.75335e-20	5.54286e-19	N5-carboxyaminoimidazole ribonucleotide mutase
KKIIADKH_02142	KKIIADKH_02142	375	303	401	161	219	121	285.617	-1.7398	0.148327	-11.7295	9.00104e-32	1.3753e-30	hypothetical protein
KKIIADKH_02143	KKIIADKH_02143	1756	1219	1801	221	281	184	1057.93	-3.41451	0.113786	-30.0082	7.66316e-198	3.2032e-195	Protein/nucleic acid deglycase 2
KKIIADKH_02144	KKIIADKH_02144	1404	1028	1377	643	824	558	1042.72	-1.53159	0.0967804	-15.8254	2.07887e-56	7.95134e-55
KKIIADKH_02146	KKIIADKH_02146	3596	2771	3806	1934	2510	1912	2915.46	-1.29201	0.0839844	-15.3839	2.09832e-53	7.3972e-52	Pyruvate kinase II
KKIIADKH_02147	KKIIADKH_02147	1067	788	1129	359	622	376	783.117	-1.76889	0.126404	-13.9939	1.69781e-44	4.4755e-43	Delta(12)-fatty-acid desaturase
KKIIADKH_02150	KKIIADKH_02150	802	596	815	2348	3080	2745	1545.96	1.28319	0.118085	10.8666	1.66296e-27	2.10187e-26	hypothetical protein
KKIIADKH_02151	KKIIADKH_02151	1403	1113	1399	3797	4726	4556	2561.94	1.14027	0.124083	9.18961	3.94254e-20	3.27723e-19	Methionyl-tRNA formyltransferase
KKIIADKH_02160	KKIIADKH_02160	653	411	505	266	365	288	441.23	-1.38377	0.14653	-9.44361	3.60157e-21	3.2031e-20
KKIIADKH_02161	KKIIADKH_02161	46763	35397	49093	6225	8580	7076	29606.1	-3.19231	0.0982333	-32.4973	1.16437e-231	7.57099e-229
KKIIADKH_02165	KKIIADKH_02165	104	92	95	53	77	44	82.7458	-1.38487	0.236605	-5.85308	4.82558e-09	1.78504e-08	Leucine-responsive regulatory protein
KKIIADKH_02171	KKIIADKH_02171	2742	2108	2927	1185	1598	1408	2143.09	-1.49559	0.113152	-13.2176	6.94575e-40	1.49436e-38
KKIIADKH_02194	KKIIADKH_02194	237	178	224	133	150	144	187.928	-1.18492	0.172793	-6.85747	7.00891e-12	3.27343e-11	hypothetical protein
KKIIADKH_02195	KKIIADKH_02195	118	93	164	84	88	64	107.131	-1.27185	0.220928	-5.75686	8.56944e-09	3.11094e-08
KKIIADKH_02201	KKIIADKH_02201	904	650	908	2830	3468	2722	1703.06	1.26559	0.0942322	13.4305	4.00689e-41	9.1595e-40
KKIIADKH_02202	KKIIADKH_02202	1045	677	911	2880	3448	3143	1807.37	1.25223	0.123475	10.1415	3.615e-24	3.83938e-23	hypothetical protein
KKIIADKH_02203	KKIIADKH_02203	154	157	217	651	839	382	351.432	1.17555	0.190583	6.16817	6.90868e-10	2.74404e-09	hypothetical protein
KKIIADKH_02204	KKIIADKH_02204	94	83	111	609	748	216	260.561	1.77921	0.42544	4.18204	2.889e-05	7.17285e-05	hypothetical protein
KKIIADKH_02214	KKIIADKH_02214	3694	3192	4343	2290	3007	1527	3181.72	-1.36181	0.128255	-10.618	2.459e-26	2.96702e-25
KKIIADKH_02216	KKIIADKH_02216	2690	1980	2709	7168	8963	7160	4608.35	1.05057	0.0872659	12.0387	2.22303e-33	3.61365e-32	hypothetical protein
KKIIADKH_02219	KKIIADKH_02219	318	243	387	88	95	66	224.982	-2.53823	0.174167	-14.5735	4.14038e-48	1.21756e-46
KKIIADKH_02220	KKIIADKH_02220	2135	1721	2440	1369	1889	1056	1845.58	-1.17996	0.109904	-10.7363	6.87229e-27	8.53856e-26
KKIIADKH_02221	KKIIADKH_02221	2631	2194	3135	1292	1760	1142	2173.04	-1.54972	0.0957195	-16.1903	5.90684e-59	2.5605e-57
KKIIADKH_02222	KKIIADKH_02222	1702	1251	1693	914	1279	1128	1389.44	-1.0888	0.121412	-8.96787	3.02292e-19	2.3809e-18
KKIIADKH_02223	KKIIADKH_02223	541	468	651	1801	2326	1636	1102.22	1.17468	0.10109	11.6201	3.25606e-31	4.86084e-30	Regulatory protein RecX
KKIIADKH_02227	KKIIADKH_02227	871	655	915	2257	2980	2490	1528.69	1.05632	0.106921	9.87944	5.11195e-23	5.01091e-22	Sensor protein QseC
KKIIADKH_02230	KKIIADKH_02230	251	185	245	128	188	120	195.948	-1.26962	0.159892	-7.9405	2.01365e-15	1.24302e-14
KKIIADKH_02237	KKIIADKH_02237	154	126	160	112	101	77	128.748	-1.21299	0.201603	-6.01669	1.78016e-09	6.87171e-09
KKIIADKH_02238	KKIIADKH_02238	85	65	82	35	52	43	64.6579	-1.45275	0.259669	-5.5946	2.21132e-08	7.71196e-08
KKIIADKH_02240	KKIIADKH_02240	429	406	576	311	386	292	419.591	-1.12984	0.137573	-8.21267	2.16324e-16	1.43204e-15
KKIIADKH_02241	KKIIADKH_02241	136	88	126	45	63	57	92.9737	-1.68897	0.231326	-7.30125	2.85104e-13	1.48834e-12	hypothetical protein
KKIIADKH_02242	KKIIADKH_02242	679	470	603	237	334	189	455.908	-1.83618	0.135535	-13.5477	8.17587e-42	1.94493e-40	Leucine-, isoleucine-, valine-, threonine-, and alanine-binding protein
KKIIADKH_02243	KKIIADKH_02243	4118	3438	4483	1239	1838	1212	3023.08	-2.12011	0.0917848	-23.0987	4.77169e-118	5.81749e-116
KKIIADKH_02244	KKIIADKH_02244	7513	5936	7535	1893	2742	1977	5158.55	-2.29049	0.0881233	-25.9918	6.12503e-149	1.43375e-146	Transketolase 1
KKIIADKH_02245	KKIIADKH_02245	697	481	655	248	366	401	509.62	-1.44119	0.181204	-7.9534	1.81468e-15	1.12257e-14
KKIIADKH_02247	KKIIADKH_02247	1839	1342	2010	903	1175	1080	1476.14	-1.31223	0.12332	-10.6408	1.92376e-26	2.33565e-25
KKIIADKH_02248	KKIIADKH_02248	1547	1273	1637	1045	1322	942	1349.19	-1.05154	0.0891619	-11.7936	4.21109e-32	6.55407e-31	hypothetical protein
KKIIADKH_02249	KKIIADKH_02249	228	150	234	134	178	150	185.357	-1.00797	0.17099	-5.89493	3.74833e-09	1.39982e-08	Protein YiiM
KKIIADKH_02251	KKIIADKH_02251	102	78	99	46	56	50	77.3148	-1.4868	0.239188	-6.21605	5.0984e-10	2.05481e-09	hypothetical protein
KKIIADKH_02254	KKIIADKH_02254	53	42	41	36	32	34	41.8734	-1.02081	0.325393	-3.13715	0.001706	0.00334904	hypothetical protein
KKIIADKH_02259	KKIIADKH_02259	1366	974	1390	668	883	674	1052.66	-1.35606	0.10081	-13.4516	3.01197e-41	6.9394e-40	hypothetical protein
KKIIADKH_02260	KKIIADKH_02260	282	289	310	140	196	119	241.759	-1.59819	0.165424	-9.66118	4.40743e-22	4.14001e-21	hypothetical protein
KKIIADKH_02264	KKIIADKH_02264	1581	1538	1782	778	1176	561	1334.46	-1.62513	0.143226	-11.3466	7.71356e-30	1.09562e-28	hypothetical protein
KKIIADKH_02265	KKIIADKH_02265	1078	1007	1177	453	686	324	859.909	-1.81644	0.145344	-12.4975	7.69898e-36	1.39921e-34
KKIIADKH_02266	KKIIADKH_02266	29	37	33	18	26	7	27.1881	-1.64035	0.435154	-3.76959	0.000163518	0.000372192
KKIIADKH_02267	KKIIADKH_02267	375	291	443	249	313	259	334.625	-1.03944	0.138927	-7.4819	7.32568e-14	3.99906e-13	Methyl-accepting chemotaxis protein II
KKIIADKH_02280	KKIIADKH_02280	1381	1012	1414	594	802	733	1059.06	-1.43883	0.126015	-11.4179	3.4017e-30	4.8791e-29	hypothetical protein
KKIIADKH_02292	KKIIADKH_02292	140	116	125	363	473	354	236.452	1.01902	0.154118	6.61196	3.79263e-11	1.67759e-10
KKIIADKH_02303	KKIIADKH_02303	14	9	13	8	9	4	10.0244	-1.40324	0.62548	-2.24345	0.0248675	0.0399026	hypothetical protein
KKIIADKH_02317	KKIIADKH_02317	691	528	641	407	523	442	563.452	-1.05165	0.122768	-8.56617	1.06985e-17	7.67249e-17
KKIIADKH_02318	KKIIADKH_02318	824	603	798	427	665	591	677.825	-1.01016	0.145751	-6.93072	4.18711e-12	1.99373e-11
KKIIADKH_02320	KKIIADKH_02320	355	255	344	216	231	230	285.505	-1.08978	0.157209	-6.93208	4.14711e-12	1.97629e-11	tRNA modification GTPase MnmE
KKIIADKH_02321	KKIIADKH_02321	1058	803	1153	625	879	532	879.53	-1.19312	0.107371	-11.1121	1.09566e-28	1.4706e-27
KKIIADKH_02334	KKIIADKH_02334	806	556	706	401	518	400	596.413	-1.26235	0.119163	-10.5935	3.19404e-26	3.79138e-25
KKIIADKH_02335	KKIIADKH_02335	461	266	405	163	273	202	312.537	-1.4375	0.167578	-8.57809	9.64633e-18	6.92642e-17	Thiopurine S-methyltransferase
KKIIADKH_02342	KKIIADKH_02342	439	292	411	160	216	250	316.559	-1.45026	0.192406	-7.53749	4.79108e-14	2.65757e-13
KKIIADKH_02344	KKIIADKH_02344	303	208	306	173	248	165	242.739	-1.09833	0.148585	-7.39191	1.44736e-13	7.7635e-13
KKIIADKH_02345	KKIIADKH_02345	597	494	626	366	467	308	501.65	-1.21612	0.114993	-10.5756	3.86606e-26	4.5798e-25	Maltodextrin phosphorylase
KKIIADKH_02349	KKIIADKH_02349	525	395	545	278	397	346	434.446	-1.12836	0.139316	-8.09925	5.52973e-16	3.57569e-15	hypothetical protein
KKIIADKH_02351	KKIIADKH_02351	100	69	128	63	83	52	85.7771	-1.19671	0.235063	-5.09101	3.56159e-07	1.10864e-06
KKIIADKH_02358	KKIIADKH_02358	76	58	81	227	275	181	134.078	1.04689	0.188971	5.53996	3.02548e-08	1.0427e-07	hypothetical protein
KKIIADKH_02370	KKIIADKH_02370	67	53	61	49	47	33	54.2725	-1.10754	0.280922	-3.94251	8.0633e-05	0.000190038	DNA polymerase III PolC-type
KKIIADKH_02373	KKIIADKH_02373	114	112	143	356	462	381	235.823	1.08384	0.162685	6.66219	2.69786e-11	1.20795e-10
KKIIADKH_02378	KKIIADKH_02378	3511	2652	3569	1873	2320	1826	2783.41	-1.30371	0.0859597	-15.1665	5.88953e-52	1.98078e-50
KKIIADKH_02379	KKIIADKH_02379	291	207	255	100	127	104	197.69	-1.79963	0.168385	-10.6876	1.16375e-26	1.43177e-25	hypothetical protein
KKIIADKH_02381	KKIIADKH_02381	208	197	202	561	735	687	391.935	1.09182	0.161346	6.76697	1.31511e-11	6.06943e-11
KKIIADKH_02383	KKIIADKH_02383	1350	1090	1523	4245	5389	4463	2690.85	1.22343	0.0987994	12.383	3.23141e-35	5.62803e-34
KKIIADKH_02388	KKIIADKH_02388	2315	1648	2348	7092	9081	6990	4364.47	1.26756	0.0867788	14.6068	2.54175e-48	7.5504e-47	hypothetical protein
KKIIADKH_02397	KKIIADKH_02397	6565	5010	7050	3494	4712	3153	5286.11	-1.33494	0.0796301	-16.7643	4.45379e-63	2.19292e-61	hypothetical protein
KKIIADKH_02399	KKIIADKH_02399	46	38	42	25	43	17	36.7576	-1.22537	0.346511	-3.5363	0.000405777	0.000871415	Acyl carrier protein
KKIIADKH_02403	KKIIADKH_02403	1136	751	1063	449	629	630	827.943	-1.37903	0.154336	-8.93521	4.06389e-19	3.1794e-18	hypothetical protein
KKIIADKH_02404	KKIIADKH_02404	376	269	317	240	257	224	293.265	-1.02306	0.151789	-6.74001	1.58371e-11	7.25185e-11	Response regulator MprA
KKIIADKH_02407	KKIIADKH_02407	613	428	616	152	211	205	412.377	-2.14246	0.15552	-13.7761	3.54829e-43	9.06751e-42
KKIIADKH_02408	KKIIADKH_02408	66	52	47	30	26	18	43.9267	-1.78268	0.336028	-5.30517	1.12567e-07	3.68629e-07
KKIIADKH_02409	KKIIADKH_02409	894	603	862	459	651	497	691.462	-1.16476	0.117546	-9.90892	3.80726e-23	3.7827e-22	Cobalt-zinc-cadmium resistance protein CzcA
KKIIADKH_02410	KKIIADKH_02410	967	690	940	240	287	342	646.158	-2.16127	0.169606	-12.7429	3.4147e-37	6.59499e-36	Nickel and cobalt resistance protein CnrB
KKIIADKH_02426	KKIIADKH_02426	1030	810	849	3721	5064	3530	2181.94	1.56283	0.108967	14.3423	1.19084e-46	3.30274e-45	hypothetical protein
KKIIADKH_02435	KKIIADKH_02435	581	447	568	328	448	326	471.696	-1.15549	0.1169	-9.88446	4.86206e-23	4.78198e-22
KKIIADKH_02439	KKIIADKH_02439	1188	950	1345	361	545	493	895.827	-1.92134	0.139944	-13.7293	6.77692e-43	1.70208e-41	Superoxide dismutase-like protein YojM
KKIIADKH_02453	KKIIADKH_02453	611	539	612	163	206	176	434.906	-2.3136	0.138008	-16.7642	4.45928e-63	2.19292e-61	Putative NAD(P)H-dependent FMN-containing oxidoreductase YwqN
KKIIADKH_02454	KKIIADKH_02454	14214	11245	15652	1285	1721	1234	8927.43	-3.89564	0.0808502	-48.1834	0	0	D-amino acid dehydrogenase 1
KKIIADKH_02458	KKIIADKH_02458	291	222	293	1028	1247	694	554.095	1.24893	0.139567	8.94861	3.59972e-19	2.8238e-18
KKIIADKH_02462	KKIIADKH_02462	46835	35725	48561	4852	6203	4618	28765.2	-3.67899	0.0740099	-49.7094	0	0
KKIIADKH_02465	KKIIADKH_02465	955	662	989	520	652	542	756.775	-1.20633	0.115316	-10.4611	1.30371e-25	1.50183e-24
KKIIADKH_02471	KKIIADKH_02471	545	375	534	1571	1943	2032	1045.44	1.34653	0.150312	8.95822	3.29956e-19	2.59181e-18	hypothetical protein
KKIIADKH_02478	KKIIADKH_02478	302	308	356	1240	1588	1002	704.085	1.34876	0.126199	10.6875	1.1646e-26	1.43177e-25
KKIIADKH_02479	KKIIADKH_02479	213	151	200	519	668	549	346.57	1.01302	0.138572	7.31042	2.6631e-13	1.39481e-12
KKIIADKH_02488	KKIIADKH_02488	58	46	67	156	187	181	105.408	1.0178	0.222909	4.56597	4.97181e-06	1.35326e-05	hypothetical protein
KKIIADKH_02490	KKIIADKH_02490	300	188	297	893	1148	809	536.126	1.24973	0.122883	10.1701	2.69769e-24	2.89667e-23
KKIIADKH_02492	KKIIADKH_02492	7136	5792	7664	25303	32608	22037	14776	1.33256	0.0747872	17.8181	5.11788e-71	3.18615e-69
KKIIADKH_02497	KKIIADKH_02497	295	223	280	136	173	89	214.808	-1.6383	0.170758	-9.59432	8.44709e-22	7.77238e-21	Ferredoxin--NADP reductase
KKIIADKH_02502	KKIIADKH_02502	1022	737	1034	527	742	520	803.72	-1.26105	0.104365	-12.0831	1.29695e-33	2.12004e-32	Leucine-, isoleucine-, valine-, threonine-, and alanine-binding protein
KKIIADKH_02506	KKIIADKH_02506	255	215	316	103	132	114	206.574	-1.77987	0.169708	-10.4879	9.82044e-26	1.138e-24	Peroxyureidoacrylate/ureidoacrylate amidohydrolase RutB
KKIIADKH_02511	KKIIADKH_02511	321	255	317	213	281	193	273.333	-1.00302	0.13743	-7.29839	2.91237e-13	1.519e-12
KKIIADKH_02512	KKIIADKH_02512	43	40	61	28	38	29	41.9256	-1.21626	0.31538	-3.8565	0.000115022	0.000266789
KKIIADKH_02517	KKIIADKH_02517	35	40	44	31	32	16	34.9977	-1.23366	0.358782	-3.43846	0.000585043	0.00122756	Nitrogen regulatory protein P-II 2
KKIIADKH_02518	KKIIADKH_02518	1047	706	1093	666	861	625	860.846	-1.01175	0.1078	-9.38541	6.26704e-21	5.49846e-20
KKIIADKH_02519	KKIIADKH_02519	173	135	210	52	81	55	129.746	-2.08123	0.203199	-10.2423	1.28102e-24	1.396e-23
KKIIADKH_02520	KKIIADKH_02520	324	257	343	121	144	123	240.298	-1.86255	0.153743	-12.1147	8.8253e-34	1.44666e-32
KKIIADKH_02521	KKIIADKH_02521	2183	1422	2125	781	964	850	1506.69	-1.73722	0.117836	-14.7426	3.43164e-49	1.03515e-47	hypothetical protein
KKIIADKH_02522	KKIIADKH_02522	238	155	235	140	167	110	182.113	-1.20359	0.168861	-7.12766	1.0209e-12	5.11499e-12
KKIIADKH_02523	KKIIADKH_02523	824	608	865	322	407	340	609.334	-1.70996	0.117885	-14.5053	1.12125e-47	3.26446e-46	Lactate utilization protein A
KKIIADKH_02524	KKIIADKH_02524	625	493	712	178	236	238	459.874	-2.08606	0.154463	-13.5052	1.45626e-41	3.4225e-40	RNA chaperone ProQ
KKIIADKH_02525	KKIIADKH_02525	17	19	19	89	127	80	50.3526	1.7886	0.313433	5.70647	1.15341e-08	4.13842e-08
KKIIADKH_02526	KKIIADKH_02526	24	14	31	68	147	93	53.9345	1.53455	0.327975	4.67886	2.88473e-06	8.0721e-06	hypothetical protein
KKIIADKH_02530	KKIIADKH_02530	525	401	545	187	315	260	400.704	-1.564	0.153615	-10.1813	2.4034e-24	2.59018e-23
KKIIADKH_02532	KKIIADKH_02532	438	360	402	294	313	270	364.028	-1.06559	0.141147	-7.54952	4.36875e-14	2.44416e-13
KKIIADKH_02537	KKIIADKH_02537	3482	2698	3674	1327	1792	1453	2615.52	-1.71871	0.0969195	-17.7334	2.31796e-70	1.41299e-68	Alanine racemase, catabolic
KKIIADKH_02542	KKIIADKH_02542	7	13	6	22	45	21	16.938	1.0566	0.538012	1.96389	0.0495428	0.0745307
KKIIADKH_02544	KKIIADKH_02544	407	298	354	216	249	227	309.328	-1.22056	0.150047	-8.1345	4.13644e-16	2.6986e-15
KKIIADKH_02545	KKIIADKH_02545	677	480	655	392	516	410	543.775	-1.06973	0.117829	-9.0787	1.09884e-19	8.94358e-19
KKIIADKH_02571	KKIIADKH_02571	172	184	222	146	152	93	170.738	-1.19671	0.195942	-6.10749	1.01213e-09	3.9805e-09
KKIIADKH_02572	KKIIADKH_02572	2736	2314	3343	1100	1429	786	2142.24	-1.97382	0.119575	-16.507	3.2678e-61	1.52985e-59
KKIIADKH_02573	KKIIADKH_02573	451	328	487	114	191	172	320.376	-2.01327	0.171508	-11.7387	8.07544e-32	1.24035e-30	hypothetical protein
KKIIADKH_02574	KKIIADKH_02574	299	248	334	121	168	126	234.751	-1.70575	0.152499	-11.1853	4.81066e-29	6.51666e-28
KKIIADKH_02587	KKIIADKH_02587	703	518	681	1929	2418	1968	1230.68	1.12236	0.102599	10.9393	7.47913e-28	9.68315e-27
KKIIADKH_02588	KKIIADKH_02588	368	282	395	1017	1239	999	647.252	1.031	0.112954	9.12758	7.00458e-20	5.74101e-19	DNA-binding transcriptional activator DecR
KKIIADKH_02589	KKIIADKH_02589	1204	855	1288	3718	4720	4504	2420.36	1.36123	0.127773	10.6535	1.67979e-26	2.04368e-25	Putative aliphatic sulfonates-binding protein
KKIIADKH_02592	KKIIADKH_02592	639	504	655	1702	2186	1804	1127.2	1.05182	0.105755	9.94585	2.62913e-23	2.63453e-22	L-cystine-binding protein FliY
KKIIADKH_02594	KKIIADKH_02594	809	603	743	332	415	435	599.692	-1.46273	0.152995	-9.56059	1.17092e-21	1.07233e-20	2-keto-4-pentenoate hydratase
KKIIADKH_02595	KKIIADKH_02595	2728	1927	2882	911	1261	983	1946.15	-1.86374	0.102691	-18.149	1.30647e-73	8.68799e-72	hypothetical protein
KKIIADKH_02611	KKIIADKH_02611	206	131	188	72	92	89	140.318	-1.65088	0.201507	-8.19263	2.55573e-16	1.68805e-15
KKIIADKH_02616	KKIIADKH_02616	763	610	818	426	618	546	659.287	-1.07128	0.134448	-7.96802	1.61237e-15	9.99532e-15
KKIIADKH_02617	KKIIADKH_02617	302	267	323	131	169	144	242.251	-1.62442	0.155972	-10.4149	2.12067e-25	2.42386e-24
KKIIADKH_02618	KKIIADKH_02618	326	250	313	144	191	156	246.949	-1.47199	0.150355	-9.79005	1.24239e-22	1.20372e-21
KKIIADKH_02630	KKIIADKH_02630	558	415	507	288	429	246	428.032	-1.25675	0.133158	-9.43803	3.7984e-21	3.36282e-20	4-carboxy-2-hydroxymuconate-6-semialdehyde dehydrogenase
KKIIADKH_02634	KKIIADKH_02634	213	180	233	139	207	136	191.359	-1.00649	0.1605	-6.27098	3.58782e-10	1.46313e-09
KKIIADKH_02635	KKIIADKH_02635	368	250	311	166	183	158	257.153	-1.47962	0.157936	-9.36844	7.36104e-21	6.41979e-20
KKIIADKH_02640	KKIIADKH_02640	90	64	63	233	253	251	144.182	1.16207	0.214502	5.41753	6.04272e-08	2.02532e-07
KKIIADKH_02643	KKIIADKH_02643	1643	1358	1673	1110	1438	982	1423.14	-1.03202	0.0901954	-11.4421	2.57636e-30	3.74115e-29	Argininosuccinate lyase
KKIIADKH_02647	KKIIADKH_02647	6389	4735	6465	3381	4659	3642	5130.99	-1.20237	0.0914694	-13.145	1.8172e-39	3.853e-38
KKIIADKH_02650	KKIIADKH_02650	531	448	550	294	394	309	445.672	-1.23738	0.123251	-10.0395	1.02187e-23	1.04728e-22	Glycine cleavage system transcriptional activator
KKIIADKH_02654	KKIIADKH_02654	14	17	21	67	69	61	37.2327	1.31096	0.351803	3.72642	0.000194222	0.000439005	Acyl-coenzyme A thioesterase PaaI
KKIIADKH_02677	KKIIADKH_02677	432	321	393	208	298	180	323.913	-1.37228	0.139114	-9.86445	5.93569e-23	5.79894e-22	NADPH-dependent 7-cyano-7-deazaguanine reductase
KKIIADKH_02679	KKIIADKH_02679	32	27	31	82	107	88	55.4538	1.00507	0.27906	3.60164	0.000316217	0.000690486	Carbonic anhydrase
KKIIADKH_02681	KKIIADKH_02681	11760	8871	11628	33984	40619	33232	20990.5	1.13386	0.0853702	13.2817	2.95785e-40	6.48289e-39	Ribonuclease E
KKIIADKH_02714	KKIIADKH_02714	1741	1371	1701	940	1468	873	1412.6	-1.19241	0.107054	-11.1384	8.16038e-29	1.09781e-27	Acetyl-coenzyme A carboxylase carboxyl transferase subunit beta
KKIIADKH_02721	KKIIADKH_02721	2358	1879	2478	830	1189	818	1743.92	-1.86823	0.0910379	-20.5215	1.38362e-93	1.30596e-91
KKIIADKH_02722	KKIIADKH_02722	1075	854	1138	348	448	322	773.411	-2.07539	0.103542	-20.044	2.27569e-89	2.01778e-87	3-isopropylmalate dehydratase small subunit 1
KKIIADKH_02724	KKIIADKH_02724	3051	2654	3578	1030	1463	871	2336.16	-2.10013	0.102769	-20.4354	8.10975e-93	7.41535e-91
KKIIADKH_02725	KKIIADKH_02725	1262	1092	1654	452	573	356	996.58	-2.16033	0.123037	-17.5584	5.13124e-69	3.0028e-67
KKIIADKH_02729	KKIIADKH_02729	1010	906	1103	794	1014	432	909.486	-1.08795	0.168572	-6.4539	1.09009e-10	4.64279e-10
KKIIADKH_02730	KKIIADKH_02730	295	232	304	201	273	127	247.516	-1.11043	0.172147	-6.45048	1.11494e-10	4.73828e-10
KKIIADKH_02735	KKIIADKH_02735	1957	1381	1763	719	1037	777	1374.37	-1.62787	0.107465	-15.148	7.8132e-52	2.61273e-50	hypothetical protein
KKIIADKH_02740	KKIIADKH_02740	3021	2452	3375	1805	2524	1679	2594.86	-1.1841	0.0870883	-13.5966	4.19737e-42	1.015e-40
KKIIADKH_02747	KKIIADKH_02747	728	501	743	332	452	457	566.732	-1.25788	0.156507	-8.0372	9.19154e-16	5.84027e-15	Methylglyoxal synthase
KKIIADKH_02753	KKIIADKH_02753	285	221	299	158	192	144	229.651	-1.31984	0.147998	-8.91795	4.7499e-19	3.70125e-18	hypothetical protein
KKIIADKH_02761	KKIIADKH_02761	9862	8020	10604	3001	4169	2590	7093.89	-2.17741	0.0852437	-25.5434	6.50207e-144	1.35893e-141
KKIIADKH_02762	KKIIADKH_02762	23517	19850	26583	7611	10899	6683	17581.6	-2.10822	0.089642	-23.5182	2.65879e-122	3.70458e-120	putative TonB-dependent receptor BfrD
KKIIADKH_02763	KKIIADKH_02763	1916	1606	2150	878	1122	788	1526.69	-1.64637	0.0911007	-18.072	5.29591e-73	3.48221e-71
KKIIADKH_02764	KKIIADKH_02764	2990	2111	2986	1091	1472	1163	2137.04	-1.72628	0.0984747	-17.5302	8.42125e-69	4.87932e-67	L-lactate dehydrogenase
KKIIADKH_02765	KKIIADKH_02765	1484	1200	1557	965	1174	1028	1290.26	-1.0283	0.107314	-9.58219	9.50061e-22	8.71435e-21	Acetolactate synthase isozyme 2 large subunit
KKIIADKH_02773	KKIIADKH_02773	358	270	420	177	210	204	291.96	-1.42048	0.159605	-8.9	5.58452e-19	4.31712e-18	Cation efflux system protein CusC
KKIIADKH_02774	KKIIADKH_02774	15689	11685	15906	4073	5559	4988	10762.1	-2.16736	0.114001	-19.0119	1.36068e-80	1.06169e-78
KKIIADKH_02775	KKIIADKH_02775	250	209	303	100	152	120	204.448	-1.65056	0.17023	-9.69606	3.13377e-22	2.97226e-21	hypothetical protein
KKIIADKH_02776	KKIIADKH_02776	2847	2033	2728	1243	1787	1486	2149.06	-1.36098	0.113289	-12.0133	3.02422e-33	4.88888e-32	hypothetical protein
KKIIADKH_02777	KKIIADKH_02777	75	64	82	34	51	40	61.7841	-1.44356	0.263578	-5.47677	4.33163e-08	1.47205e-07	hypothetical protein
KKIIADKH_02778	KKIIADKH_02778	12032	9254	12639	4331	5886	4506	8861.12	-1.81844	0.0841888	-21.5996	1.81281e-103	1.92883e-101
KKIIADKH_02781	KKIIADKH_02781	6699	5077	7227	3954	5688	3676	5614.22	-1.13799	0.0859921	-13.2337	5.60853e-40	1.21111e-38
KKIIADKH_02785	KKIIADKH_02785	421	399	496	272	401	225	387.285	-1.19497	0.142221	-8.40219	4.38236e-17	3.03498e-16
KKIIADKH_02788	KKIIADKH_02788	5	3	4	12	27	17	9.72896	1.58594	0.680765	2.32964	0.0198254	0.0326077	hypothetical protein
KKIIADKH_02791	KKIIADKH_02791	66	87	92	234	322	219	153.339	1.01976	0.201147	5.06971	3.98431e-07	1.23497e-06	Putative metal chaperone YciC
KKIIADKH_02798	KKIIADKH_02798	78	57	67	212	238	185	126.061	1.0389	0.19696	5.27471	1.32964e-07	4.33002e-07
KKIIADKH_02810	KKIIADKH_02810	296	260	270	188	290	85	241.777	-1.23959	0.243235	-5.09628	3.46386e-07	1.08052e-06
KKIIADKH_02817	KKIIADKH_02817	1124	805	1216	697	845	648	928.739	-1.12827	0.104435	-10.8036	3.31033e-27	4.13933e-26	Solute-binding protein
KKIIADKH_02821	KKIIADKH_02821	1987	1604	2143	1207	1635	1318	1723.54	-1.07636	0.0998167	-10.7833	4.12602e-27	5.14829e-26	Beta-alanine--pyruvate aminotransferase
KKIIADKH_02824	KKIIADKH_02824	84	72	62	227	329	216	146.875	1.18312	0.199781	5.92209	3.17874e-09	1.19473e-08
KKIIADKH_02825	KKIIADKH_02825	160	107	155	451	498	348	257.882	1.00868	0.15392	6.55326	5.62954e-11	2.45302e-10	3-(3-hydroxy-phenyl)propionate/3-hydroxycinnamic acid hydroxylase
KKIIADKH_02826	KKIIADKH_02826	10	10	6	26	32	26	16.6914	1.05857	0.50482	2.09692	0.0360002	0.0560302
KKIIADKH_02828	KKIIADKH_02828	201	225	244	918	1151	666	498.11	1.38133	0.153424	9.00339	2.18846e-19	1.73535e-18	hypothetical protein
KKIIADKH_02837	KKIIADKH_02837	6793	5893	7442	3715	5198	3320	5728.72	-1.35329	0.0875157	-15.4633	6.13297e-54	2.21544e-52
KKIIADKH_02841	KKIIADKH_02841	1919	1452	2153	1131	1505	1042	1607.38	-1.20319	0.0928092	-12.9642	1.95346e-38	3.94195e-37	Long-chain-fatty-acid--CoA ligase
KKIIADKH_02856	KKIIADKH_02856	682	470	627	328	450	321	507.002	-1.31251	0.119719	-10.9633	5.73755e-28	7.46137e-27	Peptide chain release factor RF2
KKIIADKH_02871	KKIIADKH_02871	3	0	6	29	34	7	10.6035	2.34116	0.811778	2.88399	0.00392666	0.00726258	Chemotaxis protein CheY
KKIIADKH_02872	KKIIADKH_02872	44	36	55	180	260	106	97.8402	1.36546	0.260643	5.23881	1.61611e-07	5.2367e-07
KKIIADKH_02877	KKIIADKH_02877	3102	2419	3036	1271	1634	1328	2311.87	-1.62897	0.0947231	-17.1972	2.78833e-66	1.52498e-64	hypothetical protein
KKIIADKH_02880	KKIIADKH_02880	1479	1120	1224	711	1039	849	1129.62	-1.17774	0.1301	-9.05259	1.39614e-19	1.12383e-18	Cell division protein DedD
KKIIADKH_02883	KKIIADKH_02883	1066	755	1034	597	781	459	821.253	-1.26293	0.114039	-11.0746	1.66608e-28	2.22093e-27	Glutamate--tRNA ligase
KKIIADKH_02892	KKIIADKH_02892	26255	20927	25147	8059	14012	7436	18624.9	-1.94864	0.120675	-16.1478	1.17662e-58	4.91826e-57	hypothetical protein
KKIIADKH_02905	KKIIADKH_02905	483	426	557	296	406	251	425.01	-1.25332	0.127118	-9.85943	6.24004e-23	6.08611e-22	Solute-binding protein
KKIIADKH_02911	KKIIADKH_02911	239	154	199	89	131	114	164.854	-1.43401	0.191188	-7.50049	6.35786e-14	3.48047e-13
KKIIADKH_02912	KKIIADKH_02912	59	63	68	34	76	32	57.393	-1.09401	0.303219	-3.60798	0.000308593	0.000675098
KKIIADKH_02913	KKIIADKH_02913	66	66	82	52	72	28	63.541	-1.14829	0.284824	-4.03159	5.54018e-05	0.000133037	Integration host factor subunit beta
KKIIADKH_02914	KKIIADKH_02914	5588	5125	7081	3139	4713	1907	4889.74	-1.53015	0.163981	-9.33126	1.04618e-20	9.05659e-20
KKIIADKH_02915	KKIIADKH_02915	991	820	1043	543	707	454	807.933	-1.3728	0.10361	-13.2496	4.53341e-40	9.86228e-39
KKIIADKH_02916	KKIIADKH_02916	409	313	361	256	344	217	329.211	-1.03812	0.137388	-7.55616	4.15137e-14	2.32699e-13	Cyclohexadienyl dehydrogenase
KKIIADKH_02917	KKIIADKH_02917	920	676	920	454	592	479	715.042	-1.3324	0.110846	-12.0203	2.78062e-33	4.50753e-32
KKIIADKH_02918	KKIIADKH_02918	886	738	1047	532	655	399	752.74	-1.37763	0.117952	-11.6796	1.62052e-31	2.43786e-30
KKIIADKH_02919	KKIIADKH_02919	7157	5693	7350	4761	6332	4058	6119.28	-1.04426	0.0806851	-12.9424	2.59363e-38	5.19791e-37
KKIIADKH_02921	KKIIADKH_02921	692	464	611	311	478	355	510.433	-1.24474	0.133295	-9.33822	9.79702e-21	8.49365e-20	Ubiquinone biosynthesis O-methyltransferase
KKIIADKH_02924	KKIIADKH_02924	30	31	19	98	134	52	53.4712	1.14558	0.346568	3.3055	0.00094807	0.00192911	hypothetical protein
KKIIADKH_02925	KKIIADKH_02925	672	583	747	2519	3261	1846	1409.92	1.29085	0.116591	11.0716	1.72222e-28	2.29055e-27	hypothetical protein
KKIIADKH_02926	KKIIADKH_02926	57	52	70	288	363	181	145.228	1.57568	0.215741	7.30355	2.80264e-13	1.46438e-12	hypothetical protein
KKIIADKH_02927	KKIIADKH_02927	2599	2022	2913	9921	13152	8383	5677.9	1.43777	0.0871697	16.4939	4.05955e-61	1.85598e-59
KKIIADKH_02928	KKIIADKH_02928	3	2	9	20	27	10	10.0722	1.40281	0.695895	2.01584	0.043817	0.0669846	hypothetical protein
KKIIADKH_02929	KKIIADKH_02929	38	20	31	105	143	68	58.9921	1.19528	0.296324	4.03368	5.49092e-05	0.000132017	hypothetical protein
KKIIADKH_02941	KKIIADKH_02941	777	515	772	261	363	315	543.057	-1.73683	0.137287	-12.6511	1.10345e-36	2.08304e-35	hypothetical protein
KKIIADKH_02942	KKIIADKH_02942	3211	2699	4021	1269	1861	1306	2604.72	-1.7832	0.105751	-16.8623	8.52411e-64	4.30027e-62	hypothetical protein
KKIIADKH_02943	KKIIADKH_02943	425	258	393	213	251	200	305.815	-1.29719	0.148783	-8.71869	2.81441e-18	2.09541e-17
KKIIADKH_02946	KKIIADKH_02946	448	310	456	274	366	237	361.582	-1.08782	0.129888	-8.3751	5.51752e-17	3.80312e-16	Ribosomal small subunit pseudouridine synthase A
KKIIADKH_02947	KKIIADKH_02947	1968	1609	1919	1265	1594	1333	1685.7	-1.00545	0.102661	-9.79396	1.19523e-22	1.15995e-21
KKIIADKH_02968	KKIIADKH_02968	4637	3749	5067	2643	3863	2640	3948.86	-1.18275	0.0875529	-13.5089	1.38493e-41	3.268e-40
KKIIADKH_02973	KKIIADKH_02973	4465	3730	5338	2216	3225	1906	3717.18	-1.51503	0.102456	-14.7871	1.77527e-49	5.46784e-48
KKIIADKH_02974	KKIIADKH_02974	1013	956	1138	759	1007	548	941.043	-1.07204	0.128528	-8.34094	7.37022e-17	5.0445e-16	hypothetical protein
KKIIADKH_02980	KKIIADKH_02980	2663	2640	3431	2271	2953	1295	2636.15	-1.07987	0.163659	-6.59832	4.15854e-11	1.83251e-10	Fumarate and nitrate reduction regulatory protein
KKIIADKH_02981	KKIIADKH_02981	2504	2387	2751	1696	2380	1643	2327.79	-1.05496	0.102572	-10.285	8.2301e-25	9.10446e-24	Oxygen-independent coproporphyrinogen III oxidase
KKIIADKH_02982	KKIIADKH_02982	432	300	403	224	365	248	340.797	-1.06378	0.142684	-7.45549	8.95316e-14	4.86932e-13	hypothetical protein
KKIIADKH_02984	KKIIADKH_02984	2941	2136	2935	8239	10650	8233	5239.45	1.14894	0.0849272	13.5285	1.06172e-41	2.51547e-40	hypothetical protein
KKIIADKH_02993	KKIIADKH_02993	199	134	158	85	131	124	145.711	-1.13778	0.211188	-5.38751	7.14403e-08	2.37944e-07	Fe(3+) dicitrate transport ATP-binding protein FecE
KKIIADKH_02996	KKIIADKH_02996	329	229	301	177	219	192	253.49	-1.1526	0.153541	-7.50678	6.05994e-14	3.32359e-13
KKIIADKH_02998	KKIIADKH_02998	388	265	346	208	283	242	301.074	-1.05464	0.149961	-7.03276	2.02489e-12	9.90774e-12	Cobyric acid synthase
KKIIADKH_02999	KKIIADKH_02999	1249	844	1281	203	252	212	771.626	-2.94026	0.12438	-23.6393	1.52007e-123	2.16962e-121
KKIIADKH_03000	KKIIADKH_03000	302	225	285	146	177	120	224.223	-1.49525	0.1529	-9.77927	1.38202e-22	1.33459e-21	hypothetical protein
KKIIADKH_03001	KKIIADKH_03001	1008	661	1011	580	674	505	775.897	-1.21123	0.1143	-10.5969	3.07884e-26	3.66207e-25
KKIIADKH_03002	KKIIADKH_03002	1295	872	1090	652	859	769	968.459	-1.11769	0.131645	-8.49023	2.06233e-17	1.45934e-16	hypothetical protein
KKIIADKH_03004	KKIIADKH_03004	100	83	104	584	727	663	323.913	2.17671	0.163119	13.3443	1.27929e-40	2.84653e-39	hypothetical protein
KKIIADKH_03005	KKIIADKH_03005	162	101	134	897	1173	832	465.168	2.25315	0.13607	16.5588	1.38338e-61	6.52865e-60
KKIIADKH_03007	KKIIADKH_03007	1168	769	1089	455	619	561	832.324	-1.48596	0.134351	-11.0603	1.95422e-28	2.58151e-27
KKIIADKH_03028	KKIIADKH_03028	214	166	231	602	823	626	396.867	1.13156	0.129079	8.76642	1.84442e-18	1.39272e-17	Leucine-responsive regulatory protein
KKIIADKH_03031	KKIIADKH_03031	380	287	447	254	318	234	332.721	-1.0774	0.135094	-7.97518	1.52153e-15	9.45222e-15	Inner membrane protein YccS
KKIIADKH_03032	KKIIADKH_03032	2714	2159	3095	768	1086	808	1973.05	-2.1979	0.0982391	-22.373	7.21815e-111	8.12319e-109	Phosphoenolpyruvate carboxylase
KKIIADKH_03037	KKIIADKH_03037	903	658	841	310	397	289	621.524	-1.88813	0.112677	-16.757	5.03404e-63	2.44198e-61	Cytochrome b561
KKIIADKH_03038	KKIIADKH_03038	1505	1129	1508	340	470	365	999.339	-2.43297	0.106148	-22.9206	2.89451e-116	3.45688e-114	Protein YceI
KKIIADKH_03039	KKIIADKH_03039	4378	3180	4064	840	1373	1037	2797.55	-2.45947	0.118652	-20.7283	1.92376e-95	1.87631e-93
KKIIADKH_03042	KKIIADKH_03042	2779	2135	2890	1739	2391	1570	2340.45	-1.07839	0.0846217	-12.7437	3.38013e-37	6.54985e-36	Valine--tRNA ligase
KKIIADKH_03043	KKIIADKH_03043	1932	1483	2112	1126	1484	1019	1603.28	-1.22574	0.0890423	-13.7658	4.09301e-43	1.0414e-41
KKIIADKH_03052	KKIIADKH_03052	240	232	284	184	231	161	231.553	-1.02042	0.153958	-6.6279	3.40492e-11	1.51066e-10	hypothetical protein
KKIIADKH_03053	KKIIADKH_03053	2748	2120	2804	1728	2322	1434	2284.71	-1.11384	0.0905271	-12.304	8.62196e-35	1.46674e-33	hypothetical protein
KKIIADKH_03063	KKIIADKH_03063	862	819	1048	447	621	477	764.493	-1.44466	0.121057	-11.9338	7.89335e-33	1.26553e-31
KKIIADKH_03067	KKIIADKH_03067	88	92	100	361	474	274	203.427	1.34219	0.177938	7.543	4.59294e-14	2.55493e-13	hypothetical protein
KKIIADKH_03068	KKIIADKH_03068	443	323	369	223	314	276	340.833	-1.09449	0.155705	-7.02929	2.07587e-12	1.01402e-11	hypothetical protein
KKIIADKH_03069	KKIIADKH_03069	3106	2239	3068	1570	2198	1795	2451.19	-1.20528	0.105116	-11.4662	1.9515e-30	2.85504e-29	hypothetical protein
KKIIADKH_03071	KKIIADKH_03071	2956	2325	3276	1833	2374	1563	2502.54	-1.1906	0.0867539	-13.7239	7.30443e-43	1.82673e-41
KKIIADKH_03078	KKIIADKH_03078	119	86	117	358	402	300	206.737	1.1073	0.161162	6.87073	6.38739e-12	2.99511e-11	hypothetical protein
KKIIADKH_03079	KKIIADKH_03079	167	116	161	425	573	534	295.947	1.18765	0.166345	7.13971	9.35286e-13	4.69408e-12
KKIIADKH_03086	KKIIADKH_03086	1814	1472	2024	894	1225	702	1451.32	-1.54621	0.106756	-14.4836	1.53735e-47	4.43182e-46
KKIIADKH_03087	KKIIADKH_03087	1646	1348	1636	800	1098	776	1301.3	-1.4189	0.0945744	-15.003	7.01277e-51	2.26733e-49	Ornithine carbamoyltransferase, anabolic
KKIIADKH_03094	KKIIADKH_03094	451	331	434	152	232	150	317.762	-1.81383	0.140292	-12.929	3.0886e-38	6.14778e-37
KKIIADKH_03113	KKIIADKH_03113	6904	5575	7640	1988	2727	1586	4924.34	-2.30866	0.0970364	-23.7917	4.06645e-125	6.10176e-123	hypothetical protein
KKIIADKH_03114	KKIIADKH_03114	2034	1492	2040	1078	1413	1230	1629.82	-1.18449	0.110362	-10.7328	7.14029e-27	8.85275e-26	Ribosomal RNA small subunit methyltransferase B
KKIIADKH_03118	KKIIADKH_03118	218	162	233	71	89	91	158.362	-1.88695	0.193889	-9.73211	2.19977e-22	2.09658e-21	hypothetical protein
KKIIADKH_03119	KKIIADKH_03119	102	99	117	60	91	58	92.8454	-1.24229	0.221364	-5.61198	2.00025e-08	6.9967e-08	Phosphoribosylglycinamide formyltransferase
KKIIADKH_03134	KKIIADKH_03134	5	7	10	29	42	21	16.4885	1.41834	0.522635	2.71383	0.00665111	0.0118521
KKIIADKH_03138	KKIIADKH_03138	276	216	332	183	239	202	250.507	-1.00645	0.15487	-6.49867	8.10335e-11	3.4766e-10
KKIIADKH_03142	KKIIADKH_03142	386	303	389	247	297	264	328.405	-1.02372	0.139254	-7.35148	1.96024e-13	1.03813e-12	Quinone oxidoreductase 1
KKIIADKH_03154	KKIIADKH_03154	2301	1607	2150	990	1380	1344	1730.99	-1.3013	0.140516	-9.2609	2.02713e-20	1.72926e-19
KKIIADKH_03155	KKIIADKH_03155	1083	761	939	582	721	487	804.023	-1.2582	0.112185	-11.2154	3.42649e-29	4.68501e-28	putative thiol:disulfide interchange protein DsbC
KKIIADKH_03165	KKIIADKH_03165	2819	2168	2902	1737	2464	1664	2380.71	-1.05251	0.0856333	-12.2909	1.01319e-34	1.7186e-33	ATP-dependent RNA helicase DeaD
KKIIADKH_03175	KKIIADKH_03175	95	76	100	69	72	52	80.9904	-1.10526	0.230149	-4.80235	1.56811e-06	4.54287e-06	Ribosome maturation factor RimM
KKIIADKH_03176	KKIIADKH_03176	501	472	528	380	541	198	452.814	-1.09747	0.198137	-5.53894	3.04304e-08	1.04814e-07	30S ribosomal protein S16
KKIIADKH_03180	KKIIADKH_03180	4256	3246	4584	12213	15855	11200	7661.24	1.08323	0.0762156	14.2127	7.64053e-46	2.07002e-44	hypothetical protein
KKIIADKH_03181	KKIIADKH_03181	580	614	690	408	501	169	527.697	-1.48319	0.363852	-4.07636	4.57453e-05	0.000110849	DNA-binding protein Bv3F
KKIIADKH_03188	KKIIADKH_03188	526	415	564	287	444	241	433.191	-1.26893	0.134859	-9.40931	4.99403e-21	4.408e-20
KKIIADKH_03190	KKIIADKH_03190	951	849	1164	318	392	327	743.667	-2.12742	0.121695	-17.4816	1.97954e-68	1.13572e-66
KKIIADKH_03191	KKIIADKH_03191	288	285	350	1047	1409	719	603.833	1.1317	0.15101	7.49425	6.66809e-14	3.64348e-13	DNA-binding transcriptional activator DecR
KKIIADKH_03192	KKIIADKH_03192	2051	1488	1932	5111	6444	5511	3398.8	1.03636	0.102747	10.0865	6.33651e-24	6.59809e-23
KKIIADKH_03194	KKIIADKH_03194	1562	1227	1733	464	513	553	1127.26	-2.1508	0.140783	-15.2774	1.08188e-52	3.79112e-51	Staphyloferrin B transporter
KKIIADKH_03199	KKIIADKH_03199	4628	3594	4914	1615	2481	1553	3415.21	-1.84891	0.0947318	-19.5173	7.82897e-85	6.73752e-83
KKIIADKH_03200	KKIIADKH_03200	412	305	483	266	321	249	354.259	-1.12716	0.135318	-8.32966	8.10772e-17	5.52988e-16
KKIIADKH_03204	KKIIADKH_03204	2657	1921	2623	953	1363	1094	1917.53	-1.68922	0.1065	-15.8613	1.17519e-56	4.52446e-55	hypothetical protein
KKIIADKH_03205	KKIIADKH_03205	3657	2837	3774	995	1280	947	2519.83	-2.28916	0.08336	-27.4612	5.10779e-166	1.42337e-163
KKIIADKH_03207	KKIIADKH_03207	304	298	365	214	344	194	296.696	-1.00987	0.156437	-6.45543	1.07911e-10	4.59938e-10	hypothetical protein
KKIIADKH_03221	KKIIADKH_03221	402	302	366	211	293	266	321.747	-1.08439	0.154264	-7.02946	2.07339e-12	1.01366e-11	hypothetical protein
KKIIADKH_03224	KKIIADKH_03224	714	531	648	1736	2203	1873	1164.23	1.00919	0.113446	8.89577	5.80168e-19	4.47908e-18	hypothetical protein
KKIIADKH_03229	KKIIADKH_03229	113	77	133	419	430	351	225.958	1.29753	0.171611	7.56087	4.00387e-14	2.24863e-13
KKIIADKH_03230	KKIIADKH_03230	161	126	154	487	662	535	314.643	1.31751	0.14586	9.03272	1.67458e-19	1.33875e-18	hypothetical protein
KKIIADKH_03242	KKIIADKH_03242	147	109	143	68	104	77	114.216	-1.30078	0.200749	-6.47963	9.19505e-11	3.92769e-10
KKIIADKH_03243	KKIIADKH_03243	235	194	247	133	176	135	197.174	-1.22602	0.157701	-7.77431	7.58571e-15	4.51134e-14
KKIIADKH_03254	KKIIADKH_03254	302	188	229	950	1173	1364	620.819	1.6978	0.189914	8.93986	3.89673e-19	3.0527e-18	hypothetical protein
KKIIADKH_03259	KKIIADKH_03259	308	274	297	181	246	197	264.044	-1.12004	0.152284	-7.35496	1.9099e-13	1.01239e-12	hypothetical protein
KKIIADKH_03263	KKIIADKH_03263	107	77	92	21	24	26	65.9598	-2.56525	0.287876	-8.91095	5.0595e-19	3.92681e-18	Nitrogen regulatory protein P-II
KKIIADKH_03266	KKIIADKH_03266	107	71	97	50	102	40	80.2555	-1.17351	0.26565	-4.4175	9.98485e-06	2.62967e-05
KKIIADKH_03269	KKIIADKH_03269	417	316	433	231	270	210	332.053	-1.32519	0.131484	-10.0788	6.85899e-24	7.12946e-23	Urease accessory protein UreE
KKIIADKH_03270	KKIIADKH_03270	215	153	193	92	138	84	155.448	-1.46661	0.180298	-8.13436	4.14117e-16	2.69868e-15	Urease accessory protein UreF
KKIIADKH_03282	KKIIADKH_03282	304	227	342	188	240	158	254.394	-1.1926	0.145811	-8.17906	2.86075e-16	1.88103e-15	Protein FdhE
KKIIADKH_03288	KKIIADKH_03288	34	26	40	138	210	83	75.7099	1.45505	0.286482	5.07901	3.79408e-07	1.17913e-06
KKIIADKH_03293	KKIIADKH_03293	207	157	171	92	121	145	158.42	-1.17551	0.224901	-5.22678	1.72487e-07	5.56753e-07	Photosystem I P700 chlorophyll a apoprotein A2
KKIIADKH_03295	KKIIADKH_03295	343	237	285	164	229	186	253.493	-1.19402	0.158631	-7.52702	5.1913e-14	2.86869e-13
KKIIADKH_03313	KKIIADKH_03313	10	4	8	32	36	28	17.192	1.52787	0.509169	3.00072	0.00269344	0.00511089
KKIIADKH_03328	KKIIADKH_03328	56	50	57	227	304	224	133.71	1.58751	0.196565	8.07625	6.67865e-16	4.30909e-15
KKIIADKH_03333	KKIIADKH_03333	974	734	1103	2682	3488	2596	1734.81	1.0299	0.0944115	10.9086	1.04859e-27	1.33982e-26	Serine/threonine-protein kinase toxin HipA
KKIIADKH_03339	KKIIADKH_03339	1953	1478	2004	5703	7577	6059	3684.06	1.22074	0.0925698	13.1873	1.03888e-39	2.21881e-38	hypothetical protein
KKIIADKH_03347	KKIIADKH_03347	137	80	115	252	350	411	204.867	1.03303	0.229297	4.50521	6.63077e-06	1.78652e-05
KKIIADKH_03356	KKIIADKH_03356	2011	1618	2187	7339	9883	6476	4312.46	1.40015	0.0820189	17.0711	2.43647e-65	1.27305e-63
KKIIADKH_03357	KKIIADKH_03357	3573	3049	3890	12709	16595	10865	7453.4	1.30395	0.0825896	15.7883	3.74755e-56	1.41488e-54	Serine/threonine-protein kinase PknD
KKIIADKH_03363	KKIIADKH_03363	12	7	10	31	39	23	18.0908	1.05821	0.474657	2.22943	0.0257855	0.0412399	hypothetical protein
KKIIADKH_03366	KKIIADKH_03366	359	339	412	1239	1556	1117	747.116	1.19157	0.111406	10.6958	1.06493e-26	1.31476e-25
KKIIADKH_03371	KKIIADKH_03371	391	275	404	1464	1761	1403	834.789	1.50778	0.110279	13.6723	1.48528e-42	3.68299e-41
KKIIADKH_03377	KKIIADKH_03377	495	437	461	1581	2066	1143	914.55	1.13317	0.132803	8.53267	1.43003e-17	1.01807e-16	hypothetical protein
KKIIADKH_03379	KKIIADKH_03379	850	702	831	3235	4156	2893	1850.53	1.48273	0.0904113	16.3998	1.91926e-60	8.57369e-59	hypothetical protein
KKIIADKH_03380	KKIIADKH_03380	512	478	622	1773	2446	1270	1046.2	1.12027	0.135419	8.27258	1.31088e-16	8.85831e-16	hypothetical protein
KKIIADKH_03386	KKIIADKH_03386	693	514	679	1695	2187	1871	1153.93	1.00298	0.11236	8.92644	4.39941e-19	3.43271e-18	Adenine DNA glycosylase
KKIIADKH_03390	KKIIADKH_03390	674	433	685	1860	2327	1926	1178.83	1.17325	0.115899	10.123	4.36675e-24	4.61268e-23
KKIIADKH_03401	KKIIADKH_03401	1213	989	1261	815	1024	724	1047.21	-1.05638	0.0935532	-11.2918	1.4407e-29	2.01216e-28	Glutathione-binding protein GsiB
KKIIADKH_03414	KKIIADKH_03414	1569	1362	1766	996	1375	768	1370.94	-1.22191	0.112836	-10.8291	2.50742e-27	3.14881e-26
KKIIADKH_03416	KKIIADKH_03416	656	448	640	344	414	271	489.607	-1.37711	0.123552	-11.1461	7.48539e-29	1.00932e-27	hypothetical protein
KKIIADKH_03423	KKIIADKH_03423	1584	1157	1592	739	1010	779	1216.77	-1.3902	0.100088	-13.8898	7.30776e-44	1.90067e-42	hypothetical protein
KKIIADKH_03430	KKIIADKH_03430	37	32	45	170	204	114	87.3494	1.46734	0.24565	5.97327	2.32547e-09	8.84829e-09	hypothetical protein
KKIIADKH_03432	KKIIADKH_03432	1255	1150	1519	4015	5143	3965	2549.83	1.12323	0.0990105	11.3446	7.889e-30	1.11783e-28	Peptide chain release factor RF1
KKIIADKH_03435	KKIIADKH_03435	2683	2050	2793	1625	2255	1530	2246.1	-1.09913	0.0846684	-12.9816	1.5566e-38	3.16293e-37
KKIIADKH_03454	KKIIADKH_03454	1618	1205	1621	951	1309	874	1317.92	-1.12716	0.0918632	-12.27	1.31313e-34	2.22094e-33
KKIIADKH_03476	KKIIADKH_03476	459	371	459	184	240	185	344.532	-1.70158	0.132384	-12.8534	8.22901e-38	1.61598e-36	Imidazole glycerol phosphate synthase subunit HisH
KKIIADKH_03477	KKIIADKH_03477	495	461	576	249	377	223	425.209	-1.49202	0.136043	-10.9673	5.48744e-28	7.184e-27
KKIIADKH_03489	KKIIADKH_03489	484	408	538	355	449	240	428.64	-1.0903	0.141659	-7.69665	1.39676e-14	8.13317e-14
KKIIADKH_03490	KKIIADKH_03490	724	552	805	440	587	355	604.183	-1.21533	0.116803	-10.405	2.35325e-25	2.66884e-24	Intermembrane phospholipid transport system ATP-binding protein MlaF
KKIIADKH_03491	KKIIADKH_03491	2675	2193	3026	1842	2664	1447	2385.38	-1.04728	0.111241	-9.41448	4.75441e-21	4.20284e-20	Glutamate synthase [NADPH] small chain
KKIIADKH_03499	KKIIADKH_03499	598	432	643	322	432	315	480.849	-1.25922	0.119126	-10.5704	4.08667e-26	4.82161e-25
KKIIADKH_03500	KKIIADKH_03500	145	118	153	80	76	47	111.852	-1.65518	0.218085	-7.58963	3.20832e-14	1.81052e-13
KKIIADKH_03505	KKIIADKH_03505	705	631	749	2026	2763	1722	1284.73	1.00487	0.103817	9.67929	3.69261e-22	3.49098e-21
KKIIADKH_03510	KKIIADKH_03510	1442	1227	1482	874	1131	769	1217.19	-1.21037	0.0951336	-12.7229	4.41259e-37	8.46639e-36
KKIIADKH_03512	KKIIADKH_03512	1171	853	1153	601	732	799	935.251	-1.16187	0.151962	-7.64578	2.07688e-14	1.19507e-13
KKIIADKH_03513	KKIIADKH_03513	7796	5893	7596	4932	6085	4771	6443.59	-1.04317	0.0823979	-12.6601	9.83347e-37	1.86836e-35	Protein-methionine-sulfoxide reductase catalytic subunit MsrP
KKIIADKH_03514	KKIIADKH_03514	2778	2155	3135	1579	2250	1550	2349.29	-1.20495	0.092015	-13.0951	3.51199e-39	7.31394e-38
KKIIADKH_03515	KKIIADKH_03515	1889	1356	1854	1119	1492	1024	1516.92	-1.10739	0.0904231	-12.2468	1.7476e-34	2.93035e-33
KKIIADKH_03518	KKIIADKH_03518	314	265	299	1009	1355	1098	641.966	1.35974	0.124494	10.9221	9.03403e-28	1.16447e-26
KKIIADKH_03525	KKIIADKH_03525	17	13	19	53	67	41	31.1572	1.09177	0.365037	2.99086	0.00278193	0.00526515
KKIIADKH_03529	KKIIADKH_03529	313	239	321	119	183	215	247.992	-1.34508	0.212512	-6.32943	2.46064e-10	1.01335e-09
KKIIADKH_03530	KKIIADKH_03530	996	658	940	539	664	697	782.618	-1.03377	0.151857	-6.80751	9.93046e-12	4.59755e-11
KKIIADKH_03533	KKIIADKH_03533	8927	5282	8103	2290	3035	2613	5561.15	-2.08294	0.124527	-16.7268	8.36449e-63	4.01221e-61	Multidrug resistance protein MdtE
KKIIADKH_03534	KKIIADKH_03534	12190	8114	12531	4477	6045	4377	8610.66	-1.74793	0.0935752	-18.6794	7.2822e-78	5.26116e-76
KKIIADKH_03535	KKIIADKH_03535	6561	4340	6551	1492	2261	1862	4276.71	-2.23851	0.122285	-18.3056	7.46488e-75	5.02121e-73
KKIIADKH_03536	KKIIADKH_03536	471	382	440	167	212	121	330.595	-2.00626	0.147246	-13.6252	2.8379e-42	6.9487e-41
KKIIADKH_03537	KKIIADKH_03537	166	125	151	52	63	52	112.601	-2.01994	0.210325	-9.60391	7.69643e-22	7.12651e-21	Malonyl CoA-acyl carrier protein transacylase
KKIIADKH_03550	KKIIADKH_03550	1026	846	1254	570	682	438	858.625	-1.50707	0.116534	-12.9325	2.95183e-38	5.89561e-37	sn-glycerol-3-phosphate import ATP-binding protein UgpC
KKIIADKH_03554	KKIIADKH_03554	6252	4918	7048	1414	1954	1096	4287.36	-2.66198	0.104762	-25.4097	1.96824e-142	3.71552e-140
KKIIADKH_03559	KKIIADKH_03559	2829	2272	2918	1783	2397	1662	2409.85	-1.08165	0.0818902	-13.2085	7.8372e-40	1.67997e-38
KKIIADKH_03568	KKIIADKH_03568	56790	45514	63896	25576	38775	22647	45204.6	-1.57032	0.0971888	-16.1574	1.0064e-58	4.29885e-57
KKIIADKH_03569	KKIIADKH_03569	828	655	854	461	528	410	663.352	-1.35366	0.108562	-12.469	1.10211e-35	1.97234e-34	3-demethoxyubiquinol 3-hydroxylase
KKIIADKH_03571	KKIIADKH_03571	819	701	892	511	736	424	711.996	-1.1684	0.116772	-10.0058	1.43737e-23	1.46287e-22
KKIIADKH_03573	KKIIADKH_03573	87	51	71	213	303	193	135.577	1.13958	0.1966	5.79645	6.77354e-09	2.47587e-08
KKIIADKH_03574	KKIIADKH_03574	1068	787	1064	498	623	728	845.395	-1.24075	0.168324	-7.37122	1.69074e-13	8.98658e-13	hypothetical protein
KKIIADKH_03575	KKIIADKH_03575	303	254	254	152	204	185	239.665	-1.20405	0.174215	-6.9113	4.80231e-12	2.27371e-11	Type II secretion system protein G
KKIIADKH_03578	KKIIADKH_03578	232	137	198	477	709	597	352.423	1.05015	0.163629	6.41786	1.38205e-10	5.82273e-10	hypothetical protein
KKIIADKH_03580	KKIIADKH_03580	420	293	426	212	308	311	342.862	-1.048	0.173261	-6.04864	1.46071e-09	5.67223e-09	hypothetical protein
KKIIADKH_03583	KKIIADKH_03583	638	487	659	354	486	329	517.536	-1.23229	0.112608	-10.9431	7.16741e-28	9.30015e-27
KKIIADKH_03593	KKIIADKH_03593	1042	874	1113	644	973	598	909.677	-1.0879	0.108121	-10.0619	8.14483e-24	8.42112e-23
KKIIADKH_03596	KKIIADKH_03596	2034	1570	2264	6078	8095	5938	3861.3	1.16258	0.0848443	13.7025	9.81079e-43	2.44309e-41
KKIIADKH_03612	KKIIADKH_03612	68	67	59	35	63	23	55.7444	-1.35947	0.312846	-4.34549	1.38965e-05	3.59675e-05
KKIIADKH_03613	KKIIADKH_03613	1155	926	1441	814	1001	670	1042.98	-1.11863	0.11191	-9.99582	1.58972e-23	1.61231e-22
KKIIADKH_03618	KKIIADKH_03618	168	111	155	82	140	99	130.288	-1.05558	0.198412	-5.32015	1.03682e-07	3.41062e-07
KKIIADKH_03619	KKIIADKH_03619	277	215	354	193	268	178	255.401	-1.0214	0.154139	-6.62649	3.43756e-11	1.52168e-10
KKIIADKH_03620	KKIIADKH_03620	383	291	411	217	269	255	320.257	-1.15004	0.149765	-7.67896	1.60386e-14	9.31132e-14
KKIIADKH_03621	KKIIADKH_03621	1260	978	1428	462	601	497	952.854	-1.83954	0.111452	-16.5052	3.36761e-61	1.56407e-59
KKIIADKH_03627	KKIIADKH_03627	1137	880	1363	273	386	273	808.257	-2.47362	0.118354	-20.9002	5.33052e-97	5.28715e-95	3-[(3aS,4S,7aS)-7a-methyl-1,5-dioxo-octahydro-1H-inden-4-yl]propanoyl:CoA ligase
KKIIADKH_03629	KKIIADKH_03629	346	265	350	143	184	147	258.983	-1.63394	0.145758	-11.21	3.64178e-29	4.96776e-28
KKIIADKH_03638	KKIIADKH_03638	608	493	697	350	452	287	509.483	-1.34725	0.119126	-11.3095	1.1779e-29	1.65302e-28
KKIIADKH_03639	KKIIADKH_03639	136	103	144	51	55	58	100.098	-1.82206	0.226017	-8.06162	7.52875e-16	4.83095e-15
KKIIADKH_03640	KKIIADKH_03640	174	139	150	97	135	102	139.394	-1.09725	0.187511	-5.85165	4.86727e-09	1.79932e-08	HTH-type transcriptional regulator CueR
KKIIADKH_03646	KKIIADKH_03646	87	76	122	364	502	152	187.969	1.17314	0.269597	4.35146	1.35234e-05	3.50794e-05	hypothetical protein
KKIIADKH_03649	KKIIADKH_03649	201	166	213	573	836	549	376.433	1.1253	0.13087	8.59858	8.07085e-18	5.85987e-17
KKIIADKH_03650	KKIIADKH_03650	68	44	74	255	278	200	135.063	1.37221	0.199545	6.87668	6.12645e-12	2.88199e-11
KKIIADKH_03661	KKIIADKH_03661	3428	2917	3916	14833	19144	12100	8169.96	1.53728	0.0893866	17.1982	2.74104e-66	1.51326e-64
KKIIADKH_03672	KKIIADKH_03672	75	57	52	211	274	162	122.956	1.17458	0.215543	5.4494	5.05398e-08	1.7027e-07	Cysteine/O-acetylserine efflux protein
KKIIADKH_03675	KKIIADKH_03675	48	31	74	152	189	149	95.8135	1.08577	0.2432	4.4645	8.0255e-06	2.14243e-05	hypothetical protein
KKIIADKH_03689	KKIIADKH_03689	14	6	13	29	53	43	23.1414	1.3192	0.449799	2.93287	0.00335847	0.00629726	Chemoreceptor glutamine deamidase CheD
KKIIADKH_03690	KKIIADKH_03690	19	27	25	76	93	70	46.679	1.11648	0.315596	3.53768	0.000403666	0.0008672
KKIIADKH_03695	KKIIADKH_03695	3	5	2	27	24	14	10.7907	2.04904	0.700535	2.92496	0.00344496	0.00643676	Chemotaxis protein CheY
KKIIADKH_03698	KKIIADKH_03698	205	147	231	579	708	576	366.862	1.0727	0.136658	7.84955	4.17532e-15	2.51379e-14	Cyclic di-GMP phosphodiesterase response regulator RpfG
KKIIADKH_03708	KKIIADKH_03708	239	175	215	108	140	94	173.523	-1.50256	0.169639	-8.8574	8.19032e-19	6.29826e-18	Fumarate reductase flavoprotein subunit
KKIIADKH_03710	KKIIADKH_03710	56	46	68	36	48	31	49.7143	-1.18564	0.285518	-4.15258	3.28742e-05	8.11387e-05
KKIIADKH_03729	KKIIADKH_03729	103	53	74	245	350	251	158.364	1.26598	0.198248	6.38587	1.70429e-10	7.11883e-10
KKIIADKH_03731	KKIIADKH_03731	68	61	94	224	295	209	141.803	1.0885	0.189815	5.73451	9.77963e-09	3.52838e-08
KKIIADKH_03732	KKIIADKH_03732	134	91	143	364	442	409	237.79	1.12888	0.169207	6.67157	2.53079e-11	1.13488e-10	Putative non-heme bromoperoxidase BpoC
KKIIADKH_03733	KKIIADKH_03733	84	77	75	456	535	419	236.988	1.95717	0.168865	11.5902	4.62255e-31	6.88325e-30	hypothetical protein
KKIIADKH_03752	KKIIADKH_03752	2123	1537	2056	841	1073	945	1545.75	-1.60261	0.111245	-14.4061	4.73724e-47	1.35231e-45	hypothetical protein
KKIIADKH_03756	KKIIADKH_03756	241	214	344	1091	1372	729	580.077	1.36642	0.158939	8.59712	8.1739e-18	5.92001e-17	Acyl-CoA dehydrogenase
KKIIADKH_03757	KKIIADKH_03757	313	245	345	975	1281	1064	627.189	1.27036	0.12251	10.3694	3.41549e-25	3.85115e-24
KKIIADKH_03759	KKIIADKH_03759	14	9	9	47	52	29	23.3975	1.36986	0.441308	3.10408	0.00190873	0.00371462	hypothetical protein
KKIIADKH_03770	KKIIADKH_03770	1766	1417	1861	6411	8299	5474	3695.53	1.37458	0.0820309	16.7568	5.04921e-63	2.44198e-61
KKIIADKH_03771	KKIIADKH_03771	198	178	221	647	888	512	390.706	1.13851	0.139211	8.1783	2.87884e-16	1.89079e-15
KKIIADKH_03772	KKIIADKH_03772	398	292	427	1740	2259	1454	946.161	1.66571	0.106202	15.6843	1.93587e-55	7.21575e-54	hypothetical protein
KKIIADKH_03773	KKIIADKH_03773	1089	731	973	2910	3545	3206	1865.13	1.19334	0.119572	9.9801	1.86288e-23	1.87958e-22	Aliphatic nitrilase
KKIIADKH_03775	KKIIADKH_03775	123	80	113	312	341	323	195.661	1.03345	0.179507	5.75712	8.55609e-09	3.10802e-08	hypothetical protein
KKIIADKH_03802	KKIIADKH_03802	219	184	243	575	753	657	397.75	1.01085	0.141157	7.16114	8.00118e-13	4.04692e-12	HTH-type transcriptional regulator DmlR
KKIIADKH_03803	KKIIADKH_03803	500	343	489	1353	1669	1329	850.724	1.10193	0.109064	10.1036	5.32593e-24	5.60564e-23
KKIIADKH_03804	KKIIADKH_03804	14	19	24	69	76	58	38.8632	1.21159	0.344011	3.52195	0.000428382	0.000916597	Nitrite reductase (NADH) small subunit
KKIIADKH_03809	KKIIADKH_03809	26	19	18	61	74	60	39.0078	1.0123	0.332984	3.04008	0.00236517	0.00453803	Salicylate 5-hydroxylase, small oxygenase component
KKIIADKH_03810	KKIIADKH_03810	122	109	134	427	519	376	250.474	1.23517	0.149118	8.28321	1.19901e-16	8.11169e-16
KKIIADKH_03811	KKIIADKH_03811	260	202	301	852	1038	727	502.042	1.16286	0.120076	9.68435	3.51425e-22	3.32773e-21
KKIIADKH_03818	KKIIADKH_03818	968	644	975	2963	3809	3146	1848.26	1.33903	0.10871	12.3174	7.29993e-35	1.2491e-33
KKIIADKH_03822	KKIIADKH_03822	72	58	83	239	313	170	137.846	1.12784	0.199598	5.65059	1.59895e-08	5.64357e-08
KKIIADKH_03825	KKIIADKH_03825	13	22	26	70	120	57	44.5944	1.35203	0.352229	3.8385	0.000123791	0.000285656
KKIIADKH_03826	KKIIADKH_03826	9	11	18	69	104	53	37.1397	1.93003	0.380909	5.0669	4.04343e-07	1.25263e-06
KKIIADKH_03827	KKIIADKH_03827	174	159	170	747	1019	647	421.495	1.62442	0.135306	12.0055	3.32307e-33	5.35719e-32
KKIIADKH_03833	KKIIADKH_03833	99	57	88	289	374	320	180.727	1.41069	0.18585	7.59049	3.18702e-14	1.80023e-13	Gentisate transporter
KKIIADKH_03843	KKIIADKH_03843	6729	5155	7078	4184	5291	4492	5726.95	-1.04569	0.0957542	-10.9206	9.18943e-28	1.17931e-26	Ferric-anguibactin receptor FatA
KKIIADKH_03858	KKIIADKH_03858	89	44	74	288	374	174	150.255	1.38513	0.230014	6.02195	1.72328e-09	6.66092e-09
KKIIADKH_03859	KKIIADKH_03859	482	370	505	3189	4909	3442	1799.99	2.46389	0.108097	22.7933	5.3437e-115	6.25426e-113
KKIIADKH_03870	KKIIADKH_03870	252	171	225	102	127	116	178.019	-1.51365	0.178303	-8.48919	2.0809e-17	1.4707e-16	hypothetical protein
KKIIADKH_03872	KKIIADKH_03872	24	20	25	15	24	9	20.2604	-1.17557	0.447764	-2.62543	0.00865395	0.0151489
KKIIADKH_03884	KKIIADKH_03884	1043	785	1102	499	581	558	816.314	-1.43452	0.126754	-11.3174	1.07663e-29	1.51818e-28	Methylamine utilization protein MauG
KKIIADKH_03889	KKIIADKH_03889	88	63	90	261	352	297	170.518	1.30964	0.182367	7.18135	6.9026e-13	3.51558e-12	Uronate dehydrogenase
KKIIADKH_03891	KKIIADKH_03891	923	622	841	4114	4743	4636	2305.88	1.91008	0.128826	14.8268	9.82542e-50	3.10802e-48
KKIIADKH_03892	KKIIADKH_03892	499	399	540	1576	2004	1632	988.982	1.24755	0.106673	11.6951	1.35e-31	2.04139e-30
KKIIADKH_03896	KKIIADKH_03896	230	147	208	88	97	103	157.505	-1.61285	0.198497	-8.12532	4.46201e-16	2.89808e-15
KKIIADKH_03899	KKIIADKH_03899	87	75	90	291	343	244	168.292	1.17909	0.173517	6.79528	1.08105e-11	4.99313e-11
KKIIADKH_03907	KKIIADKH_03907	356	334	346	240	344	152	309.089	-1.15757	0.18056	-6.411	1.44567e-10	6.08201e-10	hypothetical protein
KKIIADKH_03908	KKIIADKH_03908	304	293	309	167	241	121	255.829	-1.43144	0.17171	-8.33637	7.66085e-17	5.23119e-16	hypothetical protein
KKIIADKH_03911	KKIIADKH_03911	67	47	81	207	280	128	119.167	1.02162	0.231221	4.41837	9.94485e-06	2.6215e-05	Leucine-responsive regulatory protein
KKIIADKH_03916	KKIIADKH_03916	1685	1394	1878	5304	7165	4563	3255.22	1.15134	0.0880213	13.0803	4.26934e-39	8.82833e-38
KKIIADKH_03917	KKIIADKH_03917	20	11	18	58	88	38	33.6047	1.26799	0.377515	3.35879	0.000782846	0.0016174	hypothetical protein
KKIIADKH_03920	KKIIADKH_03920	368	277	362	1184	1626	1185	734.884	1.36854	0.108198	12.6484	1.14149e-36	2.14791e-35
KKIIADKH_03921	KKIIADKH_03921	622	456	624	1821	2280	1785	1130.67	1.17997	0.0991508	11.9008	1.17277e-32	1.86495e-31	HTH-type transcriptional activator RhaS
KKIIADKH_03933	KKIIADKH_03933	956	717	964	382	601	458	727.651	-1.4904	0.122893	-12.1276	7.54021e-34	1.23947e-32
KKIIADKH_03936	KKIIADKH_03936	1579	1394	1788	5021	6410	3825	2980.89	1.04414	0.103947	10.0449	9.67536e-24	9.95083e-23	hypothetical protein
KKIIADKH_03937	KKIIADKH_03937	147	168	194	654	884	515	374.525	1.36538	0.158359	8.62201	6.57872e-18	4.80033e-17
KKIIADKH_03942	KKIIADKH_03942	372	252	378	1168	1523	1048	697.671	1.28448	0.110536	11.6205	3.24283e-31	4.85346e-30
KKIIADKH_03947	KKIIADKH_03947	856	667	845	2767	3633	2652	1684.74	1.31439	0.0887843	14.8043	1.37495e-49	4.32591e-48	hypothetical protein
KKIIADKH_03948	KKIIADKH_03948	2056	1636	2161	6139	7668	5457	3749.69	1.09925	0.0780325	14.0871	4.56181e-45	1.21344e-43
KKIIADKH_03960	KKIIADKH_03960	681	495	656	1836	2094	1808	1142.68	1.04519	0.110402	9.46719	2.87483e-21	2.5724e-20	HTH-type transcriptional regulator HdfR
KKIIADKH_03961	KKIIADKH_03961	201	193	244	642	759	718	416.285	1.12638	0.152039	7.40849	1.27746e-13	6.8837e-13	(S)-mandelate dehydrogenase
KKIIADKH_03967	KKIIADKH_03967	367	245	357	971	1210	984	618.966	1.10387	0.120235	9.18088	4.27591e-20	3.53427e-19	2,3-dihydroxyphenylpropionate/2,3-dihydroxicinnamic acid 1,2-dioxygenase
KKIIADKH_03970	KKIIADKH_03970	460	334	524	291	374	283	392.748	-1.08367	0.129448	-8.37143	5.69208e-17	3.91883e-16
KKIIADKH_03978	KKIIADKH_03978	471	433	492	1673	2109	1202	941.598	1.19252	0.127236	9.37245	7.08656e-21	6.19888e-20	hypothetical protein
KKIIADKH_03981	KKIIADKH_03981	1947	1777	2026	1444	1999	675	1710.28	-1.16095	0.328764	-3.53127	0.000413571	0.000886851
KKIIADKH_03982	KKIIADKH_03982	3157	2259	2772	1091	1608	1146	2177.87	-1.7144	0.104275	-16.4412	9.69743e-61	4.39917e-59
KKIIADKH_03995	KKIIADKH_03995	371	347	442	1400	1678	1385	834.649	1.33017	0.117677	11.3036	1.26017e-29	1.76424e-28	hypothetical protein
KKIIADKH_03996	KKIIADKH_03996	166	135	173	492	620	483	309.345	1.13504	0.137498	8.25497	1.51937e-16	1.01732e-15
KKIIADKH_03997	KKIIADKH_03997	55	60	54	241	288	160	125.702	1.37862	0.224135	6.15086	7.70648e-10	3.05131e-09
KKIIADKH_04005	KKIIADKH_04005	25	13	25	17	21	8	18.538	-1.07652	0.475439	-2.26426	0.0235581	0.0381572
KKIIADKH_04006	KKIIADKH_04006	57	32	49	148	165	128	86.6937	1.07288	0.234609	4.57306	4.80645e-06	1.31008e-05
KKIIADKH_04008	KKIIADKH_04008	114	100	126	502	552	415	265.538	1.49547	0.15354	9.73995	2.03664e-22	1.94745e-21
KKIIADKH_04009	KKIIADKH_04009	758	546	735	2758	3413	3193	1674.53	1.60271	0.123151	13.0143	1.01518e-38	2.0845e-37
KKIIADKH_04011	KKIIADKH_04011	168	119	199	616	829	471	349.247	1.35377	0.15182	8.91691	4.79458e-19	3.7311e-18	hypothetical protein
KKIIADKH_04012	KKIIADKH_04012	410	394	457	1530	2004	1085	864.021	1.22468	0.135523	9.03668	1.61505e-19	1.29647e-18
KKIIADKH_04013	KKIIADKH_04013	52	60	59	281	342	119	131.279	1.44138	0.281798	5.11494	3.13838e-07	9.8529e-07
KKIIADKH_04014	KKIIADKH_04014	51	67	69	243	294	138	126.954	1.1914	0.246419	4.83488	1.33228e-06	3.90214e-06
KKIIADKH_04055	KKIIADKH_04055	0	3	3	13	17	6	5.92424	1.90141	0.942766	2.01684	0.0437124	0.066877
KKIIADKH_04066	KKIIADKH_04066	65	44	79	241	334	163	133.847	1.34065	0.219726	6.10148	1.05092e-09	4.1275e-09	Ferredoxin-like protein FixX
KKIIADKH_04067	KKIIADKH_04067	145	82	130	354	425	331	219.907	1.03456	0.165642	6.24575	4.21766e-10	1.71163e-09	hypothetical protein
KKIIADKH_04068	KKIIADKH_04068	190	168	192	665	863	582	392.021	1.30986	0.129719	10.0977	5.65579e-24	5.93148e-23
KKIIADKH_04069	KKIIADKH_04069	408	349	461	1441	1815	1292	852.147	1.27963	0.102632	12.4681	1.115e-35	1.98933e-34	Multidrug resistance protein MexB
KKIIADKH_04070	KKIIADKH_04070	205	159	189	813	1054	796	467.227	1.64857	0.125565	13.1292	2.23933e-39	4.7309e-38	Multidrug resistance protein MexA
KKIIADKH_04092	KKIIADKH_04092	198	127	193	481	600	560	325.403	1.07066	0.159362	6.71841	1.83714e-11	8.35997e-11
KKIIADKH_04093	KKIIADKH_04093	407	291	392	962	1171	1289	686.1	1.06595	0.163223	6.53067	6.54751e-11	2.82984e-10
KKIIADKH_04104	KKIIADKH_04104	36	31	17	91	97	91	55.2453	1.10825	0.32586	3.401	0.000671402	0.00139973	2-dehydropantoate 2-reductase
KKIIADKH_04112	KKIIADKH_04112	26	25	47	120	136	111	68.9025	1.30299	0.274702	4.7433	2.10265e-06	5.9877e-06
KKIIADKH_04113	KKIIADKH_04113	167	125	164	489	619	333	281.622	1.02532	0.161431	6.35147	2.13264e-10	8.82619e-10	hypothetical protein
KKIIADKH_04126	KKIIADKH_04126	25	15	31	86	104	75	49.3997	1.2954	0.30346	4.26877	1.96552e-05	4.97716e-05	3-oxoadipate CoA-transferase subunit A
KKIIADKH_04129	KKIIADKH_04129	35	24	46	99	126	122	67.834	1.13482	0.275335	4.12161	3.76241e-05	9.20469e-05
KKIIADKH_04132	KKIIADKH_04132	242	210	284	808	882	621	457.614	1.03356	0.132098	7.8242	5.1088e-15	3.06319e-14
KKIIADKH_04137	KKIIADKH_04137	521	388	475	129	161	134	339.147	-2.32115	0.143692	-16.1537	1.06947e-58	4.53515e-57
KKIIADKH_04138	KKIIADKH_04138	172	160	188	97	131	90	148.879	-1.34009	0.18014	-7.43914	1.01343e-13	5.4964e-13	Transcriptional regulator SlyA
KKIIADKH_04143	KKIIADKH_04143	96	85	93	344	459	212	188.282	1.23497	0.203063	6.08169	1.18926e-09	4.64899e-09
KKIIADKH_04144	KKIIADKH_04144	477	348	475	1213	1524	1316	807.226	1.03695	0.118168	8.7752	1.70599e-18	1.29319e-17	MltA-interacting protein
KKIIADKH_04160	KKIIADKH_04160	455	353	515	1288	1703	1109	809.794	1.00945	0.10607	9.51684	1.78521e-21	1.61719e-20	Ferrienterobactin receptor
KKIIADKH_04161	KKIIADKH_04161	401	311	430	1129	1683	1247	770.199	1.21039	0.116746	10.3677	3.47832e-25	3.90693e-24
KKIIADKH_04163	KKIIADKH_04163	482	384	526	1886	2546	1645	1084.83	1.4997	0.0998541	15.019	5.51702e-51	1.79364e-49
KKIIADKH_04169	KKIIADKH_04169	1	3	0	13	13	7	5.27609	2.35615	1.04675	2.25092	0.0243907	0.039218	hypothetical protein
KKIIADKH_04181	KKIIADKH_04181	101	90	142	541	730	304	271.411	1.59301	0.210853	7.55508	4.18617e-14	2.34426e-13	Cytochrome bd ubiquinol oxidase subunit 1
KKIIADKH_04186	KKIIADKH_04186	206	183	237	643	924	636	419.044	1.18736	0.128767	9.22106	2.94191e-20	2.4807e-19	hypothetical protein
KKIIADKH_04207	KKIIADKH_04207	10	12	16	51	55	36	26.6423	1.27724	0.408063	3.13002	0.00174797	0.0034211
KKIIADKH_04208	KKIIADKH_04208	181	130	193	462	547	517	307.708	1.00385	0.15704	6.39232	1.63385e-10	6.83926e-10	Purine ribonucleoside efflux pump NepI
KKIIADKH_04219	KKIIADKH_04219	876	589	874	517	596	499	689.284	-1.13623	0.118455	-9.59209	8.63196e-22	7.93002e-21	hypothetical protein
KKIIADKH_04222	KKIIADKH_04222	1561	1152	1515	4419	5949	4721	2871.01	1.22347	0.0958261	12.7677	2.48546e-37	4.83219e-36
KKIIADKH_04223	KKIIADKH_04223	24	32	28	96	100	68	52.6988	1.01434	0.30471	3.32888	0.00087195	0.00178978
KKIIADKH_04224	KKIIADKH_04224	521	360	553	1379	1699	1350	880.97	1.02337	0.109937	9.30877	1.29322e-20	1.11293e-19
KKIIADKH_04225	KKIIADKH_04225	561	426	582	1417	1806	1703	982.009	1.05268	0.13063	8.05851	7.72302e-16	4.94476e-15
KKIIADKH_04228	KKIIADKH_04228	2784	2225	2974	1626	2220	1445	2324.82	-1.22052	0.0854115	-14.2899	2.53076e-46	6.98586e-45	hypothetical protein
KKIIADKH_04241	KKIIADKH_04241	22	12	25	53	84	59	37.6388	1.12121	0.34362	3.26294	0.00110264	0.00222581	putative glutamine ABC transporter permease protein GlnM
KKIIADKH_04244	KKIIADKH_04244	42	24	31	94	127	101	62.5423	1.12071	0.272845	4.10749	3.99979e-05	9.74471e-05
KKIIADKH_04253	KKIIADKH_04253	678	457	662	1859	2378	1800	1167.12	1.13953	0.101568	11.2194	3.2765e-29	4.49042e-28	C4-dicarboxylate transport protein
KKIIADKH_04254	KKIIADKH_04254	729	568	775	2060	2589	1818	1279.31	1.02337	0.0909758	11.2488	2.34812e-29	3.24851e-28
KKIIADKH_04255	KKIIADKH_04255	3412	2619	3534	10587	13431	9884	6451.95	1.20993	0.0754247	16.0416	6.54442e-58	2.67818e-56	hypothetical protein
KKIIADKH_04259	KKIIADKH_04259	34534	28285	37574	19935	27095	20038	29378.1	-1.20175	0.0791343	-15.1863	4.36142e-52	1.49257e-50	Hemin receptor
KKIIADKH_04260	KKIIADKH_04260	5403	4080	5646	1680	2180	1818	3835	-2.02011	0.0962596	-20.9861	8.78388e-98	8.86263e-96
KKIIADKH_04261	KKIIADKH_04261	15730	11987	16249	3764	5159	4802	10790.8	-2.27936	0.121491	-18.7617	1.5546e-78	1.13719e-76	Hemin transport protein HemS
KKIIADKH_04262	KKIIADKH_04262	12820	8922	12438	3316	4365	4243	8542.14	-2.11085	0.12867	-16.4051	1.75706e-60	7.9095e-59	Hemin-binding periplasmic protein HmuT
KKIIADKH_04263	KKIIADKH_04263	4985	3452	5092	1716	2096	2049	3530.64	-1.79444	0.125585	-14.2886	2.57645e-46	7.07859e-45	Hemin transport system permease protein HmuU
KKIIADKH_04264	KKIIADKH_04264	4123	2846	4311	1578	2183	1808	3025.69	-1.61958	0.110004	-14.7229	4.5933e-49	1.37846e-47
KKIIADKH_04265	KKIIADKH_04265	3540	2212	3105	1238	1877	1710	2439.08	-1.47253	0.145177	-10.143	3.56173e-24	3.78968e-23
KKIIADKH_04266	KKIIADKH_04266	1644	1165	1560	517	619	548	1114.12	-1.97737	0.113808	-17.3746	1.28522e-67	7.16294e-66	hypothetical protein
KKIIADKH_04267	KKIIADKH_04267	1075	869	1182	3476	4456	3483	2157.91	1.25557	0.0913474	13.745	5.45845e-43	1.38281e-41
KKIIADKH_04269	KKIIADKH_04269	907	587	891	2338	3058	2129	1478.52	1.04608	0.101051	10.352	4.09824e-25	4.57689e-24
KKIIADKH_04270	KKIIADKH_04270	3491	2732	3769	15181	18784	12876	8239.59	1.60973	0.0785823	20.4847	2.94963e-93	2.73988e-91
KKIIADKH_04275	KKIIADKH_04275	127	100	140	416	455	278	226.554	1.02466	0.170241	6.01886	1.75648e-09	6.78477e-09	mRNA interferase toxin YafQ
KKIIADKH_04293	KKIIADKH_04293	78	73	118	308	377	252	178.642	1.1818	0.183781	6.43047	1.2721e-10	5.37883e-10	Toluene-4-sulfonate monooxygenase system iron-sulfur subunit TsaM1
KKIIADKH_04298	KKIIADKH_04298	102	65	136	382	545	311	222.671	1.41185	0.185926	7.59361	3.11106e-14	1.75903e-13	Transcriptional regulatory protein DegU
KKIIADKH_04300	KKIIADKH_04300	335	241	317	813	1086	932	560.445	1.05797	0.131274	8.05921	7.67887e-16	4.92188e-15	hypothetical protein
KKIIADKH_04303	KKIIADKH_04303	218	151	205	547	674	576	357.257	1.04231	0.140524	7.41733	1.19502e-13	6.45728e-13
KKIIADKH_04305	KKIIADKH_04305	30	29	30	15	31	12	25.7685	-1.28624	0.411207	-3.12797	0.00176016	0.00344266	hypothetical protein
KKIIADKH_04309	KKIIADKH_04309	109	98	105	295	382	341	200.796	1.09099	0.177586	6.14346	8.07443e-10	3.19267e-09
KKIIADKH_04311	KKIIADKH_04311	127	82	125	83	74	72	98.5062	-1.1341	0.226784	-5.00079	5.70954e-07	1.74568e-06	hypothetical protein
KKIIADKH_04336	KKIIADKH_04336	540	556	646	1978	2577	1106	1093	1.03504	0.175066	5.91231	3.3735e-09	1.26468e-08
KKIIADKH_04356	KKIIADKH_04356	7412	5892	7924	2509	3218	2060	5352.69	-2.07288	0.0838095	-24.7333	4.69225e-135	8.32093e-133
KKIIADKH_04357	KKIIADKH_04357	4759	3876	5224	2484	3569	2113	3895.79	-1.39854	0.0948262	-14.7485	3.14541e-49	9.53726e-48	Flagellar hook-associated protein 2
KKIIADKH_04364	KKIIADKH_04364	599	478	598	365	502	326	499.433	-1.11841	0.115107	-9.71623	2.57127e-22	2.44668e-21
KKIIADKH_04383	KKIIADKH_04383	285	313	391	1048	1573	653	625.609	1.05676	0.18638	5.66992	1.42862e-08	5.07914e-08
KKIIADKH_04388	KKIIADKH_04388	1900	1456	1971	6153	8269	5588	3728.98	1.28635	0.079655	16.149	1.15481e-58	4.86185e-57	Flagellar biosynthetic protein FlhB
KKIIADKH_04408	KKIIADKH_04408	1331	926	1345	3439	4497	3922	2318.35	1.12049	0.113144	9.90319	4.03218e-23	3.99938e-22	Histidinol-phosphate aminotransferase
KKIIADKH_04416	KKIIADKH_04416	170	144	196	437	578	607	323.415	1.07479	0.180658	5.94929	2.693e-09	1.01805e-08
KKIIADKH_04417	KKIIADKH_04417	26	18	16	50	63	75	37.9569	1.0524	0.371611	2.83199	0.00462593	0.00845703
KKIIADKH_04427	KKIIADKH_04427	34	24	46	103	142	102	66.8629	1.12782	0.26283	4.29106	1.77821e-05	4.53226e-05	Response regulator UvrY
KKIIADKH_04428	KKIIADKH_04428	123	101	135	339	415	352	221.31	1.01444	0.159577	6.35707	2.05638e-10	8.53469e-10	hypothetical protein
KKIIADKH_04430	KKIIADKH_04430	723	568	912	2970	3799	3001	1748.55	1.54455	0.110556	13.9707	2.35357e-44	6.17626e-43	Arylsulfatase
KKIIADKH_04431	KKIIADKH_04431	59	53	85	1304	1633	1389	619.115	3.85224	0.161214	23.8952	3.43964e-126	5.29704e-124
KKIIADKH_04439	KKIIADKH_04439	70	67	82	32	52	24	58.9065	-1.66842	0.283073	-5.89396	3.77047e-09	1.40719e-08
KKIIADKH_04445	KKIIADKH_04445	4575	3559	3601	1265	1883	1192	2982.36	-2.07874	0.122218	-17.0084	7.11495e-65	3.65234e-63	hypothetical protein
KKIIADKH_04452	KKIIADKH_04452	446	402	505	289	431	294	410.867	-1.04733	0.129369	-8.09566	5.69539e-16	3.67875e-15
KKIIADKH_04475	KKIIADKH_04475	2258	1946	3132	10101	16461	4700	5452.18	1.41446	0.367512	3.84874	0.000118727	0.000274837	hypothetical protein
KKIIADKH_04476	KKIIADKH_04476	11	24	21	125	148	31	50.5919	1.73013	0.459929	3.76173	0.000168742	0.000383635	hypothetical protein
KKIIADKH_04477	KKIIADKH_04477	207	212	298	1500	1673	430	609.06	1.65798	0.501432	3.30648	0.000944755	0.00192303	hypothetical protein
KKIIADKH_04478	KKIIADKH_04478	281	261	420	1655	1889	490	712.716	1.40573	0.49426	2.84411	0.00445359	0.0081598	Melibiose/raffinose/stachyose import permease protein MelD
KKIIADKH_04495	KKIIADKH_04495	27	19	30	105	133	54	53.1885	1.30045	0.324101	4.01248	6.00849e-05	0.000143811
KKIIADKH_04499	KKIIADKH_04499	502	414	502	243	335	270	403.189	-1.36127	0.130819	-10.4057	2.33496e-25	2.65324e-24
KKIIADKH_04502	KKIIADKH_04502	53	42	71	163	197	173	105.061	1.08322	0.220896	4.90377	9.40148e-07	2.80845e-06	hypothetical protein
KKIIADKH_04504	KKIIADKH_04504	766	557	757	318	397	306	558.842	-1.63889	0.113977	-14.3791	6.99489e-47	1.96798e-45	Putative thiosulfate sulfurtransferase SseB
KKIIADKH_04506	KKIIADKH_04506	232	197	262	168	172	129	203.687	-1.1731	0.163604	-7.17035	7.48068e-13	3.79709e-12
KKIIADKH_04507	KKIIADKH_04507	1209	910	1303	471	655	371	890.994	-1.82254	0.114581	-15.9062	5.74195e-57	2.25516e-55	Carnitine monooxygenase oxygenase subunit
KKIIADKH_04510	KKIIADKH_04510	2887	2379	3654	2150	2894	1647	2687.46	-1.04459	0.116226	-8.9876	2.5269e-19	1.9956e-18
KKIIADKH_04511	KKIIADKH_04511	22	17	22	7	18	9	16.7993	-1.49074	0.497299	-2.99768	0.00272041	0.00515205
KKIIADKH_04520	KKIIADKH_04520	141	95	146	89	110	63	111.655	-1.16395	0.206377	-5.6399	1.7015e-08	5.98747e-08	Carbon monoxide dehydrogenase small chain
KKIIADKH_04521	KKIIADKH_04521	1379	1078	1582	735	1043	772	1158.36	-1.27874	0.104386	-12.2501	1.67736e-34	2.82066e-33
KKIIADKH_04522	KKIIADKH_04522	443	366	490	258	283	281	376.06	-1.25907	0.147212	-8.55274	1.20202e-17	8.58879e-17	Carbon monoxide dehydrogenase medium chain
KKIIADKH_04523	KKIIADKH_04523	403	318	497	217	286	271	350.95	-1.25083	0.157957	-7.91879	2.39828e-15	1.46654e-14	hypothetical protein
KKIIADKH_04539	KKIIADKH_04539	157	105	156	77	115	49	115.693	-1.43248	0.222583	-6.43572	1.2289e-10	5.21125e-10	Toxin RelE3
KKIIADKH_04540	KKIIADKH_04540	159	138	174	117	120	62	135.697	-1.2875	0.212275	-6.06523	1.31765e-09	5.14404e-09
KKIIADKH_04541	KKIIADKH_04541	368	250	309	177	225	153	262.175	-1.36071	0.150627	-9.03363	1.66063e-19	1.32942e-18
KKIIADKH_04547	KKIIADKH_04547	22	27	26	91	95	66	49.1572	1.11715	0.308761	3.61816	0.000296707	0.000650799
KKIIADKH_04548	KKIIADKH_04548	14	24	16	50	69	60	35.4611	1.08495	0.377883	2.87112	0.00409017	0.00754118
KKIIADKH_04549	KKIIADKH_04549	38	20	25	86	151	105	61.8142	1.41925	0.294544	4.81848	1.44658e-06	4.21163e-06	hypothetical protein
KKIIADKH_04573	KKIIADKH_04573	15	15	21	10	13	7	14.3509	-1.3981	0.524687	-2.66464	0.00770716	0.0135728	hypothetical protein
KKIIADKH_04597	KKIIADKH_04597	223	150	174	111	158	117	162.73	-1.12373	0.182896	-6.14407	8.04331e-10	3.18252e-09
KKIIADKH_04603	KKIIADKH_04603	346	258	304	198	220	210	270.259	-1.13619	0.158732	-7.15791	8.19147e-13	4.13959e-12	putative protein
KKIIADKH_04605	KKIIADKH_04605	137	100	141	91	91	84	112.641	-1.10667	0.205273	-5.39123	6.99775e-08	2.33471e-07	hypothetical protein
KKIIADKH_04620	KKIIADKH_04620	2942	2354	2743	1757	2172	1468	2360.65	-1.20309	0.0932024	-12.9084	4.03698e-38	7.98122e-37	hypothetical protein
KKIIADKH_04623	KKIIADKH_04623	489	364	531	217	301	216	378.056	-1.53114	0.128498	-11.9156	9.81347e-33	1.56908e-31
KKIIADKH_04624	KKIIADKH_04624	452	417	495	316	439	229	408.444	-1.11872	0.145969	-7.66406	1.8014e-14	1.04271e-13
KKIIADKH_04636	KKIIADKH_04636	3103	2459	3331	1850	2689	1618	2619.14	-1.16388	0.0943967	-12.3297	6.26835e-35	1.08208e-33
KKIIADKH_04637	KKIIADKH_04637	826	639	936	524	718	487	715.95	-1.0933	0.107163	-10.2022	1.93781e-24	2.09613e-23	NADH-quinone oxidoreductase subunit H
KKIIADKH_04638	KKIIADKH_04638	251	188	264	170	242	126	212.996	-1.02023	0.165124	-6.17857	6.46868e-10	2.58042e-09
KKIIADKH_04639	KKIIADKH_04639	401	275	383	213	311	180	307.018	-1.21721	0.143566	-8.4784	2.2832e-17	1.60786e-16
KKIIADKH_04641	KKIIADKH_04641	1629	1332	1764	893	1170	671	1322.59	-1.42345	0.108472	-13.1228	2.43882e-39	5.1338e-38
KKIIADKH_04642	KKIIADKH_04642	1076	827	1173	739	1056	562	932.751	-1.02075	0.121722	-8.38589	5.03425e-17	3.48067e-16
KKIIADKH_04646	KKIIADKH_04646	2397	1668	2490	12352	15999	11872	6671.94	2.00884	0.0868159	23.1391	1.87352e-118	2.33273e-116	Putative multidrug export ATP-binding/permease protein
KKIIADKH_04647	KKIIADKH_04647	223	191	249	1929	2714	1718	972.687	2.63014	0.113427	23.1879	6.03056e-119	7.67193e-117	Transcriptional regulator SlyA
KKIIADKH_04648	KKIIADKH_04648	2896	2010	2907	14800	19279	15028	8124.03	2.0457	0.0901947	22.681	6.90807e-114	7.92667e-112
KKIIADKH_04649	KKIIADKH_04649	1703	1265	1805	5856	7828	6006	3588.3	1.43359	0.0893953	16.0365	7.10595e-58	2.88778e-56
KKIIADKH_04650	KKIIADKH_04650	712	565	862	2289	2787	1984	1371.29	1.11003	0.101834	10.9003	1.14841e-27	1.46416e-26
KKIIADKH_04651	KKIIADKH_04651	130	122	147	385	558	413	261.675	1.13831	0.153632	7.40929	1.26976e-13	6.84849e-13	Histidine N-alpha-methyltransferase
KKIIADKH_04655	KKIIADKH_04655	457	335	549	1471	1742	961	819.259	1.01588	0.143348	7.08682	1.37226e-12	6.79973e-12	High-affinity branched-chain amino acid transport system permease protein LivH
KKIIADKH_04667	KKIIADKH_04667	18934	13761	18965	793	996	952	10865.7	-4.83192	0.117005	-41.2966	0	0
KKIIADKH_04668	KKIIADKH_04668	5102	3384	4720	1147	1504	1628	3256.79	-2.20822	0.153414	-14.3938	5.6559e-47	1.59895e-45	D-amino acid dehydrogenase 1
KKIIADKH_04672	KKIIADKH_04672	98	74	93	254	270	295	165.37	1.03785	0.203402	5.10247	3.35241e-07	1.04855e-06
KKIIADKH_04681	KKIIADKH_04681	87	59	93	270	321	220	155.827	1.14949	0.180776	6.35861	2.03587e-10	8.45558e-10
KKIIADKH_04689	KKIIADKH_04689	308	212	279	871	1094	915	547.596	1.24363	0.127326	9.76733	1.55497e-22	1.49666e-21	HTH-type transcriptional regulator DmlR
KKIIADKH_04696	KKIIADKH_04696	66	57	108	301	389	244	169.671	1.39783	0.198743	7.03338	2.01584e-12	9.87172e-12
KKIIADKH_04702	KKIIADKH_04702	92	96	95	39	75	76	84.1941	-1.20028	0.279175	-4.29939	1.71267e-05	4.37856e-05	hypothetical protein
KKIIADKH_04712	KKIIADKH_04712	81	59	83	264	371	255	162.901	1.37524	0.177273	7.75775	8.64474e-15	5.11517e-14
KKIIADKH_04713	KKIIADKH_04713	193	140	205	542	631	511	334.273	1.04099	0.137236	7.58545	3.31331e-14	1.86797e-13	Salicylyl-CoA synthase / salicylate adenylyltransferase
KKIIADKH_04729	KKIIADKH_04729	27	40	29	106	144	109	68.0201	1.2562	0.284622	4.41356	1.01682e-05	2.67556e-05
KKIIADKH_04738	KKIIADKH_04738	203	146	226	707	858	564	398.015	1.27202	0.133271	9.54462	1.36602e-21	1.2413e-20
KKIIADKH_04739	KKIIADKH_04739	68	36	77	379	442	277	181.146	1.99307	0.200947	9.91834	3.46459e-23	3.45986e-22	2,3-diketo-L-gulonate TRAP transporter small permease protein YiaM
KKIIADKH_04762	KKIIADKH_04762	482	424	540	1571	2086	1219	936.078	1.11615	0.115915	9.629	6.03116e-22	5.60227e-21
KKIIADKH_04763	KKIIADKH_04763	1077	919	1185	3315	4141	3170	2065.16	1.12267	0.0899537	12.4805	9.53469e-36	1.71694e-34	hypothetical protein
KKIIADKH_04768	KKIIADKH_04768	2405	1775	2529	8636	11191	8795	5176.22	1.48489	0.0880927	16.856	9.48122e-64	4.74223e-62
KKIIADKH_04772	KKIIADKH_04772	40	43	48	148	153	136	85.8701	1.12577	0.241864	4.65455	3.24683e-06	8.98791e-06	2-oxo-hept-4-ene-1,7-dioate hydratase
KKIIADKH_04799	KKIIADKH_04799	93	60	76	217	331	235	150.007	1.15176	0.191112	6.02665	1.67396e-09	6.47883e-09	3-oxoacyl-[acyl-carrier-protein] reductase FabG
KKIIADKH_04800	KKIIADKH_04800	156	139	138	557	714	519	327.029	1.41822	0.145118	9.77287	1.47227e-22	1.4194e-21	Transcriptional repressor IclR
KKIIADKH_04801	KKIIADKH_04801	208	140	196	492	592	701	353.599	1.13721	0.193235	5.88511	3.97791e-09	1.48178e-08
KKIIADKH_04807	KKIIADKH_04807	142	115	164	675	889	765	397.353	1.86151	0.147381	12.6306	1.43098e-36	2.67543e-35
KKIIADKH_04808	KKIIADKH_04808	10	6	9	56	85	17	24.9338	1.98165	0.531161	3.73079	0.000190879	0.000432285	Muconolactone Delta-isomerase
KKIIADKH_04809	KKIIADKH_04809	92	94	134	527	721	568	307.172	1.88782	0.16312	11.5732	5.63382e-31	8.34661e-30
KKIIADKH_04811	KKIIADKH_04811	31	36	33	286	334	204	129.595	2.40392	0.232357	10.3458	4.3726e-25	4.87399e-24	3-oxoadipate CoA-transferase subunit B
KKIIADKH_04812	KKIIADKH_04812	19	27	25	307	430	285	149.695	3.21003	0.238088	13.4825	1.98221e-41	4.60312e-40	3-oxoadipate CoA-transferase subunit A
KKIIADKH_04813	KKIIADKH_04813	51	55	62	739	934	595	334.016	3.12218	0.170117	18.3531	3.11841e-75	2.12197e-73
KKIIADKH_04814	KKIIADKH_04814	35	28	26	402	562	451	206.861	3.37138	0.216841	15.5477	1.64846e-54	6.02924e-53	3-beta-hydroxycholanate 3-dehydrogenase (NADP(+))
KKIIADKH_04815	KKIIADKH_04815	14	18	25	545	754	532	254.079	4.38139	0.235188	18.6293	1.85893e-77	1.31066e-75
KKIIADKH_04816	KKIIADKH_04816	7	10	5	232	392	215	113.908	4.59797	0.366482	12.5462	4.16837e-36	7.62291e-35	2-halobenzoate 1,2-dioxygenase small subunit
KKIIADKH_04817	KKIIADKH_04817	19	19	24	876	1222	670	374.689	4.83993	0.230009	21.0423	2.68767e-98	2.75934e-96	2-halobenzoate 1,2-dioxygenase large subunit
KKIIADKH_04818	KKIIADKH_04818	76	49	79	1571	2200	1764	778.463	4.15373	0.154912	26.8134	2.25359e-158	5.99456e-156	Catechol 1,2-dioxygenase
KKIIADKH_04819	KKIIADKH_04819	76	83	100	996	1464	1287	554.559	3.23839	0.17373	18.6403	1.5143e-77	1.08069e-75
KKIIADKH_04821	KKIIADKH_04821	104	72	128	58	84	65	88.6954	-1.16014	0.230482	-5.03354	4.81513e-07	1.48072e-06	hypothetical protein
KKIIADKH_04828	KKIIADKH_04828	55	60	57	154	234	157	107.564	1.02097	0.219225	4.65716	3.20594e-06	8.8915e-06
KKIIADKH_04831	KKIIADKH_04831	3822	3056	4248	1846	2757	1693	3090.9	-1.45347	0.0951783	-15.271	1.19315e-52	4.15614e-51	hypothetical protein
KKIIADKH_04832	KKIIADKH_04832	3620	2667	3670	1721	2531	1668	2803.8	-1.37507	0.090241	-15.2378	1.98524e-52	6.87434e-51
KKIIADKH_04844	KKIIADKH_04844	1794	1436	1910	6058	7794	4977	3532.15	1.2458	0.0867278	14.3644	8.6524e-47	2.42267e-45	HTH-type transcriptional repressor NemR
KKIIADKH_04845	KKIIADKH_04845	1447	1048	1458	3873	4678	4819	2611.65	1.17095	0.135475	8.64325	5.46356e-18	4.00661e-17	N-ethylmaleimide reductase
KKIIADKH_04846	KKIIADKH_04846	718	562	712	1973	2526	1832	1247.03	1.0482	0.0916609	11.4356	2.77655e-30	4.01194e-29
KKIIADKH_04853	KKIIADKH_04853	34	28	32	103	114	95	61.089	1.11863	0.269581	4.14952	3.33166e-05	8.20921e-05
KKIIADKH_04857	KKIIADKH_04857	98	53	96	247	326	202	151.525	1.03569	0.192422	5.38237	7.35112e-08	2.44703e-07
KKIIADKH_04859	KKIIADKH_04859	130	98	125	1431	1837	1231	666.949	3.04809	0.126491	24.0972	2.67538e-128	4.34898e-126	hypothetical protein
KKIIADKH_04860	KKIIADKH_04860	110	99	102	386	515	367	232.18	1.39776	0.159093	8.78578	1.55281e-18	1.18014e-17	malonic semialdehyde reductase RutE
KKIIADKH_04862	KKIIADKH_04862	337	231	393	1409	1673	1484	806.79	1.65757	0.132927	12.4698	1.09042e-35	1.9574e-34
KKIIADKH_04873	KKIIADKH_04873	33	40	43	126	175	120	79.6968	1.22366	0.24722	4.94967	7.43389e-07	2.24706e-06	hypothetical protein
KKIIADKH_04874	KKIIADKH_04874	48	33	36	116	177	130	79.9159	1.22982	0.248225	4.95444	7.25377e-07	2.19488e-06
KKIIADKH_04875	KKIIADKH_04875	82	64	92	1354	1649	1398	637.72	3.60372	0.147859	24.3727	3.32783e-131	5.56412e-129	Putative acetolactate synthase large subunit IlvX
KKIIADKH_04877	KKIIADKH_04877	115	97	133	1875	2484	2308	966.203	3.67062	0.152674	24.0422	1.0073e-127	1.59316e-125
KKIIADKH_04878	KKIIADKH_04878	54	29	60	1068	1398	974	484.118	3.97533	0.167259	23.7675	7.2513e-125	1.06087e-122
KKIIADKH_04879	KKIIADKH_04879	284	232	319	2541	3357	2502	1286.08	2.71352	0.103817	26.1376	1.36421e-150	3.47102e-148	Vitamin B12 import ATP-binding protein BtuD
KKIIADKH_04880	KKIIADKH_04880	29	32	43	1269	1578	1301	575.829	4.70658	0.184963	25.4461	7.80065e-143	1.57412e-140	hypothetical protein
KKIIADKH_04881	KKIIADKH_04881	78	60	109	3458	5267	3419	1647.39	4.99507	0.144286	34.6192	1.30002e-262	1.08682e-259
KKIIADKH_04882	KKIIADKH_04882	163	124	196	10454	14851	12398	5129.74	5.68141	0.132239	42.9634	0	0	Flavin-dependent monooxygenase, oxygenase subunit HsaA
KKIIADKH_04883	KKIIADKH_04883	6	6	11	1085	1594	776	453.459	6.58397	0.338791	19.4337	4.00053e-84	3.39291e-82	hypothetical protein
KKIIADKH_04884	KKIIADKH_04884	24	15	16	1355	1931	1290	614.939	5.75137	0.224139	25.6599	3.2822e-145	7.38747e-143
KKIIADKH_04885	KKIIADKH_04885	68	72	86	6901	9848	5814	3005.47	6.00066	0.142672	42.0591	0	0	Anthranilate 1,2-dioxygenase large subunit
KKIIADKH_04886	KKIIADKH_04886	16	12	24	1602	2206	1069	644.99	5.9096	0.252076	23.4437	1.53146e-121	2.08421e-119	hypothetical protein
KKIIADKH_04887	KKIIADKH_04887	77	72	94	1835	2313	1575	807.463	3.93372	0.136608	28.7957	2.42758e-182	8.87887e-180
KKIIADKH_04888	KKIIADKH_04888	40	43	51	3155	4430	2763	1388.71	5.6362	0.161217	34.9603	9.02309e-268	8.80052e-265
KKIIADKH_04889	KKIIADKH_04889	19	19	23	2108	2879	1968	931.984	6.20758	0.209827	29.5843	2.37899e-192	9.28122e-190	FMN reductase (NADH) RutF
KKIIADKH_04891	KKIIADKH_04891	128	76	108	52	91	70	91.259	-1.16403	0.237587	-4.89939	9.61352e-07	2.86448e-06
KKIIADKH_04892	KKIIADKH_04892	470	358	506	197	240	185	353.993	-1.71276	0.130837	-13.0908	3.71432e-39	7.70788e-38	Acetylpolyamine amidohydrolase 2
KKIIADKH_04893	KKIIADKH_04893	292	211	242	165	188	178	223.82	-1.09392	0.170042	-6.43325	1.24907e-10	5.2891e-10
KKIIADKH_04894	KKIIADKH_04894	251	189	268	641	804	708	432.562	1.00211	0.136497	7.34166	2.10959e-13	1.11436e-12
KKIIADKH_04899	KKIIADKH_04899	1867	1549	2110	7364	9504	7131	4317.3	1.50219	0.0841923	17.8424	3.31283e-71	2.10725e-69
KKIIADKH_04900	KKIIADKH_04900	232	271	330	1630	2143	729	750.57	1.75411	0.371986	4.71553	2.41081e-06	6.80234e-06	hypothetical protein
KKIIADKH_04902	KKIIADKH_04902	1565	1106	1543	4203	5429	4722	2778.22	1.16773	0.109111	10.7022	9.93705e-27	1.22942e-25	Biosynthetic peptidoglycan transglycosylase
KKIIADKH_04907	KKIIADKH_04907	240	216	326	820	1020	626	484.1	1.03127	0.139743	7.37979	1.58536e-13	8.44949e-13
KKIIADKH_04915	KKIIADKH_04915	33	40	55	149	239	107	90.1812	1.29239	0.267445	4.83235	1.34932e-06	3.94812e-06
KKIIADKH_04921	KKIIADKH_04921	135	107	157	396	512	331	244.597	1.01215	0.15027	6.73557	1.63293e-11	7.46557e-11
KKIIADKH_04929	KKIIADKH_04929	59	66	91	292	379	239	164.24	1.44355	0.193976	7.44192	9.9232e-14	5.38688e-13
KKIIADKH_04930	KKIIADKH_04930	122	93	123	364	521	359	233.203	1.25589	0.153518	8.18077	2.82047e-16	1.85871e-15
KKIIADKH_04931	KKIIADKH_04931	204	247	275	1049	1250	647	536.244	1.36541	0.178488	7.64991	2.01127e-14	1.16074e-13	hypothetical protein
KKIIADKH_04934	KKIIADKH_04934	63	64	106	360	517	274	197.49	1.66686	0.202834	8.21787	2.07147e-16	1.37285e-15	hypothetical protein
KKIIADKH_04942	KKIIADKH_04942	111	100	159	476	652	246	252.164	1.23871	0.226259	5.47475	4.38136e-08	1.48722e-07	hypothetical protein
KKIIADKH_04958	KKIIADKH_04958	2075	1575	2165	6240	7826	5414	3764.11	1.12573	0.0796788	14.1284	2.53863e-45	6.81471e-44	hypothetical protein
KKIIADKH_04959	KKIIADKH_04959	2556	1862	2556	6648	8467	7075	4384.39	1.06541	0.0966104	11.0279	2.8032e-28	3.69467e-27
KKIIADKH_04965	KKIIADKH_04965	54	24	63	145	185	123	87.7515	1.08576	0.252897	4.2933	1.76039e-05	4.4888e-05
KKIIADKH_04969	KKIIADKH_04969	280	232	282	1088	1459	1000	631.633	1.53244	0.111584	13.7335	6.3952e-43	1.61313e-41	Solute-binding protein
KKIIADKH_04971	KKIIADKH_04971	432	334	418	1693	2201	1776	998.205	1.64636	0.10919	15.0779	2.26188e-51	7.43626e-50	hypothetical protein
KKIIADKH_04972	KKIIADKH_04972	177	140	200	764	1035	759	444.509	1.68948	0.127199	13.2822	2.93559e-40	6.45829e-39
KKIIADKH_04981	KKIIADKH_04981	181	176	152	649	879	535	377.058	1.36811	0.159388	8.5835	9.20282e-18	6.62422e-17
KKIIADKH_04985	KKIIADKH_04985	1984	1391	2001	7279	9301	8719	4492.9	1.64182	0.121169	13.5499	7.93493e-42	1.89531e-40
KKIIADKH_04986	KKIIADKH_04986	5544	4273	5797	19893	25162	19646	11801.2	1.43982	0.0800481	17.9869	2.46629e-72	1.60364e-70	Vitamin B12 transporter BtuB
KKIIADKH_04988	KKIIADKH_04988	593	431	543	1461	1886	1543	972.321	1.03127	0.111239	9.27069	1.84938e-20	1.57994e-19
KKIIADKH_04991	KKIIADKH_04991	84	56	88	54	69	34	66.5328	-1.16383	0.261789	-4.4457	8.76061e-06	2.32293e-05
KKIIADKH_04992	KKIIADKH_04992	37	46	55	146	203	100	86.9498	1.04866	0.256692	4.08528	4.40231e-05	0.000106898
KKIIADKH_04993	KKIIADKH_04993	124	103	115	636	767	614	339.572	1.94394	0.14557	13.354	1.12277e-40	2.5078e-39	Acetyl-CoA acetyltransferase
KKIIADKH_04994	KKIIADKH_04994	7	2	10	43	57	37	21.7566	2.249	0.502304	4.47737	7.55697e-06	2.02581e-05	hypothetical protein
KKIIADKH_04995	KKIIADKH_04995	18	13	15	61	82	22	30.4391	1.17362	0.438999	2.6734	0.00750859	0.013251	hypothetical protein
KKIIADKH_04996	KKIIADKH_04996	560	421	601	1652	2138	1721	1056.58	1.19259	0.10581	11.2711	1.82314e-29	2.53421e-28
KKIIADKH_04999	KKIIADKH_04999	688	524	725	1959	2613	1972	1263.7	1.1418	0.0961721	11.8725	1.64556e-32	2.60266e-31	Cobalt-zinc-cadmium resistance protein CzcA
KKIIADKH_05007	KKIIADKH_05007	307	228	286	163	215	162	239.19	-1.22277	0.147816	-8.27221	1.31499e-16	8.87581e-16	3',5'-cyclic adenosine monophosphate phosphodiesterase CpdA
KKIIADKH_05027	KKIIADKH_05027	139	122	146	454	642	400	280.174	1.24289	0.146845	8.46396	2.58444e-17	1.81128e-16	Outer membrane porin protein
KKIIADKH_05028	KKIIADKH_05028	307	234	338	1061	1432	967	635.75	1.35577	0.111086	12.2047	2.93416e-34	4.87805e-33
KKIIADKH_05031	KKIIADKH_05031	203	193	247	668	752	702	417.647	1.11795	0.148603	7.52306	5.3509e-14	2.94854e-13
KKIIADKH_05045	KKIIADKH_05045	1601	1257	1717	991	1323	904	1357	-1.12948	0.0894479	-12.6272	1.4944e-36	2.7851e-35
KKIIADKH_05046	KKIIADKH_05046	816	680	939	3655	4792	3335	2056.42	1.65301	0.0896169	18.4453	5.68421e-76	3.96e-74
KKIIADKH_05047	KKIIADKH_05047	230	175	206	1055	1455	1009	590.357	1.89984	0.120317	15.7904	3.62509e-56	1.37754e-54	Arsenate reductase
KKIIADKH_05048	KKIIADKH_05048	371	309	398	2001	2539	1699	1045.44	1.90755	0.101619	18.7716	1.29041e-78	9.55886e-77
KKIIADKH_05049	KKIIADKH_05049	215	170	199	895	1179	976	526.922	1.77034	0.132387	13.3725	8.75193e-41	1.96231e-39
KKIIADKH_05060	KKIIADKH_05060	58	40	46	42	42	24	43.6612	-1.03912	0.316881	-3.27921	0.00104099	0.00210937
KKIIADKH_05072	KKIIADKH_05072	156	145	164	100	135	73	135.935	-1.23716	0.194657	-6.3556	2.07613e-10	8.61058e-10
KKIIADKH_05073	KKIIADKH_05073	78	61	58	45	71	22	58.1418	-1.18669	0.318913	-3.72106	0.000198392	0.000447567
KKIIADKH_05074	KKIIADKH_05074	160	157	245	155	219	67	170.694	-1.01333	0.261869	-3.86961	0.000109009	0.000253445
KKIIADKH_05075	KKIIADKH_05075	775	693	838	448	667	333	661.031	-1.32357	0.138443	-9.56038	1.17329e-21	1.07283e-20
KKIIADKH_05077	KKIIADKH_05077	273	249	321	172	288	134	249.246	-1.15957	0.176001	-6.58843	4.44507e-11	1.95289e-10
KKIIADKH_05078	KKIIADKH_05078	520	448	607	354	485	279	467.939	-1.1286	0.129207	-8.73479	2.44099e-18	1.82435e-17	hypothetical protein
KKIIADKH_05081	KKIIADKH_05081	496	404	534	321	452	197	418.07	-1.21429	0.16557	-7.33401	2.23363e-13	1.17547e-12
KKIIADKH_05083	KKIIADKH_05083	94	75	90	343	467	208	185.016	1.32301	0.206894	6.39463	1.6094e-10	6.74656e-10	HTH-type transcriptional regulator CysL
KKIIADKH_05095	KKIIADKH_05095	723	566	735	254	332	204	516.739	-1.98491	0.119856	-16.5608	1.33798e-61	6.36572e-60
KKIIADKH_05096	KKIIADKH_05096	381	269	376	127	150	136	263.766	-1.91568	0.154985	-12.3605	4.27674e-35	7.42655e-34
KKIIADKH_05097	KKIIADKH_05097	245	189	250	102	179	114	191.109	-1.42368	0.17161	-8.29601	1.07667e-16	7.30934e-16
KKIIADKH_05103	KKIIADKH_05103	154	125	164	106	151	79	134.197	-1.03607	0.191482	-5.41081	6.27402e-08	2.10043e-07	hypothetical protein
KKIIADKH_05105	KKIIADKH_05105	320	202	272	146	264	141	232.448	-1.1651	0.177809	-6.55254	5.65664e-11	2.46116e-10	hypothetical protein
KKIIADKH_05107	KKIIADKH_05107	303	215	360	206	249	163	258.908	-1.11792	0.154192	-7.2502	4.16159e-13	2.15519e-12	hypothetical protein
[truncated: 189 more rows]

## Sheet: Root154
Gene	Gene_name	GLU1	GLU2	GLU3	IAA1	IAA2	IAA3	baseMean	log2FoldChange	lfcSE	stat	pvalue	padj	Description
[truncated: 701 more rows]

[truncated: 2 more sheets: Root71_2, Root473_2]
