# Supplementary material for: Systematic characterization of plant-associated bacteria that can degrade indole-3-acetic acid
Source: PLoS Biol. 2024 Nov 26;22(11):e3002921. doi: 10.1371/journal.pbio.3002921 (PMC11630574; doi:10.1371/journal.pbio.3002921)
Supplement: S4 Table — (XLSX) [file pbio.3002921.s019.xlsx]

## Sheet: Syncom110
Isolate ID	Phylum	Class	Order	Family	Genus
Root100	Proteobacteria	Alphaproteobacteria	Rhizobiales	Phyllobacteriaceae	Aminobacter
Root101	Actinobacteria	Actinobacteria	Actinomycetales	Intrasporangiaceae	Janibacter
Root107	Actinobacteria	Actinobacteria	Actinomycetales	Streptomycetaceae	Kitasatospora
Root11	Firmicutes	Bacilli	Bacillales	Bacillaceae	Bacillus
Root1203	Proteobacteria	Alphaproteobacteria	Rhizobiales	Rhizobiaceae	Rhizobium
Root1204	Proteobacteria	Alphaproteobacteria	Rhizobiales	Rhizobiaceae	Rhizobium
Root1212	Proteobacteria	Alphaproteobacteria	Rhizobiales	Rhizobiaceae	Rhizobium
Root122	Actinobacteria	Actinobacteria	Actinomycetales	Nocardioidaceae	Nocardioides
Root1240	Proteobacteria	Alphaproteobacteria	Rhizobiales	Rhizobiaceae	Agrobacterium
Root1252	Proteobacteria	Alphaproteobacteria	Rhizobiales	Rhizobiaceae	Sinorhizobium
Root1257	Actinobacteria	Actinobacteria	Actinomycetales	Nocardioidaceae	Nocardioides
Root127	Proteobacteria	Alphaproteobacteria	Rhizobiales	Rhizobiaceae	Sinorhizobium
Root1290	Proteobacteria	Alphaproteobacteria	Caulobacterales	Caulobacteraceae	Phenylobacterium
Root1298	Proteobacteria	Alphaproteobacteria	Rhizobiales	Rhizobiaceae	Rhizobium
Root1304	Actinobacteria	Actinobacteria	Actinomycetales	Streptomycetaceae	Streptomyces
Root131	Firmicutes	Bacilli	Bacillales	Bacillaceae	Bacillus
Root1310	Actinobacteria	Actinobacteria	Actinomycetales	Streptomycetaceae	Streptomyces
Root1312	Proteobacteria	Alphaproteobacteria	Rhizobiales	Rhizobiaceae	Sinorhizobium
Root136	Actinobacteria	Actinobacteria	Actinomycetales	Nocardiaceae	Nocardia
Root137	Actinobacteria	Actinobacteria	Actinomycetales	Cellulomonadaceae	Cellulomonas
Root140	Actinobacteria	Actinobacteria	Actinomycetales	Nocardioidaceae	Nocardioides
Root1464	Actinobacteria	Actinobacteria	Actinomycetales	Microbacteriaceae	Agromyces
Root147	Firmicutes	Bacilli	Bacillales	Bacillaceae	Bacillus
Root1497	Proteobacteria	Alphaproteobacteria	Sphingomonadales	Sphingomonadaceae	Sphingopyxis
Root151	Actinobacteria	Actinobacteria	Actinomycetales	Nocardioidaceae	Nocardioides
Root166	Actinobacteria	Actinobacteria	Actinomycetales	Microbacteriaceae	Microbacterium
Root172	Proteobacteria	Alphaproteobacteria	Rhizobiales	Phyllobacteriaceae	Mesorhizobium
Root179	Proteobacteria	Gammaproteobacteria	Xanthomonadales	Xanthomonadaceae	Rhodanobacter
Root181	Actinobacteria	Actinobacteria	Actinomycetales	Intrasporangiaceae	Terrabacter
Root186	Bacteroidetes	Flavobacteriia	Flavobacteriales	Flavobacteriaceae	Flavobacterium
Root209	Proteobacteria	Betaproteobacteria	Burkholderiales	Comamonadaceae	Hydrogenophaga
Root217	Proteobacteria	Betaproteobacteria	Burkholderiales	Comamonadaceae	Acidovorax
Root219	Proteobacteria	Betaproteobacteria	Burkholderiales	Comamonadaceae	Acidovorax
Root22	Actinobacteria	Actinobacteria	Actinomycetales	Promicromonosporaceae	Oerskovia
Root224	Actinobacteria	Actinobacteria	Actinomycetales	Nocardioidaceae	Nocardioides
Root227	Actinobacteria	Actinobacteria	Actinomycetales	Microbacteriaceae	Leifsonia
Root231	Proteobacteria	Alphaproteobacteria	Rhizobiales	Rhizobiaceae	Sinorhizobium
Root235	Firmicutes	Bacilli	Staphylococcales	Staphylococcaceae	Staphylococcus
Root239	Firmicutes	Bacilli	Bacillales	Bacillaceae	Bacillus
Root241	Proteobacteria	Alphaproteobacteria	Sphingomonadales	Sphingomonadaceae	Sphingomonas
Root258	Proteobacteria	Alphaproteobacteria	Rhizobiales	Rhizobiaceae	Sinorhizobium
Root265	Actinobacteria	Actinobacteria	Actinomycetales	Mycobacteriaceae	Mycobacterium
Root267	Proteobacteria	Betaproteobacteria	Burkholderiales	Comamonadaceae	Acidovorax
Root274	Proteobacteria	Alphaproteobacteria	Rhizobiales	Rhizobiaceae	Allorhizobium-Neorhizobium-Pararhizobium-Rhizobium
Root275	Proteobacteria	Betaproteobacteria	Burkholderiales	Comamonadaceae	Acidovorax
Root278	Proteobacteria	Alphaproteobacteria	Rhizobiales	Rhizobiaceae	Sinorhizobium
Root280D1	Actinobacteria	Actinobacteria	Actinomycetales	Microbacteriaceae	Microbacterium
Root322	Actinobacteria	Actinobacteria	Actinomycetales	Microbacteriaceae	Microbacterium
Root369	Actinobacteria	Actinobacteria	Actinomycetales	Streptomycetaceae	Streptomyces
Root381	Proteobacteria	Alphaproteobacteria	Rhizobiales	Methylobacteriaceae	Bosea
Root4	Actinobacteria	Actinobacteria	Actinomycetales	Microbacteriaceae	Agromyces
Root420	Bacteroidetes	Flavobacteriia	Flavobacteriales	Flavobacteriaceae	Flavobacterium
Root423	Proteobacteria	Alphaproteobacteria	Rhizobiales	Rhizobiaceae	Sinorhizobium
Root472d3	Actinobacteria	Actinobacteria	Actinomycetales	Nocardioidaceae	Aeromicrobium
Root480	Proteobacteria	Gammaproteobacteria	Xanthomonadales	Xanthomonadaceae	Rhodanobacter
Root482	Proteobacteria	Alphaproteobacteria	Rhizobiales	Rhizobiaceae	Rhizobium
Root483D1	Proteobacteria	Alphaproteobacteria	Rhizobiales	Methylobacteriaceae	Methylobacterium
Root483D2	Proteobacteria	Alphaproteobacteria	Rhizobiales	Rhizobiaceae	Rhizobium
Root491	Proteobacteria	Alphaproteobacteria	Rhizobiales	Rhizobiaceae	Agrobacterium
Root495	Actinobacteria	Actinobacteria	Actinomycetales	Nocardioidaceae	Aeromicrobium
Root519d3	Firmicutes	Bacilli	Paenibacillales	Paenibacillaceae	Paenibacillus
Root53	Actinobacteria	Actinobacteria	Actinomycetales	Microbacteriaceae	Microbacterium
Root553	Actinobacteria	Actinobacteria	Actinomycetales	Microbacteriaceae	Microbacterium
Root558	Proteobacteria	Alphaproteobacteria	Rhizobiales	Rhizobiaceae	Sinorhizobium
Root560	Firmicutes	Bacilli	Staphylococcales	Staphylococcaceae	Staphylococcus
Root561	Proteobacteria	Gammaproteobacteria	Xanthomonadales	Xanthomonadaceae	Rhodanobacter
Root568	Proteobacteria	Betaproteobacteria	Burkholderiales	Comamonadaceae	Acidovorax
Root569	Proteobacteria	Gammaproteobacteria	Pseudomonadales	Pseudomonadaceae	Pseudomonas
Root60	Actinobacteria	Actinobacteria	Actinomycetales	Microbacteriaceae	Leifsonia
Root614	Actinobacteria	Actinobacteria	Actinomycetales	Nocardioidaceae	Nocardioides
Root621	Proteobacteria	Alphaproteobacteria	Rhizobiales	Rhizobiaceae	Allorhizobium-Neorhizobium-Pararhizobium-Rhizobium
Root627	Proteobacteria	Gammaproteobacteria	Xanthomonadales	Xanthomonadaceae	Rhodanobacter
Root630	Proteobacteria	Gammaproteobacteria	Xanthomonadales	Xanthomonadaceae	Pseudoxanthomonas
Root65	Proteobacteria	Gammaproteobacteria	Xanthomonadales	Xanthomonadaceae	Pseudoxanthomonas
Root651	Proteobacteria	Alphaproteobacteria	Rhizobiales	Rhizobiaceae	Agrobacterium
Root66D1	Actinobacteria	Actinobacteria	Actinomycetales	Streptomycetaceae	Streptomyces
Root670	Proteobacteria	Alphaproteobacteria	Rhizobiales	Methylobacteriaceae	Bosea
Root672	Proteobacteria	Alphaproteobacteria	Sphingomonadales	Sphingomonadaceae	Novosphingobium
Root680	Proteobacteria	Alphaproteobacteria	Rhizobiales	Rhizobiaceae	Allorhizobium-Neorhizobium-Pararhizobium-Rhizobium
Root695	Proteobacteria	Alphaproteobacteria	Rhizobiales	Phyllobacteriaceae	Mesorhizobium
Root70	Proteobacteria	Betaproteobacteria	Burkholderiales	Comamonadaceae	Acidovorax
Root700	Proteobacteria	Alphaproteobacteria	Caulobacterales	Caulobacteraceae	Phenylobacterium
Root708	Proteobacteria	Alphaproteobacteria	Rhizobiales	Rhizobiaceae	Rhizobium
Root74	Proteobacteria	Alphaproteobacteria	Rhizobiales	Rhizobiaceae	Sinorhizobium
Root76	Proteobacteria	Gammaproteobacteria	Xanthomonadales	Xanthomonadaceae	Lysobacter
Root79	Actinobacteria	Actinobacteria	Actinomycetales	Nocardioidaceae	Nocardioides
Root81	Actinobacteria	Actinobacteria	Actinomycetales	Microbacteriaceae	Agromyces
Root86	Proteobacteria	Alphaproteobacteria	Rhizobiales	Rhizobiaceae	Ensifer
Root9	Proteobacteria	Gammaproteobacteria	Pseudomonadales	Pseudomonadaceae	Pseudomonas
Root901	Bacteroidetes	Flavobacteriia	Flavobacteriales	Flavobacteriaceae	Flavobacterium
Root916	Proteobacteria	Gammaproteobacteria	Xanthomonadales	Xanthomonadaceae	Lysobacter
Root918	Actinobacteria	Actinobacteria	Actinomycetales	Promicromonosporaceae	Oerskovia
Root920	Firmicutes	Bacilli	Bacillales	Bacillaceae	Bacillus
Root930	Actinobacteria	Actinobacteria	Actinomycetales	Cellulomonadaceae	Cellulomonas
Root935	Bacteroidetes	Flavobacteriia	Flavobacteriales	Flavobacteriaceae	Flavobacterium
Root96	Proteobacteria	Gammaproteobacteria	Xanthomonadales	Xanthomonadaceae	Lysobacter
Soil729	Actinobacteria	Actinobacteria	Actinomycetales	Intrasporangiaceae	uncultured bacterium
Soil736	Actinobacteria	Actinobacteria	Actinomycetales	Micrococcaceae	Arthrobacter
Soil745	Firmicutes	Bacilli	Bacillales	Bacillaceae	Bacillus
Soil750	Firmicutes	Bacilli	Bacillales	Paenibacillaceae	Paenibacillus
Soil756	Actinobacteria	Actinobacteria	Actinomycetales	Intrasporangiaceae	Janibacter
Soil761	Actinobacteria	Actinobacteria	Actinomycetales	Micrococcaceae	Arthrobacter
Soil762	Actinobacteria	Actinobacteria	Actinomycetales	Micrococcaceae	Arthrobacter
Soil764	Actinobacteria	Actinobacteria	Actinomycetales	Micrococcaceae	Arthrobacter
Soil773	Proteobacteria	Gammaproteobacteria	Xanthomonadales	Xanthomonadaceae	Rhodanobacter
Soil777	Actinobacteria	Actinobacteria	Actinomycetales	Nocardioidaceae	Nocardioides
Soil782	Actinobacteria	Actinobacteria	Actinomycetales	Micrococcaceae	Arthrobacter
Soil797	Actinobacteria	Actinobacteria	Actinomycetales	Nocardioidaceae	Nocardioides
Soil803	Actinobacteria	Actinobacteria	Actinomycetales	Intrasporangiaceae	Janibacter
Soil810	Actinobacteria	Actinobacteria	Actinomycetales	Intrasporangiaceae	Terrabacter

## Sheet: IAA-degrader group
IAA-degrader group	members
15 strains	Root1280	Root562	Root68	Root71	Root83	Root170	Root565	Root154	Root50	Root720	Root1294	Root411	Root434	Root473	Root318D1
Variovorax	Root411	Root434	Root473	Root318D1
Achromobacter	Root83	Root170	Root565
Pseudomonas	Root562	Root68	Root71
others	Root154	Root50	Root720	Root1294	Root1280
A.sp+P.sp+V.sp	Root411	Root434	Root473	Root318D1	Root83	Root170	Root565
