# Supplementary material for: Systematic characterization of plant-associated bacteria that can degrade indole-3-acetic acid
Source: PLoS Biol. 2024 Nov 26;22(11):e3002921. doi: 10.1371/journal.pbio.3002921 (PMC11630574; doi:10.1371/journal.pbio.3002921)
Supplement: S5 Table — (XLSX) [file pbio.3002921.s020.xlsx]

## Sheet: Legend
Table	Description
S1	11,586 MAGs used in this study
S2	Potential IAA degraders
S3	Summary of the MAGs analyzed in this study
S4	Ratio of iac/iad-like operon

## Sheet: S1
binID	Habitat	Ecosytem	reference name
GMBC10.000_327	cat gut	animal gut	Towards the biogeography of prokaryotic genes
GMBC10.000_328	cat gut	animal gut	Towards the biogeography of prokaryotic genes
GMBC10.000_329	cat gut	animal gut	Towards the biogeography of prokaryotic genes
GMBC10.000_330	cat gut	animal gut	Towards the biogeography of prokaryotic genes
GMBC10.000_405	cat gut	animal gut	Towards the biogeography of prokaryotic genes
GMBC10.000_418	Dog gut	animal gut	Towards the biogeography of prokaryotic genes
GMBC10.000_419	Dog gut	animal gut	Towards the biogeography of prokaryotic genes
GMBC10.000_420	Dog gut	animal gut	Towards the biogeography of prokaryotic genes
GMBC10.000_421	Dog gut	animal gut	Towards the biogeography of prokaryotic genes
GMBC10.000_429	cat gut	animal gut	Towards the biogeography of prokaryotic genes
GMBC10.000_487	cat gut	animal gut	Towards the biogeography of prokaryotic genes
GMBC10.000_488	cat gut	animal gut	Towards the biogeography of prokaryotic genes
GMBC10.000_507	Dog gut	animal gut	Towards the biogeography of prokaryotic genes
GMBC10.000_573	Dog gut	animal gut	Towards the biogeography of prokaryotic genes
GMBC10.000_786	cat gut	animal gut	Towards the biogeography of prokaryotic genes
GMBC10.000_787	cat gut	animal gut	Towards the biogeography of prokaryotic genes
GMBC10.000_788	cat gut	animal gut	Towards the biogeography of prokaryotic genes
GMBC10.000_793	Dog gut	animal gut	Towards the biogeography of prokaryotic genes
GMBC10.000_831	Dog gut	animal gut	Towards the biogeography of prokaryotic genes
GMBC10.000_839	Dog gut	animal gut	Towards the biogeography of prokaryotic genes
GMBC10.000_891	cat gut	animal gut	Towards the biogeography of prokaryotic genes
GMBC10.000_898	cat gut	animal gut	Towards the biogeography of prokaryotic genes
GMBC10.000_899	Dog gut	animal gut	Towards the biogeography of prokaryotic genes
GMBC10.000_927	Dog gut	animal gut	Towards the biogeography of prokaryotic genes
GMBC10.001_290	Dog gut	animal gut	Towards the biogeography of prokaryotic genes
GMBC10.001_291	Dog gut	animal gut	Towards the biogeography of prokaryotic genes
GMBC10.001_314	cat gut	animal gut	Towards the biogeography of prokaryotic genes
GMBC10.001_315	cat gut	animal gut	Towards the biogeography of prokaryotic genes
GMBC10.001_316	cat gut	animal gut	Towards the biogeography of prokaryotic genes
GMBC10.001_317	cat gut	animal gut	Towards the biogeography of prokaryotic genes
GMBC10.001_318	cat gut	animal gut	Towards the biogeography of prokaryotic genes
GMBC10.001_345	cat gut	animal gut	Towards the biogeography of prokaryotic genes
GMBC10.001_346	cat gut	animal gut	Towards the biogeography of prokaryotic genes
GMBC10.001_347	cat gut	animal gut	Towards the biogeography of prokaryotic genes
GMBC10.001_349	Dog gut	animal gut	Towards the biogeography of prokaryotic genes
GMBC10.001_350	Dog gut	animal gut	Towards the biogeography of prokaryotic genes
GMBC10.001_351	Dog gut	animal gut	Towards the biogeography of prokaryotic genes
GMBC10.001_356	Dog gut	animal gut	Towards the biogeography of prokaryotic genes
GMBC10.001_567	cat gut	animal gut	Towards the biogeography of prokaryotic genes
GMBC10.001_568	cat gut	animal gut	Towards the biogeography of prokaryotic genes
GMBC10.001_579	Dog gut	animal gut	Towards the biogeography of prokaryotic genes
GMBC10.001_580	Dog gut	animal gut	Towards the biogeography of prokaryotic genes
GMBC10.001_588	Dog gut	animal gut	Towards the biogeography of prokaryotic genes
GMBC10.001_613	Dog gut	animal gut	Towards the biogeography of prokaryotic genes
GMBC10.001_625	cat gut	animal gut	Towards the biogeography of prokaryotic genes
GMBC10.001_737	Dog gut	animal gut	Towards the biogeography of prokaryotic genes
GMBC10.001_738	Dog gut	animal gut	Towards the biogeography of prokaryotic genes
GMBC10.001_739	Dog gut	animal gut	Towards the biogeography of prokaryotic genes
GMBC10.001_755	Dog gut	animal gut	Towards the biogeography of prokaryotic genes
GMBC10.001_756	Dog gut	animal gut	Towards the biogeography of prokaryotic genes
GMBC10.001_757	Dog gut	animal gut	Towards the biogeography of prokaryotic genes
GMBC10.001_758	Dog gut	animal gut	Towards the biogeography of prokaryotic genes
GMBC10.001_841	cat gut	animal gut	Towards the biogeography of prokaryotic genes
GMBC10.001_843	Dog gut	animal gut	Towards the biogeography of prokaryotic genes
GMBC10.001_894	Dog gut	animal gut	Towards the biogeography of prokaryotic genes
GMBC10.002_005	cat gut	animal gut	Towards the biogeography of prokaryotic genes
GMBC10.002_008	Dog gut	animal gut	Towards the biogeography of prokaryotic genes
GMBC10.002_009	Dog gut	animal gut	Towards the biogeography of prokaryotic genes
GMBC10.002_010	Dog gut	animal gut	Towards the biogeography of prokaryotic genes
GMBC10.002_060	Dog gut	animal gut	Towards the biogeography of prokaryotic genes
GMBC10.002_103	Dog gut	animal gut	Towards the biogeography of prokaryotic genes
GMBC10.002_141	cat gut	animal gut	Towards the biogeography of prokaryotic genes
GMBC10.002_179	cat gut	animal gut	Towards the biogeography of prokaryotic genes
GMBC10.002_181	Dog gut	animal gut	Towards the biogeography of prokaryotic genes
GMBC10.002_182	Dog gut	animal gut	Towards the biogeography of prokaryotic genes
GMBC10.002_183	Dog gut	animal gut	Towards the biogeography of prokaryotic genes
GMBC10.002_266	Dog gut	animal gut	Towards the biogeography of prokaryotic genes
GMBC10.002_315	Dog gut	animal gut	Towards the biogeography of prokaryotic genes
GMBC10.002_316	Dog gut	animal gut	Towards the biogeography of prokaryotic genes
GMBC10.002_317	Dog gut	animal gut	Towards the biogeography of prokaryotic genes
GMBC10.002_318	Dog gut	animal gut	Towards the biogeography of prokaryotic genes
GMBC10.002_770	cat gut	animal gut	Towards the biogeography of prokaryotic genes
GMBC10.002_771	cat gut	animal gut	Towards the biogeography of prokaryotic genes
GMBC10.002_773	cat gut	animal gut	Towards the biogeography of prokaryotic genes
GMBC10.002_777	cat gut	animal gut	Towards the biogeography of prokaryotic genes
GMBC10.002_778	cat gut	animal gut	Towards the biogeography of prokaryotic genes
GMBC10.002_782	cat gut	animal gut	Towards the biogeography of prokaryotic genes
GMBC10.002_784	cat gut	animal gut	Towards the biogeography of prokaryotic genes
GMBC10.002_785	cat gut	animal gut	Towards the biogeography of prokaryotic genes
GMBC10.002_787	cat gut	animal gut	Towards the biogeography of prokaryotic genes
GMBC10.002_788	cat gut	animal gut	Towards the biogeography of prokaryotic genes
GMBC10.002_822	cat gut	animal gut	Towards the biogeography of prokaryotic genes
GMBC10.002_823	cat gut	animal gut	Towards the biogeography of prokaryotic genes
GMBC10.002_824	cat gut	animal gut	Towards the biogeography of prokaryotic genes
GMBC10.002_825	cat gut	animal gut	Towards the biogeography of prokaryotic genes
GMBC10.002_827	Dog gut	animal gut	Towards the biogeography of prokaryotic genes
GMBC10.002_828	Dog gut	animal gut	Towards the biogeography of prokaryotic genes
GMBC10.002_829	Dog gut	animal gut	Towards the biogeography of prokaryotic genes
GMBC10.002_830	Dog gut	animal gut	Towards the biogeography of prokaryotic genes
GMBC10.002_834	Dog gut	animal gut	Towards the biogeography of prokaryotic genes
GMBC10.002_913	cat gut	animal gut	Towards the biogeography of prokaryotic genes
GMBC10.002_938	Dog gut	animal gut	Towards the biogeography of prokaryotic genes
GMBC10.002_939	Dog gut	animal gut	Towards the biogeography of prokaryotic genes
GMBC10.002_940	Dog gut	animal gut	Towards the biogeography of prokaryotic genes
GMBC10.003_237	Dog gut	animal gut	Towards the biogeography of prokaryotic genes
GMBC10.003_238	Dog gut	animal gut	Towards the biogeography of prokaryotic genes
GMBC10.003_270	Dog gut	animal gut	Towards the biogeography of prokaryotic genes
GMBC10.003_296	cat gut	animal gut	Towards the biogeography of prokaryotic genes
GMBC10.003_297	cat gut	animal gut	Towards the biogeography of prokaryotic genes
GMBC10.003_298	cat gut	animal gut	Towards the biogeography of prokaryotic genes
GMBC10.003_308	Dog gut	animal gut	Towards the biogeography of prokaryotic genes
GMBC10.003_327	cat gut	animal gut	Towards the biogeography of prokaryotic genes
GMBC10.003_328	Dog gut	animal gut	Towards the biogeography of prokaryotic genes
GMBC10.003_330	Dog gut	animal gut	Towards the biogeography of prokaryotic genes
GMBC10.003_440	Dog gut	animal gut	Towards the biogeography of prokaryotic genes
GMBC10.003_470	Dog gut	animal gut	Towards the biogeography of prokaryotic genes
GMBC10.003_562	cat gut	animal gut	Towards the biogeography of prokaryotic genes
GMBC10.003_601	Dog gut	animal gut	Towards the biogeography of prokaryotic genes
GMBC10.003_616	cat gut	animal gut	Towards the biogeography of prokaryotic genes
GMBC10.003_626	cat gut	animal gut	Towards the biogeography of prokaryotic genes
GMBC10.003_627	cat gut	animal gut	Towards the biogeography of prokaryotic genes
GMBC10.003_646	Dog gut	animal gut	Towards the biogeography of prokaryotic genes
GMBC10.003_795	cat gut	animal gut	Towards the biogeography of prokaryotic genes
GMBC10.003_822	cat gut	animal gut	Towards the biogeography of prokaryotic genes
GMBC10.003_823	Dog gut	animal gut	Towards the biogeography of prokaryotic genes
GMBC10.003_824	Dog gut	animal gut	Towards the biogeography of prokaryotic genes
GMBC10.003_825	Dog gut	animal gut	Towards the biogeography of prokaryotic genes
GMBC10.003_826	Dog gut	animal gut	Towards the biogeography of prokaryotic genes
GMBC10.003_827	Dog gut	animal gut	Towards the biogeography of prokaryotic genes
GMBC10.003_863	cat gut	animal gut	Towards the biogeography of prokaryotic genes
GMBC10.003_920	cat gut	animal gut	Towards the biogeography of prokaryotic genes
GMBC10.003_991	Dog gut	animal gut	Towards the biogeography of prokaryotic genes
GMBC10.004_268	cat gut	animal gut	Towards the biogeography of prokaryotic genes
GMBC10.004_286	Dog gut	animal gut	Towards the biogeography of prokaryotic genes
GMBC10.004_521	Dog gut	animal gut	Towards the biogeography of prokaryotic genes
GMBC10.004_522	Dog gut	animal gut	Towards the biogeography of prokaryotic genes
GMBC10.004_523	Dog gut	animal gut	Towards the biogeography of prokaryotic genes
GMBC10.004_689	cat gut	animal gut	Towards the biogeography of prokaryotic genes
GMBC10.004_752	cat gut	animal gut	Towards the biogeography of prokaryotic genes
GMBC10.004_816	cat gut	animal gut	Towards the biogeography of prokaryotic genes
GMBC10.004_835	cat gut	animal gut	Towards the biogeography of prokaryotic genes
GMBC10.004_868	cat gut	animal gut	Towards the biogeography of prokaryotic genes
GMBC10.004_931	cat gut	animal gut	Towards the biogeography of prokaryotic genes
GMBC10.005_105	Dog gut	animal gut	Towards the biogeography of prokaryotic genes
GMBC10.005_114	cat gut	animal gut	Towards the biogeography of prokaryotic genes
GMBC10.005_132	Dog gut	animal gut	Towards the biogeography of prokaryotic genes
GMBC10.005_184	cat gut	animal gut	Towards the biogeography of prokaryotic genes
GMBC10.005_185	cat gut	animal gut	Towards the biogeography of prokaryotic genes
GMBC10.005_186	cat gut	animal gut	Towards the biogeography of prokaryotic genes
GMBC10.005_187	cat gut	animal gut	Towards the biogeography of prokaryotic genes
GMBC10.005_199	cat gut	animal gut	Towards the biogeography of prokaryotic genes
GMBC10.005_200	cat gut	animal gut	Towards the biogeography of prokaryotic genes
GMBC10.005_203	Dog gut	animal gut	Towards the biogeography of prokaryotic genes
GMBC10.005_247	cat gut	animal gut	Towards the biogeography of prokaryotic genes
GMBC10.005_262	Dog gut	animal gut	Towards the biogeography of prokaryotic genes
GMBC10.005_327	Dog gut	animal gut	Towards the biogeography of prokaryotic genes
GMBC10.005_336	Dog gut	animal gut	Towards the biogeography of prokaryotic genes
GMBC10.005_453	cat gut	animal gut	Towards the biogeography of prokaryotic genes
GMBC10.005_454	cat gut	animal gut	Towards the biogeography of prokaryotic genes
GMBC10.005_455	Dog gut	animal gut	Towards the biogeography of prokaryotic genes
GMBC10.005_456	Dog gut	animal gut	Towards the biogeography of prokaryotic genes
GMBC10.005_518	cat gut	animal gut	Towards the biogeography of prokaryotic genes
GMBC10.005_549	Dog gut	animal gut	Towards the biogeography of prokaryotic genes
GMBC10.005_550	Dog gut	animal gut	Towards the biogeography of prokaryotic genes
GMBC10.005_551	Dog gut	animal gut	Towards the biogeography of prokaryotic genes
GMBC10.005_569	cat gut	animal gut	Towards the biogeography of prokaryotic genes
GMBC10.005_580	Dog gut	animal gut	Towards the biogeography of prokaryotic genes
GMBC10.005_594	Dog gut	animal gut	Towards the biogeography of prokaryotic genes
GMBC10.005_943	cat gut	animal gut	Towards the biogeography of prokaryotic genes
GMBC10.005_944	cat gut	animal gut	Towards the biogeography of prokaryotic genes
GMBC10.005_945	cat gut	animal gut	Towards the biogeography of prokaryotic genes
GMBC10.005_947	cat gut	animal gut	Towards the biogeography of prokaryotic genes
GMBC10.005_951	cat gut	animal gut	Towards the biogeography of prokaryotic genes
GMBC10.005_953	cat gut	animal gut	Towards the biogeography of prokaryotic genes
GMBC10.005_992	Dog gut	animal gut	Towards the biogeography of prokaryotic genes
GMBC10.006_093	Dog gut	animal gut	Towards the biogeography of prokaryotic genes
GMBC10.006_297	Dog gut	animal gut	Towards the biogeography of prokaryotic genes
GMBC10.006_298	Dog gut	animal gut	Towards the biogeography of prokaryotic genes
GMBC10.006_311	cat gut	animal gut	Towards the biogeography of prokaryotic genes
GMBC10.006_312	cat gut	animal gut	Towards the biogeography of prokaryotic genes
GMBC10.006_318	Dog gut	animal gut	Towards the biogeography of prokaryotic genes
GMBC10.006_319	Dog gut	animal gut	Towards the biogeography of prokaryotic genes
GMBC10.006_340	Dog gut	animal gut	Towards the biogeography of prokaryotic genes
GMBC10.006_405	Dog gut	animal gut	Towards the biogeography of prokaryotic genes
GMBC10.006_406	Dog gut	animal gut	Towards the biogeography of prokaryotic genes
GMBC10.006_446	cat gut	animal gut	Towards the biogeography of prokaryotic genes
GMBC10.006_450	cat gut	animal gut	Towards the biogeography of prokaryotic genes
GMBC10.006_451	Dog gut	animal gut	Towards the biogeography of prokaryotic genes
GMBC10.006_452	Dog gut	animal gut	Towards the biogeography of prokaryotic genes
GMBC10.006_459	cat gut	animal gut	Towards the biogeography of prokaryotic genes
GMBC10.006_460	Dog gut	animal gut	Towards the biogeography of prokaryotic genes
GMBC10.006_560	Dog gut	animal gut	Towards the biogeography of prokaryotic genes
GMBC10.006_588	cat gut	animal gut	Towards the biogeography of prokaryotic genes
GMBC10.006_759	cat gut	animal gut	Towards the biogeography of prokaryotic genes
GMBC10.006_991	Dog gut	animal gut	Towards the biogeography of prokaryotic genes
GMBC10.007_091	cat gut	animal gut	Towards the biogeography of prokaryotic genes
GMBC10.007_092	cat gut	animal gut	Towards the biogeography of prokaryotic genes
GMBC10.007_093	cat gut	animal gut	Towards the biogeography of prokaryotic genes
GMBC10.007_094	cat gut	animal gut	Towards the biogeography of prokaryotic genes
GMBC10.007_095	cat gut	animal gut	Towards the biogeography of prokaryotic genes
GMBC10.007_096	cat gut	animal gut	Towards the biogeography of prokaryotic genes
GMBC10.007_097	cat gut	animal gut	Towards the biogeography of prokaryotic genes
GMBC10.007_098	cat gut	animal gut	Towards the biogeography of prokaryotic genes
GMBC10.007_099	cat gut	animal gut	Towards the biogeography of prokaryotic genes
GMBC10.007_100	cat gut	animal gut	Towards the biogeography of prokaryotic genes
GMBC10.007_101	cat gut	animal gut	Towards the biogeography of prokaryotic genes
GMBC10.007_102	cat gut	animal gut	Towards the biogeography of prokaryotic genes
GMBC10.007_103	cat gut	animal gut	Towards the biogeography of prokaryotic genes
GMBC10.007_105	cat gut	animal gut	Towards the biogeography of prokaryotic genes
GMBC10.007_201	cat gut	animal gut	Towards the biogeography of prokaryotic genes
GMBC10.007_224	Dog gut	animal gut	Towards the biogeography of prokaryotic genes
GMBC10.007_247	Dog gut	animal gut	Towards the biogeography of prokaryotic genes
GMBC10.007_330	Dog gut	animal gut	Towards the biogeography of prokaryotic genes
GMBC10.007_386	cat gut	animal gut	Towards the biogeography of prokaryotic genes
GMBC10.007_465	cat gut	animal gut	Towards the biogeography of prokaryotic genes
GMBC10.007_477	cat gut	animal gut	Towards the biogeography of prokaryotic genes
GMBC10.007_536	Dog gut	animal gut	Towards the biogeography of prokaryotic genes
GMBC10.007_543	cat gut	animal gut	Towards the biogeography of prokaryotic genes
GMBC10.007_571	cat gut	animal gut	Towards the biogeography of prokaryotic genes
GMBC10.007_599	Dog gut	animal gut	Towards the biogeography of prokaryotic genes
GMBC10.007_625	cat gut	animal gut	Towards the biogeography of prokaryotic genes
GMBC10.007_626	cat gut	animal gut	Towards the biogeography of prokaryotic genes
GMBC10.007_657	Dog gut	animal gut	Towards the biogeography of prokaryotic genes
GMBC10.007_683	Dog gut	animal gut	Towards the biogeography of prokaryotic genes
GMBC10.007_684	Dog gut	animal gut	Towards the biogeography of prokaryotic genes
GMBC10.007_685	Dog gut	animal gut	Towards the biogeography of prokaryotic genes
GMBC10.007_725	Dog gut	animal gut	Towards the biogeography of prokaryotic genes
GMBC10.007_841	cat gut	animal gut	Towards the biogeography of prokaryotic genes
GMBC10.007_842	cat gut	animal gut	Towards the biogeography of prokaryotic genes
GMBC10.007_881	cat gut	animal gut	Towards the biogeography of prokaryotic genes
GMBC10.007_935	Dog gut	animal gut	Towards the biogeography of prokaryotic genes
GMBC10.007_980	cat gut	animal gut	Towards the biogeography of prokaryotic genes
GMBC10.008_070	Dog gut	animal gut	Towards the biogeography of prokaryotic genes
GMBC10.008_071	Dog gut	animal gut	Towards the biogeography of prokaryotic genes
GMBC10.008_166	Dog gut	animal gut	Towards the biogeography of prokaryotic genes
GMBC10.008_195	Dog gut	animal gut	Towards the biogeography of prokaryotic genes
GMBC10.008_201	Dog gut	animal gut	Towards the biogeography of prokaryotic genes
GMBC10.008_331	cat gut	animal gut	Towards the biogeography of prokaryotic genes
GMBC10.008_332	cat gut	animal gut	Towards the biogeography of prokaryotic genes
GMBC10.008_364	Dog gut	animal gut	Towards the biogeography of prokaryotic genes
GMBC10.008_365	Dog gut	animal gut	Towards the biogeography of prokaryotic genes
GMBC10.008_366	Dog gut	animal gut	Towards the biogeography of prokaryotic genes
GMBC10.008_382	Dog gut	animal gut	Towards the biogeography of prokaryotic genes
GMBC10.008_482	Dog gut	animal gut	Towards the biogeography of prokaryotic genes
GMBC10.008_499	cat gut	animal gut	Towards the biogeography of prokaryotic genes
GMBC10.008_500	cat gut	animal gut	Towards the biogeography of prokaryotic genes
GMBC10.008_505	cat gut	animal gut	Towards the biogeography of prokaryotic genes
GMBC10.008_506	cat gut	animal gut	Towards the biogeography of prokaryotic genes
GMBC10.008_507	cat gut	animal gut	Towards the biogeography of prokaryotic genes
GMBC10.008_764	Dog gut	animal gut	Towards the biogeography of prokaryotic genes
GMBC10.008_901	cat gut	animal gut	Towards the biogeography of prokaryotic genes
GMBC10.008_976	cat gut	animal gut	Towards the biogeography of prokaryotic genes
GMBC10.008_977	cat gut	animal gut	Towards the biogeography of prokaryotic genes
GMBC10.008_995	Dog gut	animal gut	Towards the biogeography of prokaryotic genes
GMBC10.008_996	Dog gut	animal gut	Towards the biogeography of prokaryotic genes
GMBC10.008_997	Dog gut	animal gut	Towards the biogeography of prokaryotic genes
GMBC10.008_998	Dog gut	animal gut	Towards the biogeography of prokaryotic genes
GMBC10.009_043	cat gut	animal gut	Towards the biogeography of prokaryotic genes
GMBC10.009_044	cat gut	animal gut	Towards the biogeography of prokaryotic genes
GMBC10.009_047	Dog gut	animal gut	Towards the biogeography of prokaryotic genes
GMBC10.009_063	cat gut	animal gut	Towards the biogeography of prokaryotic genes
GMBC10.009_106	cat gut	animal gut	Towards the biogeography of prokaryotic genes
GMBC10.009_107	cat gut	animal gut	Towards the biogeography of prokaryotic genes
GMBC10.009_108	cat gut	animal gut	Towards the biogeography of prokaryotic genes
GMBC10.009_109	Dog gut	animal gut	Towards the biogeography of prokaryotic genes
GMBC10.009_110	Dog gut	animal gut	Towards the biogeography of prokaryotic genes
GMBC10.009_111	Dog gut	animal gut	Towards the biogeography of prokaryotic genes
GMBC10.009_112	Dog gut	animal gut	Towards the biogeography of prokaryotic genes
GMBC10.009_132	Dog gut	animal gut	Towards the biogeography of prokaryotic genes
GMBC10.009_133	Dog gut	animal gut	Towards the biogeography of prokaryotic genes
GMBC10.009_134	Dog gut	animal gut	Towards the biogeography of prokaryotic genes
GMBC10.009_135	Dog gut	animal gut	Towards the biogeography of prokaryotic genes
GMBC10.009_136	Dog gut	animal gut	Towards the biogeography of prokaryotic genes
GMBC10.009_137	Dog gut	animal gut	Towards the biogeography of prokaryotic genes
GMBC10.009_181	Dog gut	animal gut	Towards the biogeography of prokaryotic genes
GMBC10.009_326	cat gut	animal gut	Towards the biogeography of prokaryotic genes
GMBC10.009_327	cat gut	animal gut	Towards the biogeography of prokaryotic genes
GMBC10.009_329	cat gut	animal gut	Towards the biogeography of prokaryotic genes
GMBC10.009_349	cat gut	animal gut	Towards the biogeography of prokaryotic genes
GMBC10.009_356	Dog gut	animal gut	Towards the biogeography of prokaryotic genes
GMBC10.009_373	Dog gut	animal gut	Towards the biogeography of prokaryotic genes
GMBC10.009_375	cat gut	animal gut	Towards the biogeography of prokaryotic genes
GMBC10.009_396	Dog gut	animal gut	Towards the biogeography of prokaryotic genes
GMBC10.009_416	Dog gut	animal gut	Towards the biogeography of prokaryotic genes
GMBC10.009_442	cat gut	animal gut	Towards the biogeography of prokaryotic genes
GMBC10.009_513	Dog gut	animal gut	Towards the biogeography of prokaryotic genes
GMBC10.009_655	Dog gut	animal gut	Towards the biogeography of prokaryotic genes
GMBC10.009_656	Dog gut	animal gut	Towards the biogeography of prokaryotic genes
GMBC10.009_769	cat gut	animal gut	Towards the biogeography of prokaryotic genes
GMBC10.009_770	cat gut	animal gut	Towards the biogeography of prokaryotic genes
GMBC10.009_805	cat gut	animal gut	Towards the biogeography of prokaryotic genes
GMBC10.009_822	cat gut	animal gut	Towards the biogeography of prokaryotic genes
GMBC10.009_828	cat gut	animal gut	Towards the biogeography of prokaryotic genes
GMBC10.009_964	cat gut	animal gut	Towards the biogeography of prokaryotic genes
GMBC10.009_978	Dog gut	animal gut	Towards the biogeography of prokaryotic genes
GMBC10.009_987	cat gut	animal gut	Towards the biogeography of prokaryotic genes
GMBC10.009_990	Dog gut	animal gut	Towards the biogeography of prokaryotic genes
GMBC10.010_021	cat gut	animal gut	Towards the biogeography of prokaryotic genes
GMBC10.010_036	Dog gut	animal gut	Towards the biogeography of prokaryotic genes
GMBC10.010_052	Dog gut	animal gut	Towards the biogeography of prokaryotic genes
GMBC10.010_053	Dog gut	animal gut	Towards the biogeography of prokaryotic genes
GMBC10.010_127	Dog gut	animal gut	Towards the biogeography of prokaryotic genes
GMBC10.010_279	Dog gut	animal gut	Towards the biogeography of prokaryotic genes
GMBC10.010_294	cat gut	animal gut	Towards the biogeography of prokaryotic genes
GMBC10.010_299	cat gut	animal gut	Towards the biogeography of prokaryotic genes
GMBC10.010_301	cat gut	animal gut	Towards the biogeography of prokaryotic genes
GMBC10.010_327	cat gut	animal gut	Towards the biogeography of prokaryotic genes
GMBC10.010_372	cat gut	animal gut	Towards the biogeography of prokaryotic genes
GMBC10.010_379	cat gut	animal gut	Towards the biogeography of prokaryotic genes
GMBC10.010_410	Dog gut	animal gut	Towards the biogeography of prokaryotic genes
GMBC10.010_441	cat gut	animal gut	Towards the biogeography of prokaryotic genes
GMBC10.010_511	Dog gut	animal gut	Towards the biogeography of prokaryotic genes
GMBC10.010_566	Dog gut	animal gut	Towards the biogeography of prokaryotic genes
GMBC10.010_657	cat gut	animal gut	Towards the biogeography of prokaryotic genes
GMBC10.010_658	Dog gut	animal gut	Towards the biogeography of prokaryotic genes
GMBC10.010_678	cat gut	animal gut	Towards the biogeography of prokaryotic genes
GMBC10.010_736	cat gut	animal gut	Towards the biogeography of prokaryotic genes
GMBC10.010_738	Dog gut	animal gut	Towards the biogeography of prokaryotic genes
GMBC10.010_739	Dog gut	animal gut	Towards the biogeography of prokaryotic genes
GMBC10.010_879	Dog gut	animal gut	Towards the biogeography of prokaryotic genes
GMBC10.010_918	Dog gut	animal gut	Towards the biogeography of prokaryotic genes
GMBC10.010_943	cat gut	animal gut	Towards the biogeography of prokaryotic genes
GMBC10.010_953	Dog gut	animal gut	Towards the biogeography of prokaryotic genes
GMBC10.010_995	Dog gut	animal gut	Towards the biogeography of prokaryotic genes
GMBC10.011_009	cat gut	animal gut	Towards the biogeography of prokaryotic genes
GMBC10.011_072	cat gut	animal gut	Towards the biogeography of prokaryotic genes
GMBC10.011_073	cat gut	animal gut	Towards the biogeography of prokaryotic genes
GMBC10.011_078	Dog gut	animal gut	Towards the biogeography of prokaryotic genes
GMBC10.011_086	Dog gut	animal gut	Towards the biogeography of prokaryotic genes
GMBC10.011_129	cat gut	animal gut	Towards the biogeography of prokaryotic genes
GMBC10.011_152	Dog gut	animal gut	Towards the biogeography of prokaryotic genes
GMBC10.011_153	Dog gut	animal gut	Towards the biogeography of prokaryotic genes
GMBC10.011_154	Dog gut	animal gut	Towards the biogeography of prokaryotic genes
GMBC10.011_156	cat gut	animal gut	Towards the biogeography of prokaryotic genes
GMBC10.011_183	Dog gut	animal gut	Towards the biogeography of prokaryotic genes
GMBC10.011_184	Dog gut	animal gut	Towards the biogeography of prokaryotic genes
GMBC10.011_185	Dog gut	animal gut	Towards the biogeography of prokaryotic genes
GMBC10.011_186	Dog gut	animal gut	Towards the biogeography of prokaryotic genes
GMBC10.011_221	Dog gut	animal gut	Towards the biogeography of prokaryotic genes
GMBC10.011_273	cat gut	animal gut	Towards the biogeography of prokaryotic genes
GMBC10.011_333	cat gut	animal gut	Towards the biogeography of prokaryotic genes
GMBC10.011_371	Dog gut	animal gut	Towards the biogeography of prokaryotic genes
GMBC10.011_384	Dog gut	animal gut	Towards the biogeography of prokaryotic genes
GMBC10.011_402	cat gut	animal gut	Towards the biogeography of prokaryotic genes
GMBC10.011_466	cat gut	animal gut	Towards the biogeography of prokaryotic genes
GMBC10.011_493	cat gut	animal gut	Towards the biogeography of prokaryotic genes
GMBC10.011_498	Dog gut	animal gut	Towards the biogeography of prokaryotic genes
GMBC10.011_499	Dog gut	animal gut	Towards the biogeography of prokaryotic genes
GMBC10.011_605	cat gut	animal gut	Towards the biogeography of prokaryotic genes
GMBC10.011_609	cat gut	animal gut	Towards the biogeography of prokaryotic genes
GMBC10.011_613	Dog gut	animal gut	Towards the biogeography of prokaryotic genes
GMBC10.011_614	Dog gut	animal gut	Towards the biogeography of prokaryotic genes
GMBC10.011_615	Dog gut	animal gut	Towards the biogeography of prokaryotic genes
GMBC10.011_764	cat gut	animal gut	Towards the biogeography of prokaryotic genes
GMBC10.011_765	cat gut	animal gut	Towards the biogeography of prokaryotic genes
GMBC10.011_782	Dog gut	animal gut	Towards the biogeography of prokaryotic genes
GMBC10.011_807	cat gut	animal gut	Towards the biogeography of prokaryotic genes
GMBC10.011_808	cat gut	animal gut	Towards the biogeography of prokaryotic genes
GMBC10.011_821	cat gut	animal gut	Towards the biogeography of prokaryotic genes
GMBC10.011_824	cat gut	animal gut	Towards the biogeography of prokaryotic genes
GMBC10.011_829	Dog gut	animal gut	Towards the biogeography of prokaryotic genes
GMBC10.011_830	Dog gut	animal gut	Towards the biogeography of prokaryotic genes
GMBC10.011_853	cat gut	animal gut	Towards the biogeography of prokaryotic genes
GMBC10.011_854	cat gut	animal gut	Towards the biogeography of prokaryotic genes
GMBC10.011_855	Dog gut	animal gut	Towards the biogeography of prokaryotic genes
GMBC10.011_899	cat gut	animal gut	Towards the biogeography of prokaryotic genes
GMBC10.011_929	cat gut	animal gut	Towards the biogeography of prokaryotic genes
GMBC10.011_930	Dog gut	animal gut	Towards the biogeography of prokaryotic genes
GMBC10.011_931	Dog gut	animal gut	Towards the biogeography of prokaryotic genes
GMBC10.011_932	Dog gut	animal gut	Towards the biogeography of prokaryotic genes
GMBC10.011_933	Dog gut	animal gut	Towards the biogeography of prokaryotic genes
GMBC10.012_025	cat gut	animal gut	Towards the biogeography of prokaryotic genes
GMBC10.012_092	cat gut	animal gut	Towards the biogeography of prokaryotic genes
GMBC10.012_093	Dog gut	animal gut	Towards the biogeography of prokaryotic genes
GMBC10.012_201	cat gut	animal gut	Towards the biogeography of prokaryotic genes
GMBC10.012_255	cat gut	animal gut	Towards the biogeography of prokaryotic genes
GMBC10.012_295	cat gut	animal gut	Towards the biogeography of prokaryotic genes
GMBC10.012_390	Dog gut	animal gut	Towards the biogeography of prokaryotic genes
GMBC10.012_394	Dog gut	animal gut	Towards the biogeography of prokaryotic genes
GMBC10.012_427	Dog gut	animal gut	Towards the biogeography of prokaryotic genes
GMBC10.012_499	Dog gut	animal gut	Towards the biogeography of prokaryotic genes
GMBC10.012_552	cat gut	animal gut	Towards the biogeography of prokaryotic genes
GMBC10.012_553	Dog gut	animal gut	Towards the biogeography of prokaryotic genes
GMBC10.012_608	cat gut	animal gut	Towards the biogeography of prokaryotic genes
GMBC10.012_614	Dog gut	animal gut	Towards the biogeography of prokaryotic genes
GMBC10.012_616	cat gut	animal gut	Towards the biogeography of prokaryotic genes
GMBC10.012_794	cat gut	animal gut	Towards the biogeography of prokaryotic genes
GMBC10.012_795	cat gut	animal gut	Towards the biogeography of prokaryotic genes
GMBC10.012_799	Dog gut	animal gut	Towards the biogeography of prokaryotic genes
GMBC10.012_818	cat gut	animal gut	Towards the biogeography of prokaryotic genes
GMBC10.012_835	cat gut	animal gut	Towards the biogeography of prokaryotic genes
GMBC10.012_847	cat gut	animal gut	Towards the biogeography of prokaryotic genes
GMBC10.012_859	cat gut	animal gut	Towards the biogeography of prokaryotic genes
GMBC10.012_861	Dog gut	animal gut	Towards the biogeography of prokaryotic genes
GMBC10.012_862	Dog gut	animal gut	Towards the biogeography of prokaryotic genes
GMBC10.012_920	cat gut	animal gut	Towards the biogeography of prokaryotic genes
GMBC10.012_921	cat gut	animal gut	Towards the biogeography of prokaryotic genes
GMBC10.012_922	Dog gut	animal gut	Towards the biogeography of prokaryotic genes
GMBC10.012_923	Dog gut	animal gut	Towards the biogeography of prokaryotic genes
GMBC10.012_924	Dog gut	animal gut	Towards the biogeography of prokaryotic genes
GMBC10.012_952	Dog gut	animal gut	Towards the biogeography of prokaryotic genes
GMBC10.012_972	cat gut	animal gut	Towards the biogeography of prokaryotic genes
GMBC10.013_037	Dog gut	animal gut	Towards the biogeography of prokaryotic genes
GMBC10.013_049	Dog gut	animal gut	Towards the biogeography of prokaryotic genes
GMBC10.013_054	cat gut	animal gut	Towards the biogeography of prokaryotic genes
GMBC10.013_081	Dog gut	animal gut	Towards the biogeography of prokaryotic genes
GMBC10.013_086	cat gut	animal gut	Towards the biogeography of prokaryotic genes
GMBC10.013_112	Dog gut	animal gut	Towards the biogeography of prokaryotic genes
GMBC10.013_129	Dog gut	animal gut	Towards the biogeography of prokaryotic genes
GMBC10.013_165	cat gut	animal gut	Towards the biogeography of prokaryotic genes
GMBC10.013_168	cat gut	animal gut	Towards the biogeography of prokaryotic genes
GMBC10.013_194	cat gut	animal gut	Towards the biogeography of prokaryotic genes
GMBC10.013_201	cat gut	animal gut	Towards the biogeography of prokaryotic genes
GMBC10.013_202	cat gut	animal gut	Towards the biogeography of prokaryotic genes
GMBC10.013_238	cat gut	animal gut	Towards the biogeography of prokaryotic genes
GMBC10.013_239	cat gut	animal gut	Towards the biogeography of prokaryotic genes
GMBC10.013_240	Dog gut	animal gut	Towards the biogeography of prokaryotic genes
GMBC10.013_306	Dog gut	animal gut	Towards the biogeography of prokaryotic genes
GMBC10.013_307	Dog gut	animal gut	Towards the biogeography of prokaryotic genes
GMBC10.013_344	Dog gut	animal gut	Towards the biogeography of prokaryotic genes
GMBC10.013_358	Dog gut	animal gut	Towards the biogeography of prokaryotic genes
GMBC10.013_443	cat gut	animal gut	Towards the biogeography of prokaryotic genes
GMBC10.013_475	Dog gut	animal gut	Towards the biogeography of prokaryotic genes
GMBC10.013_569	cat gut	animal gut	Towards the biogeography of prokaryotic genes
GMBC10.013_576	cat gut	animal gut	Towards the biogeography of prokaryotic genes
GMBC10.013_681	cat gut	animal gut	Towards the biogeography of prokaryotic genes
GMBC10.013_784	cat gut	animal gut	Towards the biogeography of prokaryotic genes
GMBC10.013_815	cat gut	animal gut	Towards the biogeography of prokaryotic genes
GMBC10.013_816	cat gut	animal gut	Towards the biogeography of prokaryotic genes
GMBC10.013_846	Dog gut	animal gut	Towards the biogeography of prokaryotic genes
GMBC10.013_893	cat gut	animal gut	Towards the biogeography of prokaryotic genes
GMBC10.013_923	cat gut	animal gut	Towards the biogeography of prokaryotic genes
GMBC10.013_965	cat gut	animal gut	Towards the biogeography of prokaryotic genes
GMBC10.013_966	Dog gut	animal gut	Towards the biogeography of prokaryotic genes
GMBC10.013_967	Dog gut	animal gut	Towards the biogeography of prokaryotic genes
GMBC10.013_996	Dog gut	animal gut	Towards the biogeography of prokaryotic genes
GMBC10.014_082	cat gut	animal gut	Towards the biogeography of prokaryotic genes
GMBC10.014_083	cat gut	animal gut	Towards the biogeography of prokaryotic genes
GMBC10.014_084	cat gut	animal gut	Towards the biogeography of prokaryotic genes
GMBC10.014_087	Dog gut	animal gut	Towards the biogeography of prokaryotic genes
GMBC10.014_088	Dog gut	animal gut	Towards the biogeography of prokaryotic genes
GMBC10.014_137	Dog gut	animal gut	Towards the biogeography of prokaryotic genes
GMBC10.014_152	Dog gut	animal gut	Towards the biogeography of prokaryotic genes
GMBC10.014_182	cat gut	animal gut	Towards the biogeography of prokaryotic genes
GMBC10.014_185	Dog gut	animal gut	Towards the biogeography of prokaryotic genes
GMBC10.014_186	Dog gut	animal gut	Towards the biogeography of prokaryotic genes
GMBC10.014_212	cat gut	animal gut	Towards the biogeography of prokaryotic genes
GMBC10.014_223	Dog gut	animal gut	Towards the biogeography of prokaryotic genes
GMBC10.014_224	Dog gut	animal gut	Towards the biogeography of prokaryotic genes
GMBC10.014_249	cat gut	animal gut	Towards the biogeography of prokaryotic genes
GMBC10.014_253	Dog gut	animal gut	Towards the biogeography of prokaryotic genes
GMBC10.014_313	cat gut	animal gut	Towards the biogeography of prokaryotic genes
GMBC10.014_339	cat gut	animal gut	Towards the biogeography of prokaryotic genes
GMBC10.014_345	Dog gut	animal gut	Towards the biogeography of prokaryotic genes
GMBC10.014_418	cat gut	animal gut	Towards the biogeography of prokaryotic genes
GMBC10.014_419	Dog gut	animal gut	Towards the biogeography of prokaryotic genes
GMBC10.014_420	Dog gut	animal gut	Towards the biogeography of prokaryotic genes
GMBC10.014_421	Dog gut	animal gut	Towards the biogeography of prokaryotic genes
GMBC10.014_489	Dog gut	animal gut	Towards the biogeography of prokaryotic genes
GMBC10.014_511	cat gut	animal gut	Towards the biogeography of prokaryotic genes
GMBC10.014_517	Dog gut	animal gut	Towards the biogeography of prokaryotic genes
GMBC10.014_563	cat gut	animal gut	Towards the biogeography of prokaryotic genes
GMBC10.014_564	cat gut	animal gut	Towards the biogeography of prokaryotic genes
GMBC10.014_565	cat gut	animal gut	Towards the biogeography of prokaryotic genes
GMBC10.014_589	Dog gut	animal gut	Towards the biogeography of prokaryotic genes
GMBC10.014_590	Dog gut	animal gut	Towards the biogeography of prokaryotic genes
GMBC10.014_591	Dog gut	animal gut	Towards the biogeography of prokaryotic genes
GMBC10.014_592	Dog gut	animal gut	Towards the biogeography of prokaryotic genes
GMBC10.014_617	Dog gut	animal gut	Towards the biogeography of prokaryotic genes
GMBC10.014_618	Dog gut	animal gut	Towards the biogeography of prokaryotic genes
GMBC10.014_619	Dog gut	animal gut	Towards the biogeography of prokaryotic genes
GMBC10.014_624	Dog gut	animal gut	Towards the biogeography of prokaryotic genes
GMBC10.014_669	cat gut	animal gut	Towards the biogeography of prokaryotic genes
GMBC10.014_750	cat gut	animal gut	Towards the biogeography of prokaryotic genes
GMBC10.014_751	Dog gut	animal gut	Towards the biogeography of prokaryotic genes
GMBC10.014_758	cat gut	animal gut	Towards the biogeography of prokaryotic genes
GMBC10.014_759	cat gut	animal gut	Towards the biogeography of prokaryotic genes
GMBC10.014_763	Dog gut	animal gut	Towards the biogeography of prokaryotic genes
GMBC10.014_764	Dog gut	animal gut	Towards the biogeography of prokaryotic genes
GMBC10.014_765	Dog gut	animal gut	Towards the biogeography of prokaryotic genes
GMBC10.014_766	Dog gut	animal gut	Towards the biogeography of prokaryotic genes
GMBC10.014_767	Dog gut	animal gut	Towards the biogeography of prokaryotic genes
GMBC10.014_904	cat gut	animal gut	Towards the biogeography of prokaryotic genes
GMBC10.014_994	cat gut	animal gut	Towards the biogeography of prokaryotic genes
GMBC10.015_051	Dog gut	animal gut	Towards the biogeography of prokaryotic genes
GMBC10.015_107	Dog gut	animal gut	Towards the biogeography of prokaryotic genes
GMBC10.015_228	Dog gut	animal gut	Towards the biogeography of prokaryotic genes
GMBC10.015_282	Dog gut	animal gut	Towards the biogeography of prokaryotic genes
GMBC10.015_315	Dog gut	animal gut	Towards the biogeography of prokaryotic genes
GMBC10.015_316	Dog gut	animal gut	Towards the biogeography of prokaryotic genes
GMBC10.015_327	Dog gut	animal gut	Towards the biogeography of prokaryotic genes
GMBC10.015_404	Dog gut	animal gut	Towards the biogeography of prokaryotic genes
GMBC10.015_526	cat gut	animal gut	Towards the biogeography of prokaryotic genes
GMBC10.015_569	cat gut	animal gut	Towards the biogeography of prokaryotic genes
GMBC10.015_598	cat gut	animal gut	Towards the biogeography of prokaryotic genes
GMBC10.015_604	Dog gut	animal gut	Towards the biogeography of prokaryotic genes
GMBC10.015_640	cat gut	animal gut	Towards the biogeography of prokaryotic genes
GMBC10.015_642	Dog gut	animal gut	Towards the biogeography of prokaryotic genes
GMBC10.015_660	cat gut	animal gut	Towards the biogeography of prokaryotic genes
GMBC10.015_662	cat gut	animal gut	Towards the biogeography of prokaryotic genes
GMBC10.015_663	Dog gut	animal gut	Towards the biogeography of prokaryotic genes
GMBC10.015_734	cat gut	animal gut	Towards the biogeography of prokaryotic genes
GMBC10.015_737	Dog gut	animal gut	Towards the biogeography of prokaryotic genes
GMBC10.015_738	Dog gut	animal gut	Towards the biogeography of prokaryotic genes
GMBC10.015_816	cat gut	animal gut	Towards the biogeography of prokaryotic genes
GMBC10.015_820	Dog gut	animal gut	Towards the biogeography of prokaryotic genes
GMBC10.015_838	Dog gut	animal gut	Towards the biogeography of prokaryotic genes
GMBC10.015_839	Dog gut	animal gut	Towards the biogeography of prokaryotic genes
GMBC10.015_891	Dog gut	animal gut	Towards the biogeography of prokaryotic genes
GMBC10.015_994	Dog gut	animal gut	Towards the biogeography of prokaryotic genes
GMBC10.016_033	Dog gut	animal gut	Towards the biogeography of prokaryotic genes
GMBC10.016_034	Dog gut	animal gut	Towards the biogeography of prokaryotic genes
GMBC10.016_035	Dog gut	animal gut	Towards the biogeography of prokaryotic genes
GMBC10.016_036	Dog gut	animal gut	Towards the biogeography of prokaryotic genes
GMBC10.016_037	Dog gut	animal gut	Towards the biogeography of prokaryotic genes
GMBC10.016_052	cat gut	animal gut	Towards the biogeography of prokaryotic genes
GMBC10.016_055	Dog gut	animal gut	Towards the biogeography of prokaryotic genes
GMBC10.016_082	cat gut	animal gut	Towards the biogeography of prokaryotic genes
GMBC10.016_157	Dog gut	animal gut	Towards the biogeography of prokaryotic genes
GMBC10.016_158	Dog gut	animal gut	Towards the biogeography of prokaryotic genes
GMBC10.016_174	cat gut	animal gut	Towards the biogeography of prokaryotic genes
GMBC10.016_176	cat gut	animal gut	Towards the biogeography of prokaryotic genes
GMBC10.016_203	cat gut	animal gut	Towards the biogeography of prokaryotic genes
GMBC10.016_216	Dog gut	animal gut	Towards the biogeography of prokaryotic genes
GMBC10.016_228	cat gut	animal gut	Towards the biogeography of prokaryotic genes
GMBC10.016_252	cat gut	animal gut	Towards the biogeography of prokaryotic genes
GMBC10.016_286	Dog gut	animal gut	Towards the biogeography of prokaryotic genes
GMBC10.016_353	cat gut	animal gut	Towards the biogeography of prokaryotic genes
GMBC10.016_372	Dog gut	animal gut	Towards the biogeography of prokaryotic genes
GMBC10.016_403	cat gut	animal gut	Towards the biogeography of prokaryotic genes
GMBC10.016_404	Dog gut	animal gut	Towards the biogeography of prokaryotic genes
GMBC10.016_426	cat gut	animal gut	Towards the biogeography of prokaryotic genes
GMBC10.016_526	cat gut	animal gut	Towards the biogeography of prokaryotic genes
GMBC10.016_529	cat gut	animal gut	Towards the biogeography of prokaryotic genes
GMBC10.016_575	Dog gut	animal gut	Towards the biogeography of prokaryotic genes
GMBC10.016_602	cat gut	animal gut	Towards the biogeography of prokaryotic genes
GMBC10.016_603	cat gut	animal gut	Towards the biogeography of prokaryotic genes
GMBC10.016_604	Dog gut	animal gut	Towards the biogeography of prokaryotic genes
GMBC10.016_605	Dog gut	animal gut	Towards the biogeography of prokaryotic genes
GMBC10.016_618	Dog gut	animal gut	Towards the biogeography of prokaryotic genes
GMBC10.016_623	Dog gut	animal gut	Towards the biogeography of prokaryotic genes
GMBC10.016_646	cat gut	animal gut	Towards the biogeography of prokaryotic genes
GMBC10.016_650	cat gut	animal gut	Towards the biogeography of prokaryotic genes
GMBC10.016_685	cat gut	animal gut	Towards the biogeography of prokaryotic genes
GMBC10.016_686	cat gut	animal gut	Towards the biogeography of prokaryotic genes
GMBC10.016_687	Dog gut	animal gut	Towards the biogeography of prokaryotic genes
GMBC10.016_711	Dog gut	animal gut	Towards the biogeography of prokaryotic genes
GMBC10.016_760	cat gut	animal gut	Towards the biogeography of prokaryotic genes
GMBC10.016_848	Dog gut	animal gut	Towards the biogeography of prokaryotic genes
GMBC10.016_849	Dog gut	animal gut	Towards the biogeography of prokaryotic genes
GMBC10.016_914	Dog gut	animal gut	Towards the biogeography of prokaryotic genes
GMBC10.016_959	Dog gut	animal gut	Towards the biogeography of prokaryotic genes
GMBC10.016_966	Dog gut	animal gut	Towards the biogeography of prokaryotic genes
GMBC10.016_993	Dog gut	animal gut	Towards the biogeography of prokaryotic genes
GMBC10.016_994	Dog gut	animal gut	Towards the biogeography of prokaryotic genes
GMBC10.017_052	Dog gut	animal gut	Towards the biogeography of prokaryotic genes
GMBC10.017_075	Dog gut	animal gut	Towards the biogeography of prokaryotic genes
GMBC10.017_232	Dog gut	animal gut	Towards the biogeography of prokaryotic genes
GMBC10.017_292	cat gut	animal gut	Towards the biogeography of prokaryotic genes
GMBC10.017_296	Dog gut	animal gut	Towards the biogeography of prokaryotic genes
GMBC10.017_317	Dog gut	animal gut	Towards the biogeography of prokaryotic genes
GMBC10.017_370	Dog gut	animal gut	Towards the biogeography of prokaryotic genes
GMBC10.017_380	Dog gut	animal gut	Towards the biogeography of prokaryotic genes
GMBC10.017_408	Dog gut	animal gut	Towards the biogeography of prokaryotic genes
GMBC10.017_457	cat gut	animal gut	Towards the biogeography of prokaryotic genes
GMBC10.017_458	cat gut	animal gut	Towards the biogeography of prokaryotic genes
GMBC10.017_462	Dog gut	animal gut	Towards the biogeography of prokaryotic genes
GMBC10.017_489	cat gut	animal gut	Towards the biogeography of prokaryotic genes
GMBC10.017_539	Dog gut	animal gut	Towards the biogeography of prokaryotic genes
GMBC10.017_557	Dog gut	animal gut	Towards the biogeography of prokaryotic genes
GMBC10.017_611	Dog gut	animal gut	Towards the biogeography of prokaryotic genes
GMBC10.017_625	cat gut	animal gut	Towards the biogeography of prokaryotic genes
GMBC10.017_649	cat gut	animal gut	Towards the biogeography of prokaryotic genes
GMBC10.017_650	cat gut	animal gut	Towards the biogeography of prokaryotic genes
GMBC10.017_659	Dog gut	animal gut	Towards the biogeography of prokaryotic genes
GMBC10.017_660	Dog gut	animal gut	Towards the biogeography of prokaryotic genes
GMBC10.017_706	Dog gut	animal gut	Towards the biogeography of prokaryotic genes
GMBC10.017_707	Dog gut	animal gut	Towards the biogeography of prokaryotic genes
GMBC10.017_729	Dog gut	animal gut	Towards the biogeography of prokaryotic genes
GMBC10.017_800	cat gut	animal gut	Towards the biogeography of prokaryotic genes
GMBC10.017_847	Dog gut	animal gut	Towards the biogeography of prokaryotic genes
GMBC10.017_848	Dog gut	animal gut	Towards the biogeography of prokaryotic genes
GMBC10.017_930	cat gut	animal gut	Towards the biogeography of prokaryotic genes
GMBC10.017_932	cat gut	animal gut	Towards the biogeography of prokaryotic genes
GMBC10.017_933	Dog gut	animal gut	Towards the biogeography of prokaryotic genes
GMBC10.017_934	Dog gut	animal gut	Towards the biogeography of prokaryotic genes
GMBC10.017_968	Dog gut	animal gut	Towards the biogeography of prokaryotic genes
GMBC10.018_031	cat gut	animal gut	Towards the biogeography of prokaryotic genes
GMBC10.018_062	Dog gut	animal gut	Towards the biogeography of prokaryotic genes
GMBC10.018_078	Dog gut	animal gut	Towards the biogeography of prokaryotic genes
GMBC10.018_167	Dog gut	animal gut	Towards the biogeography of prokaryotic genes
GMBC10.018_187	Dog gut	animal gut	Towards the biogeography of prokaryotic genes
GMBC10.018_236	Dog gut	animal gut	Towards the biogeography of prokaryotic genes
GMBC10.018_261	Dog gut	animal gut	Towards the biogeography of prokaryotic genes
GMBC10.018_323	Dog gut	animal gut	Towards the biogeography of prokaryotic genes
GMBC10.018_355	cat gut	animal gut	Towards the biogeography of prokaryotic genes
GMBC10.018_368	Dog gut	animal gut	Towards the biogeography of prokaryotic genes
GMBC10.018_405	cat gut	animal gut	Towards the biogeography of prokaryotic genes
GMBC10.018_406	cat gut	animal gut	Towards the biogeography of prokaryotic genes
GMBC10.018_432	cat gut	animal gut	Towards the biogeography of prokaryotic genes
GMBC10.018_442	Dog gut	animal gut	Towards the biogeography of prokaryotic genes
GMBC10.018_463	Dog gut	animal gut	Towards the biogeography of prokaryotic genes
GMBC10.018_464	Dog gut	animal gut	Towards the biogeography of prokaryotic genes
GMBC10.018_511	Dog gut	animal gut	Towards the biogeography of prokaryotic genes
GMBC10.018_588	cat gut	animal gut	Towards the biogeography of prokaryotic genes
GMBC10.018_589	Dog gut	animal gut	Towards the biogeography of prokaryotic genes
GMBC10.018_616	Dog gut	animal gut	Towards the biogeography of prokaryotic genes
GMBC10.018_617	Dog gut	animal gut	Towards the biogeography of prokaryotic genes
GMBC10.018_652	cat gut	animal gut	Towards the biogeography of prokaryotic genes
GMBC10.018_659	Dog gut	animal gut	Towards the biogeography of prokaryotic genes
GMBC10.018_668	Dog gut	animal gut	Towards the biogeography of prokaryotic genes
GMBC10.018_669	Dog gut	animal gut	Towards the biogeography of prokaryotic genes
GMBC10.018_680	cat gut	animal gut	Towards the biogeography of prokaryotic genes
GMBC10.018_681	Dog gut	animal gut	Towards the biogeography of prokaryotic genes
GMBC10.018_682	Dog gut	animal gut	Towards the biogeography of prokaryotic genes
GMBC10.018_683	Dog gut	animal gut	Towards the biogeography of prokaryotic genes
GMBC10.018_712	cat gut	animal gut	Towards the biogeography of prokaryotic genes
GMBC10.018_739	cat gut	animal gut	Towards the biogeography of prokaryotic genes
GMBC10.018_740	cat gut	animal gut	Towards the biogeography of prokaryotic genes
GMBC10.018_744	cat gut	animal gut	Towards the biogeography of prokaryotic genes
GMBC10.018_769	cat gut	animal gut	Towards the biogeography of prokaryotic genes
GMBC10.018_771	Dog gut	animal gut	Towards the biogeography of prokaryotic genes
GMBC10.018_818	cat gut	animal gut	Towards the biogeography of prokaryotic genes
GMBC10.018_824	Dog gut	animal gut	Towards the biogeography of prokaryotic genes
GMBC10.018_854	Dog gut	animal gut	Towards the biogeography of prokaryotic genes
GMBC10.018_855	Dog gut	animal gut	Towards the biogeography of prokaryotic genes
GMBC10.018_952	cat gut	animal gut	Towards the biogeography of prokaryotic genes
GMBC10.018_965	cat gut	animal gut	Towards the biogeography of prokaryotic genes
GMBC10.019_036	Dog gut	animal gut	Towards the biogeography of prokaryotic genes
GMBC10.019_050	cat gut	animal gut	Towards the biogeography of prokaryotic genes
GMBC10.019_060	cat gut	animal gut	Towards the biogeography of prokaryotic genes
GMBC10.019_065	cat gut	animal gut	Towards the biogeography of prokaryotic genes
GMBC10.019_088	cat gut	animal gut	Towards the biogeography of prokaryotic genes
GMBC10.019_095	cat gut	animal gut	Towards the biogeography of prokaryotic genes
GMBC10.019_114	cat gut	animal gut	Towards the biogeography of prokaryotic genes
GMBC10.019_115	Dog gut	animal gut	Towards the biogeography of prokaryotic genes
GMBC10.019_116	Dog gut	animal gut	Towards the biogeography of prokaryotic genes
GMBC10.019_164	Dog gut	animal gut	Towards the biogeography of prokaryotic genes
GMBC10.019_194	cat gut	animal gut	Towards the biogeography of prokaryotic genes
GMBC10.019_195	Dog gut	animal gut	Towards the biogeography of prokaryotic genes
GMBC10.019_243	Dog gut	animal gut	Towards the biogeography of prokaryotic genes
GMBC10.019_251	Dog gut	animal gut	Towards the biogeography of prokaryotic genes
GMBC10.019_258	Dog gut	animal gut	Towards the biogeography of prokaryotic genes
GMBC10.019_277	cat gut	animal gut	Towards the biogeography of prokaryotic genes
GMBC10.019_278	cat gut	animal gut	Towards the biogeography of prokaryotic genes
GMBC10.019_280	Dog gut	animal gut	Towards the biogeography of prokaryotic genes
GMBC10.019_347	cat gut	animal gut	Towards the biogeography of prokaryotic genes
GMBC10.019_350	Dog gut	animal gut	Towards the biogeography of prokaryotic genes
GMBC10.019_359	cat gut	animal gut	Towards the biogeography of prokaryotic genes
GMBC10.019_360	cat gut	animal gut	Towards the biogeography of prokaryotic genes
GMBC10.019_361	Dog gut	animal gut	Towards the biogeography of prokaryotic genes
GMBC10.019_382	Dog gut	animal gut	Towards the biogeography of prokaryotic genes
GMBC10.019_386	cat gut	animal gut	Towards the biogeography of prokaryotic genes
GMBC10.019_483	Dog gut	animal gut	Towards the biogeography of prokaryotic genes
GMBC10.019_484	Dog gut	animal gut	Towards the biogeography of prokaryotic genes
GMBC10.019_547	Dog gut	animal gut	Towards the biogeography of prokaryotic genes
GMBC10.019_642	Dog gut	animal gut	Towards the biogeography of prokaryotic genes
GMBC10.019_680	Dog gut	animal gut	Towards the biogeography of prokaryotic genes
GMBC10.019_691	cat gut	animal gut	Towards the biogeography of prokaryotic genes
GMBC10.019_704	Dog gut	animal gut	Towards the biogeography of prokaryotic genes
GMBC10.019_728	Dog gut	animal gut	Towards the biogeography of prokaryotic genes
GMBC10.019_729	Dog gut	animal gut	Towards the biogeography of prokaryotic genes
GMBC10.019_762	Dog gut	animal gut	Towards the biogeography of prokaryotic genes
GMBC10.019_771	Dog gut	animal gut	Towards the biogeography of prokaryotic genes
GMBC10.019_799	Dog gut	animal gut	Towards the biogeography of prokaryotic genes
GMBC10.019_853	Dog gut	animal gut	Towards the biogeography of prokaryotic genes
GMBC10.019_854	Dog gut	animal gut	Towards the biogeography of prokaryotic genes
GMBC10.019_975	Dog gut	animal gut	Towards the biogeography of prokaryotic genes
GMBC10.019_991	cat gut	animal gut	Towards the biogeography of prokaryotic genes
GMBC10.020_019	Dog gut	animal gut	Towards the biogeography of prokaryotic genes
GMBC10.020_026	cat gut	animal gut	Towards the biogeography of prokaryotic genes
GMBC10.020_099	Dog gut	animal gut	Towards the biogeography of prokaryotic genes
GMBC10.020_100	Dog gut	animal gut	Towards the biogeography of prokaryotic genes
GMBC10.020_182	Dog gut	animal gut	Towards the biogeography of prokaryotic genes
GMBC10.020_213	cat gut	animal gut	Towards the biogeography of prokaryotic genes
GMBC10.020_221	Dog gut	animal gut	Towards the biogeography of prokaryotic genes
GMBC10.020_222	Dog gut	animal gut	Towards the biogeography of prokaryotic genes
GMBC10.020_223	Dog gut	animal gut	Towards the biogeography of prokaryotic genes
GMBC10.020_243	cat gut	animal gut	Towards the biogeography of prokaryotic genes
GMBC10.020_244	cat gut	animal gut	Towards the biogeography of prokaryotic genes
GMBC10.020_245	Dog gut	animal gut	Towards the biogeography of prokaryotic genes
GMBC10.020_265	cat gut	animal gut	Towards the biogeography of prokaryotic genes
GMBC10.020_268	Dog gut	animal gut	Towards the biogeography of prokaryotic genes
GMBC10.020_315	cat gut	animal gut	Towards the biogeography of prokaryotic genes
GMBC10.020_369	cat gut	animal gut	Towards the biogeography of prokaryotic genes
GMBC10.020_429	cat gut	animal gut	Towards the biogeography of prokaryotic genes
GMBC10.020_430	cat gut	animal gut	Towards the biogeography of prokaryotic genes
GMBC10.020_449	Dog gut	animal gut	Towards the biogeography of prokaryotic genes
GMBC10.020_474	cat gut	animal gut	Towards the biogeography of prokaryotic genes
GMBC10.020_478	Dog gut	animal gut	Towards the biogeography of prokaryotic genes
GMBC10.020_499	cat gut	animal gut	Towards the biogeography of prokaryotic genes
GMBC10.020_551	cat gut	animal gut	Towards the biogeography of prokaryotic genes
GMBC10.020_583	Dog gut	animal gut	Towards the biogeography of prokaryotic genes
GMBC10.020_619	cat gut	animal gut	Towards the biogeography of prokaryotic genes
GMBC10.020_660	Dog gut	animal gut	Towards the biogeography of prokaryotic genes
GMBC10.020_681	Dog gut	animal gut	Towards the biogeography of prokaryotic genes
GMBC10.020_697	Dog gut	animal gut	Towards the biogeography of prokaryotic genes
GMBC10.020_735	cat gut	animal gut	Towards the biogeography of prokaryotic genes
GMBC10.020_751	Dog gut	animal gut	Towards the biogeography of prokaryotic genes
GMBC10.020_752	Dog gut	animal gut	Towards the biogeography of prokaryotic genes
GMBC10.020_827	Dog gut	animal gut	Towards the biogeography of prokaryotic genes
GMBC10.020_846	Dog gut	animal gut	Towards the biogeography of prokaryotic genes
GMBC10.020_938	Dog gut	animal gut	Towards the biogeography of prokaryotic genes
GMBC10.021_014	cat gut	animal gut	Towards the biogeography of prokaryotic genes
GMBC10.021_051	cat gut	animal gut	Towards the biogeography of prokaryotic genes
GMBC10.021_083	Dog gut	animal gut	Towards the biogeography of prokaryotic genes
GMBC10.021_089	Dog gut	animal gut	Towards the biogeography of prokaryotic genes
GMBC10.021_102	cat gut	animal gut	Towards the biogeography of prokaryotic genes
GMBC10.021_124	Dog gut	animal gut	Towards the biogeography of prokaryotic genes
GMBC10.021_125	Dog gut	animal gut	Towards the biogeography of prokaryotic genes
GMBC10.021_126	Dog gut	animal gut	Towards the biogeography of prokaryotic genes
GMBC10.021_151	cat gut	animal gut	Towards the biogeography of prokaryotic genes
GMBC10.021_157	Dog gut	animal gut	Towards the biogeography of prokaryotic genes
GMBC10.021_177	Dog gut	animal gut	Towards the biogeography of prokaryotic genes
GMBC10.021_252	cat gut	animal gut	Towards the biogeography of prokaryotic genes
GMBC10.021_333	cat gut	animal gut	Towards the biogeography of prokaryotic genes
GMBC10.021_343	cat gut	animal gut	Towards the biogeography of prokaryotic genes
GMBC10.021_437	Dog gut	animal gut	Towards the biogeography of prokaryotic genes
GMBC10.021_467	cat gut	animal gut	Towards the biogeography of prokaryotic genes
GMBC10.021_514	cat gut	animal gut	Towards the biogeography of prokaryotic genes
GMBC10.021_529	cat gut	animal gut	Towards the biogeography of prokaryotic genes
GMBC10.021_530	cat gut	animal gut	Towards the biogeography of prokaryotic genes
GMBC10.021_560	Dog gut	animal gut	Towards the biogeography of prokaryotic genes
GMBC10.021_576	Dog gut	animal gut	Towards the biogeography of prokaryotic genes
GMBC10.021_577	Dog gut	animal gut	Towards the biogeography of prokaryotic genes
GMBC10.021_597	Dog gut	animal gut	Towards the biogeography of prokaryotic genes
GMBC10.021_598	Dog gut	animal gut	Towards the biogeography of prokaryotic genes
GMBC10.021_769	Dog gut	animal gut	Towards the biogeography of prokaryotic genes
GMBC10.021_784	Dog gut	animal gut	Towards the biogeography of prokaryotic genes
GMBC10.021_896	Dog gut	animal gut	Towards the biogeography of prokaryotic genes
GMBC10.022_030	cat gut	animal gut	Towards the biogeography of prokaryotic genes
GMBC10.022_084	cat gut	animal gut	Towards the biogeography of prokaryotic genes
GMBC10.022_085	cat gut	animal gut	Towards the biogeography of prokaryotic genes
GMBC10.022_095	cat gut	animal gut	Towards the biogeography of prokaryotic genes
GMBC10.022_097	cat gut	animal gut	Towards the biogeography of prokaryotic genes
GMBC10.022_098	cat gut	animal gut	Towards the biogeography of prokaryotic genes
GMBC10.022_099	Dog gut	animal gut	Towards the biogeography of prokaryotic genes
GMBC10.022_141	cat gut	animal gut	Towards the biogeography of prokaryotic genes
GMBC10.022_157	Dog gut	animal gut	Towards the biogeography of prokaryotic genes
GMBC10.022_168	Dog gut	animal gut	Towards the biogeography of prokaryotic genes
GMBC10.022_185	cat gut	animal gut	Towards the biogeography of prokaryotic genes
GMBC10.022_191	Dog gut	animal gut	Towards the biogeography of prokaryotic genes
GMBC10.022_221	cat gut	animal gut	Towards the biogeography of prokaryotic genes
GMBC10.022_232	cat gut	animal gut	Towards the biogeography of prokaryotic genes
GMBC10.022_233	cat gut	animal gut	Towards the biogeography of prokaryotic genes
GMBC10.022_234	cat gut	animal gut	Towards the biogeography of prokaryotic genes
GMBC10.022_291	cat gut	animal gut	Towards the biogeography of prokaryotic genes
GMBC10.022_293	Dog gut	animal gut	Towards the biogeography of prokaryotic genes
GMBC10.022_294	Dog gut	animal gut	Towards the biogeography of prokaryotic genes
GMBC10.022_433	Dog gut	animal gut	Towards the biogeography of prokaryotic genes
GMBC10.022_449	cat gut	animal gut	Towards the biogeography of prokaryotic genes
GMBC10.022_459	Dog gut	animal gut	Towards the biogeography of prokaryotic genes
GMBC10.022_460	Dog gut	animal gut	Towards the biogeography of prokaryotic genes
GMBC10.022_461	Dog gut	animal gut	Towards the biogeography of prokaryotic genes
GMBC10.022_499	cat gut	animal gut	Towards the biogeography of prokaryotic genes
GMBC10.022_500	cat gut	animal gut	Towards the biogeography of prokaryotic genes
GMBC10.022_502	cat gut	animal gut	Towards the biogeography of prokaryotic genes
GMBC10.022_539	Dog gut	animal gut	Towards the biogeography of prokaryotic genes
GMBC10.022_540	Dog gut	animal gut	Towards the biogeography of prokaryotic genes
GMBC10.022_571	cat gut	animal gut	Towards the biogeography of prokaryotic genes
GMBC10.022_578	cat gut	animal gut	Towards the biogeography of prokaryotic genes
GMBC10.022_593	cat gut	animal gut	Towards the biogeography of prokaryotic genes
GMBC10.022_602	Dog gut	animal gut	Towards the biogeography of prokaryotic genes
GMBC10.022_603	Dog gut	animal gut	Towards the biogeography of prokaryotic genes
GMBC10.022_611	Dog gut	animal gut	Towards the biogeography of prokaryotic genes
GMBC10.022_641	cat gut	animal gut	Towards the biogeography of prokaryotic genes
GMBC10.022_642	Dog gut	animal gut	Towards the biogeography of prokaryotic genes
GMBC10.022_643	Dog gut	animal gut	Towards the biogeography of prokaryotic genes
GMBC10.022_644	Dog gut	animal gut	Towards the biogeography of prokaryotic genes
GMBC10.022_728	Dog gut	animal gut	Towards the biogeography of prokaryotic genes
GMBC10.022_769	Dog gut	animal gut	Towards the biogeography of prokaryotic genes
GMBC10.022_771	Dog gut	animal gut	Towards the biogeography of prokaryotic genes
GMBC10.022_834	cat gut	animal gut	Towards the biogeography of prokaryotic genes
GMBC10.022_877	Dog gut	animal gut	Towards the biogeography of prokaryotic genes
GMBC10.022_878	Dog gut	animal gut	Towards the biogeography of prokaryotic genes
GMBC10.022_892	cat gut	animal gut	Towards the biogeography of prokaryotic genes
GMBC10.022_896	Dog gut	animal gut	Towards the biogeography of prokaryotic genes
GMBC10.022_929	cat gut	animal gut	Towards the biogeography of prokaryotic genes
GMBC10.022_985	Dog gut	animal gut	Towards the biogeography of prokaryotic genes
GMBC10.023_057	Dog gut	animal gut	Towards the biogeography of prokaryotic genes
GMBC10.023_058	Dog gut	animal gut	Towards the biogeography of prokaryotic genes
GMBC10.023_082	Dog gut	animal gut	Towards the biogeography of prokaryotic genes
GMBC10.023_087	cat gut	animal gut	Towards the biogeography of prokaryotic genes
GMBC10.023_130	cat gut	animal gut	Towards the biogeography of prokaryotic genes
GMBC10.023_131	cat gut	animal gut	Towards the biogeography of prokaryotic genes
GMBC10.023_175	Dog gut	animal gut	Towards the biogeography of prokaryotic genes
GMBC10.023_280	cat gut	animal gut	Towards the biogeography of prokaryotic genes
GMBC10.023_281	cat gut	animal gut	Towards the biogeography of prokaryotic genes
GMBC10.023_282	cat gut	animal gut	Towards the biogeography of prokaryotic genes
GMBC10.023_283	cat gut	animal gut	Towards the biogeography of prokaryotic genes
GMBC10.023_284	cat gut	animal gut	Towards the biogeography of prokaryotic genes
GMBC10.023_285	cat gut	animal gut	Towards the biogeography of prokaryotic genes
GMBC10.023_341	cat gut	animal gut	Towards the biogeography of prokaryotic genes
GMBC10.023_439	Dog gut	animal gut	Towards the biogeography of prokaryotic genes
GMBC10.023_465	Dog gut	animal gut	Towards the biogeography of prokaryotic genes
GMBC10.023_490	Dog gut	animal gut	Towards the biogeography of prokaryotic genes
GMBC10.023_503	Dog gut	animal gut	Towards the biogeography of prokaryotic genes
GMBC10.023_504	Dog gut	animal gut	Towards the biogeography of prokaryotic genes
GMBC10.023_559	cat gut	animal gut	Towards the biogeography of prokaryotic genes
GMBC10.023_579	cat gut	animal gut	Towards the biogeography of prokaryotic genes
GMBC10.023_592	Dog gut	animal gut	Towards the biogeography of prokaryotic genes
GMBC10.023_611	Dog gut	animal gut	Towards the biogeography of prokaryotic genes
GMBC10.023_644	Dog gut	animal gut	Towards the biogeography of prokaryotic genes
GMBC10.023_653	cat gut	animal gut	Towards the biogeography of prokaryotic genes
GMBC10.023_687	Dog gut	animal gut	Towards the biogeography of prokaryotic genes
GMBC10.023_688	Dog gut	animal gut	Towards the biogeography of prokaryotic genes
GMBC10.023_689	Dog gut	animal gut	Towards the biogeography of prokaryotic genes
GMBC10.023_690	Dog gut	animal gut	Towards the biogeography of prokaryotic genes
GMBC10.023_691	Dog gut	animal gut	Towards the biogeography of prokaryotic genes
GMBC10.023_780	cat gut	animal gut	Towards the biogeography of prokaryotic genes
GMBC10.023_845	cat gut	animal gut	Towards the biogeography of prokaryotic genes
GMBC10.023_846	cat gut	animal gut	Towards the biogeography of prokaryotic genes
GMBC10.023_901	cat gut	animal gut	Towards the biogeography of prokaryotic genes
GMBC10.023_909	cat gut	animal gut	Towards the biogeography of prokaryotic genes
GMBC10.023_951	Dog gut	animal gut	Towards the biogeography of prokaryotic genes
GMBC10.023_952	Dog gut	animal gut	Towards the biogeography of prokaryotic genes
GMBC10.024_070	cat gut	animal gut	Towards the biogeography of prokaryotic genes
GMBC10.024_091	cat gut	animal gut	Towards the biogeography of prokaryotic genes
GMBC10.024_093	Dog gut	animal gut	Towards the biogeography of prokaryotic genes
GMBC10.024_112	cat gut	animal gut	Towards the biogeography of prokaryotic genes
GMBC10.024_113	cat gut	animal gut	Towards the biogeography of prokaryotic genes
GMBC10.024_169	cat gut	animal gut	Towards the biogeography of prokaryotic genes
GMBC10.024_175	cat gut	animal gut	Towards the biogeography of prokaryotic genes
GMBC10.024_177	Dog gut	animal gut	Towards the biogeography of prokaryotic genes
GMBC10.024_201	cat gut	animal gut	Towards the biogeography of prokaryotic genes
GMBC10.024_202	cat gut	animal gut	Towards the biogeography of prokaryotic genes
GMBC10.024_203	cat gut	animal gut	Towards the biogeography of prokaryotic genes
GMBC10.024_204	cat gut	animal gut	Towards the biogeography of prokaryotic genes
GMBC10.024_215	cat gut	animal gut	Towards the biogeography of prokaryotic genes
GMBC10.024_219	Dog gut	animal gut	Towards the biogeography of prokaryotic genes
GMBC10.024_220	Dog gut	animal gut	Towards the biogeography of prokaryotic genes
GMBC10.024_224	cat gut	animal gut	Towards the biogeography of prokaryotic genes
GMBC10.024_229	Dog gut	animal gut	Towards the biogeography of prokaryotic genes
GMBC10.024_242	Dog gut	animal gut	Towards the biogeography of prokaryotic genes
GMBC10.024_272	Dog gut	animal gut	Towards the biogeography of prokaryotic genes
GMBC10.024_277	Dog gut	animal gut	Towards the biogeography of prokaryotic genes
GMBC10.024_308	Dog gut	animal gut	Towards the biogeography of prokaryotic genes
GMBC10.024_332	Dog gut	animal gut	Towards the biogeography of prokaryotic genes
GMBC10.024_384	cat gut	animal gut	Towards the biogeography of prokaryotic genes
GMBC10.024_404	Dog gut	animal gut	Towards the biogeography of prokaryotic genes
GMBC10.024_419	cat gut	animal gut	Towards the biogeography of prokaryotic genes
GMBC10.024_420	cat gut	animal gut	Towards the biogeography of prokaryotic genes
GMBC10.024_442	cat gut	animal gut	Towards the biogeography of prokaryotic genes
GMBC10.024_454	cat gut	animal gut	Towards the biogeography of prokaryotic genes
GMBC10.024_456	Dog gut	animal gut	Towards the biogeography of prokaryotic genes
GMBC10.024_475	cat gut	animal gut	Towards the biogeography of prokaryotic genes
GMBC10.024_476	cat gut	animal gut	Towards the biogeography of prokaryotic genes
GMBC10.024_477	cat gut	animal gut	Towards the biogeography of prokaryotic genes
GMBC10.024_478	cat gut	animal gut	Towards the biogeography of prokaryotic genes
GMBC10.024_479	Dog gut	animal gut	Towards the biogeography of prokaryotic genes
GMBC10.024_511	Dog gut	animal gut	Towards the biogeography of prokaryotic genes
GMBC10.024_512	Dog gut	animal gut	Towards the biogeography of prokaryotic genes
GMBC10.024_513	Dog gut	animal gut	Towards the biogeography of prokaryotic genes
GMBC10.024_521	cat gut	animal gut	Towards the biogeography of prokaryotic genes
GMBC10.024_570	Dog gut	animal gut	Towards the biogeography of prokaryotic genes
GMBC10.024_620	cat gut	animal gut	Towards the biogeography of prokaryotic genes
GMBC10.024_621	Dog gut	animal gut	Towards the biogeography of prokaryotic genes
GMBC10.024_648	Dog gut	animal gut	Towards the biogeography of prokaryotic genes
GMBC10.024_664	cat gut	animal gut	Towards the biogeography of prokaryotic genes
GMBC10.024_732	Dog gut	animal gut	Towards the biogeography of prokaryotic genes
GMBC10.024_782	Dog gut	animal gut	Towards the biogeography of prokaryotic genes
GMBC10.024_788	Dog gut	animal gut	Towards the biogeography of prokaryotic genes
GMBC10.024_809	Dog gut	animal gut	Towards the biogeography of prokaryotic genes
GMBC10.024_810	Dog gut	animal gut	Towards the biogeography of prokaryotic genes
GMBC10.024_811	Dog gut	animal gut	Towards the biogeography of prokaryotic genes
GMBC10.024_864	Dog gut	animal gut	Towards the biogeography of prokaryotic genes
GMBC10.024_886	cat gut	animal gut	Towards the biogeography of prokaryotic genes
GMBC10.024_887	Dog gut	animal gut	Towards the biogeography of prokaryotic genes
GMBC10.024_904	Dog gut	animal gut	Towards the biogeography of prokaryotic genes
GMBC10.024_926	cat gut	animal gut	Towards the biogeography of prokaryotic genes
GMBC10.024_933	Dog gut	animal gut	Towards the biogeography of prokaryotic genes
GMBC10.024_958	Dog gut	animal gut	Towards the biogeography of prokaryotic genes
GMBC10.024_993	cat gut	animal gut	Towards the biogeography of prokaryotic genes
GMBC10.025_002	Dog gut	animal gut	Towards the biogeography of prokaryotic genes
GMBC10.025_003	Dog gut	animal gut	Towards the biogeography of prokaryotic genes
GMBC10.025_004	Dog gut	animal gut	Towards the biogeography of prokaryotic genes
GMBC10.025_034	cat gut	animal gut	Towards the biogeography of prokaryotic genes
GMBC10.025_083	cat gut	animal gut	Towards the biogeography of prokaryotic genes
GMBC10.025_123	Dog gut	animal gut	Towards the biogeography of prokaryotic genes
GMBC10.025_129	cat gut	animal gut	Towards the biogeography of prokaryotic genes
GMBC10.025_143	Dog gut	animal gut	Towards the biogeography of prokaryotic genes
GMBC10.025_155	cat gut	animal gut	Towards the biogeography of prokaryotic genes
GMBC10.025_160	Dog gut	animal gut	Towards the biogeography of prokaryotic genes
GMBC10.025_171	Dog gut	animal gut	Towards the biogeography of prokaryotic genes
GMBC10.025_172	Dog gut	animal gut	Towards the biogeography of prokaryotic genes
GMBC10.025_188	Dog gut	animal gut	Towards the biogeography of prokaryotic genes
GMBC10.025_261	cat gut	animal gut	Towards the biogeography of prokaryotic genes
GMBC10.025_301	Dog gut	animal gut	Towards the biogeography of prokaryotic genes
GMBC10.025_332	Dog gut	animal gut	Towards the biogeography of prokaryotic genes
GMBC10.025_368	cat gut	animal gut	Towards the biogeography of prokaryotic genes
GMBC10.025_411	Dog gut	animal gut	Towards the biogeography of prokaryotic genes
GMBC10.025_446	cat gut	animal gut	Towards the biogeography of prokaryotic genes
GMBC10.025_451	Dog gut	animal gut	Towards the biogeography of prokaryotic genes
GMBC10.025_495	Dog gut	animal gut	Towards the biogeography of prokaryotic genes
GMBC10.025_529	cat gut	animal gut	Towards the biogeography of prokaryotic genes
GMBC10.025_536	cat gut	animal gut	Towards the biogeography of prokaryotic genes
GMBC10.025_537	cat gut	animal gut	Towards the biogeography of prokaryotic genes
GMBC10.025_612	Dog gut	animal gut	Towards the biogeography of prokaryotic genes
GMBC10.025_630	cat gut	animal gut	Towards the biogeography of prokaryotic genes
GMBC10.025_633	Dog gut	animal gut	Towards the biogeography of prokaryotic genes
GMBC10.025_646	cat gut	animal gut	Towards the biogeography of prokaryotic genes
GMBC10.025_651	Dog gut	animal gut	Towards the biogeography of prokaryotic genes
GMBC10.025_652	Dog gut	animal gut	Towards the biogeography of prokaryotic genes
GMBC10.025_686	cat gut	animal gut	Towards the biogeography of prokaryotic genes
GMBC10.025_687	Dog gut	animal gut	Towards the biogeography of prokaryotic genes
GMBC10.025_688	Dog gut	animal gut	Towards the biogeography of prokaryotic genes
GMBC10.025_689	Dog gut	animal gut	Towards the biogeography of prokaryotic genes
GMBC10.025_718	Dog gut	animal gut	Towards the biogeography of prokaryotic genes
GMBC10.025_738	Dog gut	animal gut	Towards the biogeography of prokaryotic genes
GMBC10.025_765	Dog gut	animal gut	Towards the biogeography of prokaryotic genes
GMBC10.025_774	cat gut	animal gut	Towards the biogeography of prokaryotic genes
GMBC10.025_826	cat gut	animal gut	Towards the biogeography of prokaryotic genes
GMBC10.025_830	Dog gut	animal gut	Towards the biogeography of prokaryotic genes
GMBC10.025_854	Dog gut	animal gut	Towards the biogeography of prokaryotic genes
GMBC10.025_878	cat gut	animal gut	Towards the biogeography of prokaryotic genes
GMBC10.025_879	cat gut	animal gut	Towards the biogeography of prokaryotic genes
GMBC10.025_890	Dog gut	animal gut	Towards the biogeography of prokaryotic genes
GMBC10.025_914	Dog gut	animal gut	Towards the biogeography of prokaryotic genes
GMBC10.025_946	cat gut	animal gut	Towards the biogeography of prokaryotic genes
GMBC10.025_980	cat gut	animal gut	Towards the biogeography of prokaryotic genes
GMBC10.025_990	cat gut	animal gut	Towards the biogeography of prokaryotic genes
GMBC10.025_991	cat gut	animal gut	Towards the biogeography of prokaryotic genes
GMBC10.025_992	cat gut	animal gut	Towards the biogeography of prokaryotic genes
GMBC10.026_049	Dog gut	animal gut	Towards the biogeography of prokaryotic genes
GMBC10.026_068	Dog gut	animal gut	Towards the biogeography of prokaryotic genes
GMBC10.026_069	Dog gut	animal gut	Towards the biogeography of prokaryotic genes
GMBC10.026_070	Dog gut	animal gut	Towards the biogeography of prokaryotic genes
GMBC10.026_071	Dog gut	animal gut	Towards the biogeography of prokaryotic genes
GMBC10.026_076	Dog gut	animal gut	Towards the biogeography of prokaryotic genes
GMBC10.026_113	Dog gut	animal gut	Towards the biogeography of prokaryotic genes
GMBC10.026_138	cat gut	animal gut	Towards the biogeography of prokaryotic genes
GMBC10.026_139	cat gut	animal gut	Towards the biogeography of prokaryotic genes
GMBC10.026_140	cat gut	animal gut	Towards the biogeography of prokaryotic genes
GMBC10.026_147	Dog gut	animal gut	Towards the biogeography of prokaryotic genes
GMBC10.026_148	Dog gut	animal gut	Towards the biogeography of prokaryotic genes
GMBC10.026_149	Dog gut	animal gut	Towards the biogeography of prokaryotic genes
GMBC10.026_175	cat gut	animal gut	Towards the biogeography of prokaryotic genes
GMBC10.026_193	cat gut	animal gut	Towards the biogeography of prokaryotic genes
GMBC10.026_197	Dog gut	animal gut	Towards the biogeography of prokaryotic genes
GMBC10.026_198	Dog gut	animal gut	Towards the biogeography of prokaryotic genes
GMBC10.026_199	Dog gut	animal gut	Towards the biogeography of prokaryotic genes
GMBC10.026_200	Dog gut	animal gut	Towards the biogeography of prokaryotic genes
GMBC10.026_218	Dog gut	animal gut	Towards the biogeography of prokaryotic genes
GMBC10.026_285	cat gut	animal gut	Towards the biogeography of prokaryotic genes
GMBC10.026_286	cat gut	animal gut	Towards the biogeography of prokaryotic genes
GMBC10.026_288	Dog gut	animal gut	Towards the biogeography of prokaryotic genes
GMBC10.026_349	Dog gut	animal gut	Towards the biogeography of prokaryotic genes
GMBC10.026_385	cat gut	animal gut	Towards the biogeography of prokaryotic genes
GMBC10.026_432	Dog gut	animal gut	Towards the biogeography of prokaryotic genes
GMBC10.026_466	cat gut	animal gut	Towards the biogeography of prokaryotic genes
GMBC10.026_492	cat gut	animal gut	Towards the biogeography of prokaryotic genes
GMBC10.026_497	Dog gut	animal gut	Towards the biogeography of prokaryotic genes
GMBC10.026_507	cat gut	animal gut	Towards the biogeography of prokaryotic genes
GMBC10.026_508	Dog gut	animal gut	Towards the biogeography of prokaryotic genes
GMBC10.026_517	Dog gut	animal gut	Towards the biogeography of prokaryotic genes
GMBC10.026_518	Dog gut	animal gut	Towards the biogeography of prokaryotic genes
GMBC10.026_529	cat gut	animal gut	Towards the biogeography of prokaryotic genes
GMBC10.026_534	Dog gut	animal gut	Towards the biogeography of prokaryotic genes
GMBC10.026_557	cat gut	animal gut	Towards the biogeography of prokaryotic genes
GMBC10.026_558	cat gut	animal gut	Towards the biogeography of prokaryotic genes
GMBC10.026_571	Dog gut	animal gut	Towards the biogeography of prokaryotic genes
GMBC10.026_578	cat gut	animal gut	Towards the biogeography of prokaryotic genes
GMBC10.026_583	Dog gut	animal gut	Towards the biogeography of prokaryotic genes
GMBC10.026_640	cat gut	animal gut	Towards the biogeography of prokaryotic genes
GMBC10.026_646	Dog gut	animal gut	Towards the biogeography of prokaryotic genes
GMBC10.026_660	Dog gut	animal gut	Towards the biogeography of prokaryotic genes
GMBC10.026_661	Dog gut	animal gut	Towards the biogeography of prokaryotic genes
GMBC10.026_680	Dog gut	animal gut	Towards the biogeography of prokaryotic genes
GMBC10.026_697	cat gut	animal gut	Towards the biogeography of prokaryotic genes
GMBC10.026_707	Dog gut	animal gut	Towards the biogeography of prokaryotic genes
GMBC10.026_708	Dog gut	animal gut	Towards the biogeography of prokaryotic genes
GMBC10.026_730	Dog gut	animal gut	Towards the biogeography of prokaryotic genes
GMBC10.026_750	cat gut	animal gut	Towards the biogeography of prokaryotic genes
GMBC10.026_754	cat gut	animal gut	Towards the biogeography of prokaryotic genes
GMBC10.026_755	cat gut	animal gut	Towards the biogeography of prokaryotic genes
GMBC10.026_756	Dog gut	animal gut	Towards the biogeography of prokaryotic genes
GMBC10.026_757	Dog gut	animal gut	Towards the biogeography of prokaryotic genes
GMBC10.026_824	cat gut	animal gut	Towards the biogeography of prokaryotic genes
GMBC10.026_839	Dog gut	animal gut	Towards the biogeography of prokaryotic genes
GMBC10.026_840	Dog gut	animal gut	Towards the biogeography of prokaryotic genes
GMBC10.026_889	Dog gut	animal gut	Towards the biogeography of prokaryotic genes
GMBC10.026_902	Dog gut	animal gut	Towards the biogeography of prokaryotic genes
GMBC10.026_957	cat gut	animal gut	Towards the biogeography of prokaryotic genes
GMBC10.026_958	cat gut	animal gut	Towards the biogeography of prokaryotic genes
GMBC10.026_959	cat gut	animal gut	Towards the biogeography of prokaryotic genes
GMBC10.026_960	cat gut	animal gut	Towards the biogeography of prokaryotic genes
GMBC10.026_961	cat gut	animal gut	Towards the biogeography of prokaryotic genes
GMBC10.026_962	cat gut	animal gut	Towards the biogeography of prokaryotic genes
GMBC10.026_963	cat gut	animal gut	Towards the biogeography of prokaryotic genes
GMBC10.026_964	cat gut	animal gut	Towards the biogeography of prokaryotic genes
GMBC10.026_965	cat gut	animal gut	Towards the biogeography of prokaryotic genes
GMBC10.026_966	cat gut	animal gut	Towards the biogeography of prokaryotic genes
GMBC10.026_975	cat gut	animal gut	Towards the biogeography of prokaryotic genes
GMBC10.027_050	Dog gut	animal gut	Towards the biogeography of prokaryotic genes
GMBC10.027_051	Dog gut	animal gut	Towards the biogeography of prokaryotic genes
GMBC10.027_103	cat gut	animal gut	Towards the biogeography of prokaryotic genes
GMBC10.027_105	Dog gut	animal gut	Towards the biogeography of prokaryotic genes
GMBC10.027_225	cat gut	animal gut	Towards the biogeography of prokaryotic genes
GMBC10.027_226	Dog gut	animal gut	Towards the biogeography of prokaryotic genes
GMBC10.027_263	Dog gut	animal gut	Towards the biogeography of prokaryotic genes
GMBC10.027_309	Dog gut	animal gut	Towards the biogeography of prokaryotic genes
GMBC10.027_316	cat gut	animal gut	Towards the biogeography of prokaryotic genes
GMBC10.027_372	Dog gut	animal gut	Towards the biogeography of prokaryotic genes
GMBC10.027_373	Dog gut	animal gut	Towards the biogeography of prokaryotic genes
GMBC10.027_374	Dog gut	animal gut	Towards the biogeography of prokaryotic genes
GMBC10.027_375	Dog gut	animal gut	Towards the biogeography of prokaryotic genes
GMBC10.027_486	cat gut	animal gut	Towards the biogeography of prokaryotic genes
GMBC10.027_503	cat gut	animal gut	Towards the biogeography of prokaryotic genes
GMBC10.027_504	Dog gut	animal gut	Towards the biogeography of prokaryotic genes
GMBC10.027_538	Dog gut	animal gut	Towards the biogeography of prokaryotic genes
GMBC10.027_539	Dog gut	animal gut	Towards the biogeography of prokaryotic genes
GMBC10.027_560	cat gut	animal gut	Towards the biogeography of prokaryotic genes
GMBC10.027_568	Dog gut	animal gut	Towards the biogeography of prokaryotic genes
GMBC10.027_569	Dog gut	animal gut	Towards the biogeography of prokaryotic genes
GMBC10.027_597	Dog gut	animal gut	Towards the biogeography of prokaryotic genes
GMBC10.027_617	cat gut	animal gut	Towards the biogeography of prokaryotic genes
GMBC10.027_651	cat gut	animal gut	Towards the biogeography of prokaryotic genes
GMBC10.027_653	Dog gut	animal gut	Towards the biogeography of prokaryotic genes
GMBC10.027_724	cat gut	animal gut	Towards the biogeography of prokaryotic genes
GMBC10.027_725	Dog gut	animal gut	Towards the biogeography of prokaryotic genes
GMBC10.027_739	cat gut	animal gut	Towards the biogeography of prokaryotic genes
GMBC10.027_747	Dog gut	animal gut	Towards the biogeography of prokaryotic genes
GMBC10.027_756	Dog gut	animal gut	Towards the biogeography of prokaryotic genes
GMBC10.027_782	Dog gut	animal gut	Towards the biogeography of prokaryotic genes
GMBC10.027_793	Dog gut	animal gut	Towards the biogeography of prokaryotic genes
GMBC10.027_815	Dog gut	animal gut	Towards the biogeography of prokaryotic genes
GMBC10.027_853	Dog gut	animal gut	Towards the biogeography of prokaryotic genes
GMBC10.027_886	cat gut	animal gut	Towards the biogeography of prokaryotic genes
GMBC10.027_934	cat gut	animal gut	Towards the biogeography of prokaryotic genes
GMBC10.027_937	Dog gut	animal gut	Towards the biogeography of prokaryotic genes
GMBC10.027_938	Dog gut	animal gut	Towards the biogeography of prokaryotic genes
GMBC10.027_964	cat gut	animal gut	Towards the biogeography of prokaryotic genes
GMBC10.027_995	cat gut	animal gut	Towards the biogeography of prokaryotic genes
GMBC10.028_005	Dog gut	animal gut	Towards the biogeography of prokaryotic genes
GMBC10.028_006	Dog gut	animal gut	Towards the biogeography of prokaryotic genes
GMBC10.028_011	cat gut	animal gut	Towards the biogeography of prokaryotic genes
GMBC10.028_027	cat gut	animal gut	Towards the biogeography of prokaryotic genes
GMBC10.028_029	Dog gut	animal gut	Towards the biogeography of prokaryotic genes
GMBC10.028_030	Dog gut	animal gut	Towards the biogeography of prokaryotic genes
GMBC10.028_031	Dog gut	animal gut	Towards the biogeography of prokaryotic genes
GMBC10.028_056	Dog gut	animal gut	Towards the biogeography of prokaryotic genes
GMBC10.028_057	Dog gut	animal gut	Towards the biogeography of prokaryotic genes
GMBC10.028_094	Dog gut	animal gut	Towards the biogeography of prokaryotic genes
GMBC10.028_118	cat gut	animal gut	Towards the biogeography of prokaryotic genes
GMBC10.028_120	cat gut	animal gut	Towards the biogeography of prokaryotic genes
GMBC10.028_121	cat gut	animal gut	Towards the biogeography of prokaryotic genes
GMBC10.028_122	Dog gut	animal gut	Towards the biogeography of prokaryotic genes
GMBC10.028_211	Dog gut	animal gut	Towards the biogeography of prokaryotic genes
GMBC10.028_212	Dog gut	animal gut	Towards the biogeography of prokaryotic genes
GMBC10.028_266	cat gut	animal gut	Towards the biogeography of prokaryotic genes
GMBC10.028_300	Dog gut	animal gut	Towards the biogeography of prokaryotic genes
GMBC10.028_301	Dog gut	animal gut	Towards the biogeography of prokaryotic genes
GMBC10.028_337	Dog gut	animal gut	Towards the biogeography of prokaryotic genes
GMBC10.028_338	cat gut	animal gut	Towards the biogeography of prokaryotic genes
GMBC10.028_339	cat gut	animal gut	Towards the biogeography of prokaryotic genes
GMBC10.028_381	cat gut	animal gut	Towards the biogeography of prokaryotic genes
GMBC10.028_383	cat gut	animal gut	Towards the biogeography of prokaryotic genes
GMBC10.028_384	Dog gut	animal gut	Towards the biogeography of prokaryotic genes
GMBC10.028_385	Dog gut	animal gut	Towards the biogeography of prokaryotic genes
GMBC10.028_386	Dog gut	animal gut	Towards the biogeography of prokaryotic genes
GMBC10.028_395	cat gut	animal gut	Towards the biogeography of prokaryotic genes
GMBC10.028_437	Dog gut	animal gut	Towards the biogeography of prokaryotic genes
GMBC10.028_438	Dog gut	animal gut	Towards the biogeography of prokaryotic genes
GMBC10.028_484	Dog gut	animal gut	Towards the biogeography of prokaryotic genes
GMBC10.028_488	cat gut	animal gut	Towards the biogeography of prokaryotic genes
GMBC10.028_494	Dog gut	animal gut	Towards the biogeography of prokaryotic genes
GMBC10.028_517	Dog gut	animal gut	Towards the biogeography of prokaryotic genes
GMBC10.028_518	Dog gut	animal gut	Towards the biogeography of prokaryotic genes
GMBC10.028_519	Dog gut	animal gut	Towards the biogeography of prokaryotic genes
GMBC10.028_526	Dog gut	animal gut	Towards the biogeography of prokaryotic genes
GMBC10.028_604	Dog gut	animal gut	Towards the biogeography of prokaryotic genes
GMBC10.028_706	Dog gut	animal gut	Towards the biogeography of prokaryotic genes
GMBC10.028_719	Dog gut	animal gut	Towards the biogeography of prokaryotic genes
GMBC10.028_721	Dog gut	animal gut	Towards the biogeography of prokaryotic genes
GMBC10.028_734	Dog gut	animal gut	Towards the biogeography of prokaryotic genes
GMBC10.028_735	Dog gut	animal gut	Towards the biogeography of prokaryotic genes
GMBC10.028_736	Dog gut	animal gut	Towards the biogeography of prokaryotic genes
GMBC10.028_753	cat gut	animal gut	Towards the biogeography of prokaryotic genes
GMBC10.028_754	cat gut	animal gut	Towards the biogeography of prokaryotic genes
GMBC10.028_760	Dog gut	animal gut	Towards the biogeography of prokaryotic genes
GMBC10.028_761	Dog gut	animal gut	Towards the biogeography of prokaryotic genes
GMBC10.028_768	cat gut	animal gut	Towards the biogeography of prokaryotic genes
GMBC10.028_778	Dog gut	animal gut	Towards the biogeography of prokaryotic genes
GMBC10.028_796	Dog gut	animal gut	Towards the biogeography of prokaryotic genes
GMBC10.028_932	Dog gut	animal gut	Towards the biogeography of prokaryotic genes
GMBC10.028_951	cat gut	animal gut	Towards the biogeography of prokaryotic genes
GMBC10.028_961	cat gut	animal gut	Towards the biogeography of prokaryotic genes
GMBC10.028_962	Dog gut	animal gut	Towards the biogeography of prokaryotic genes
GMBC10.028_963	Dog gut	animal gut	Towards the biogeography of prokaryotic genes
GMBC10.028_979	cat gut	animal gut	Towards the biogeography of prokaryotic genes
GMBC10.028_984	cat gut	animal gut	Towards the biogeography of prokaryotic genes
GMBC10.028_997	Dog gut	animal gut	Towards the biogeography of prokaryotic genes
GMBC10.029_045	Dog gut	animal gut	Towards the biogeography of prokaryotic genes
GMBC10.029_149	cat gut	animal gut	Towards the biogeography of prokaryotic genes
GMBC10.029_183	cat gut	animal gut	Towards the biogeography of prokaryotic genes
GMBC10.029_184	Dog gut	animal gut	Towards the biogeography of prokaryotic genes
GMBC10.029_185	Dog gut	animal gut	Towards the biogeography of prokaryotic genes
GMBC10.029_186	Dog gut	animal gut	Towards the biogeography of prokaryotic genes
GMBC10.029_187	Dog gut	animal gut	Towards the biogeography of prokaryotic genes
GMBC10.029_188	Dog gut	animal gut	Towards the biogeography of prokaryotic genes
GMBC10.029_211	cat gut	animal gut	Towards the biogeography of prokaryotic genes
GMBC10.029_227	cat gut	animal gut	Towards the biogeography of prokaryotic genes
GMBC10.029_232	Dog gut	animal gut	Towards the biogeography of prokaryotic genes
GMBC10.029_233	Dog gut	animal gut	Towards the biogeography of prokaryotic genes
GMBC10.029_256	Dog gut	animal gut	Towards the biogeography of prokaryotic genes
GMBC10.029_275	Dog gut	animal gut	Towards the biogeography of prokaryotic genes
GMBC10.029_293	cat gut	animal gut	Towards the biogeography of prokaryotic genes
GMBC10.029_294	cat gut	animal gut	Towards the biogeography of prokaryotic genes
GMBC10.029_340	Dog gut	animal gut	Towards the biogeography of prokaryotic genes
GMBC10.029_356	cat gut	animal gut	Towards the biogeography of prokaryotic genes
GMBC10.029_357	Dog gut	animal gut	Towards the biogeography of prokaryotic genes
GMBC10.029_374	cat gut	animal gut	Towards the biogeography of prokaryotic genes
GMBC10.029_381	Dog gut	animal gut	Towards the biogeography of prokaryotic genes
GMBC10.029_423	Dog gut	animal gut	Towards the biogeography of prokaryotic genes
GMBC10.029_424	Dog gut	animal gut	Towards the biogeography of prokaryotic genes
GMBC10.029_476	cat gut	animal gut	Towards the biogeography of prokaryotic genes
GMBC10.029_480	cat gut	animal gut	Towards the biogeography of prokaryotic genes
GMBC10.029_525	cat gut	animal gut	Towards the biogeography of prokaryotic genes
GMBC10.029_530	cat gut	animal gut	Towards the biogeography of prokaryotic genes
GMBC10.029_532	Dog gut	animal gut	Towards the biogeography of prokaryotic genes
GMBC10.029_533	Dog gut	animal gut	Towards the biogeography of prokaryotic genes
GMBC10.029_535	Dog gut	animal gut	Towards the biogeography of prokaryotic genes
GMBC10.029_536	Dog gut	animal gut	Towards the biogeography of prokaryotic genes
GMBC10.029_546	Dog gut	animal gut	Towards the biogeography of prokaryotic genes
GMBC10.029_562	Dog gut	animal gut	Towards the biogeography of prokaryotic genes
GMBC10.029_563	Dog gut	animal gut	Towards the biogeography of prokaryotic genes
GMBC10.029_606	cat gut	animal gut	Towards the biogeography of prokaryotic genes
GMBC10.029_620	cat gut	animal gut	Towards the biogeography of prokaryotic genes
GMBC10.029_621	cat gut	animal gut	Towards the biogeography of prokaryotic genes
GMBC10.029_622	Dog gut	animal gut	Towards the biogeography of prokaryotic genes
GMBC10.029_722	Dog gut	animal gut	Towards the biogeography of prokaryotic genes
GMBC10.029_850	cat gut	animal gut	Towards the biogeography of prokaryotic genes
GMBC10.029_862	Dog gut	animal gut	Towards the biogeography of prokaryotic genes
GMBC10.029_923	Dog gut	animal gut	Towards the biogeography of prokaryotic genes
GMBC10.029_925	Dog gut	animal gut	Towards the biogeography of prokaryotic genes
GMBC10.029_933	Dog gut	animal gut	Towards the biogeography of prokaryotic genes
GMBC10.029_955	cat gut	animal gut	Towards the biogeography of prokaryotic genes
GMBC10.030_019	Dog gut	animal gut	Towards the biogeography of prokaryotic genes
GMBC10.030_040	Dog gut	animal gut	Towards the biogeography of prokaryotic genes
GMBC10.030_121	cat gut	animal gut	Towards the biogeography of prokaryotic genes
GMBC10.030_143	Dog gut	animal gut	Towards the biogeography of prokaryotic genes
GMBC10.030_160	Dog gut	animal gut	Towards the biogeography of prokaryotic genes
GMBC10.030_195	cat gut	animal gut	Towards the biogeography of prokaryotic genes
GMBC10.030_196	Dog gut	animal gut	Towards the biogeography of prokaryotic genes
GMBC10.030_219	cat gut	animal gut	Towards the biogeography of prokaryotic genes
GMBC10.030_241	cat gut	animal gut	Towards the biogeography of prokaryotic genes
GMBC10.030_258	cat gut	animal gut	Towards the biogeography of prokaryotic genes
GMBC10.030_259	Dog gut	animal gut	Towards the biogeography of prokaryotic genes
GMBC10.030_283	Dog gut	animal gut	Towards the biogeography of prokaryotic genes
GMBC10.030_289	cat gut	animal gut	Towards the biogeography of prokaryotic genes
GMBC10.030_307	cat gut	animal gut	Towards the biogeography of prokaryotic genes
GMBC10.030_340	cat gut	animal gut	Towards the biogeography of prokaryotic genes
GMBC10.030_355	cat gut	animal gut	Towards the biogeography of prokaryotic genes
GMBC10.030_373	Dog gut	animal gut	Towards the biogeography of prokaryotic genes
GMBC10.030_384	cat gut	animal gut	Towards the biogeography of prokaryotic genes
GMBC10.030_394	Dog gut	animal gut	Towards the biogeography of prokaryotic genes
GMBC10.030_395	Dog gut	animal gut	Towards the biogeography of prokaryotic genes
GMBC10.030_430	cat gut	animal gut	Towards the biogeography of prokaryotic genes
GMBC10.030_432	Dog gut	animal gut	Towards the biogeography of prokaryotic genes
GMBC10.030_458	cat gut	animal gut	Towards the biogeography of prokaryotic genes
GMBC10.030_468	Dog gut	animal gut	Towards the biogeography of prokaryotic genes
GMBC10.030_524	Dog gut	animal gut	Towards the biogeography of prokaryotic genes
GMBC10.030_525	Dog gut	animal gut	Towards the biogeography of prokaryotic genes
GMBC10.030_576	Dog gut	animal gut	Towards the biogeography of prokaryotic genes
GMBC10.030_582	cat gut	animal gut	Towards the biogeography of prokaryotic genes
GMBC10.030_668	Dog gut	animal gut	Towards the biogeography of prokaryotic genes
GMBC10.030_710	Dog gut	animal gut	Towards the biogeography of prokaryotic genes
GMBC10.030_743	Dog gut	animal gut	Towards the biogeography of prokaryotic genes
GMBC10.030_744	Dog gut	animal gut	Towards the biogeography of prokaryotic genes
GMBC10.030_833	cat gut	animal gut	Towards the biogeography of prokaryotic genes
GMBC10.030_835	Dog gut	animal gut	Towards the biogeography of prokaryotic genes
GMBC10.030_871	Dog gut	animal gut	Towards the biogeography of prokaryotic genes
GMBC10.030_949	cat gut	animal gut	Towards the biogeography of prokaryotic genes
GMBC10.030_951	Dog gut	animal gut	Towards the biogeography of prokaryotic genes
GMBC10.030_980	cat gut	animal gut	Towards the biogeography of prokaryotic genes
GMBC10.030_983	Dog gut	animal gut	Towards the biogeography of prokaryotic genes
GMBC10.031_084	cat gut	animal gut	Towards the biogeography of prokaryotic genes
GMBC10.031_100	cat gut	animal gut	Towards the biogeography of prokaryotic genes
GMBC10.031_124	Dog gut	animal gut	Towards the biogeography of prokaryotic genes
GMBC10.031_148	cat gut	animal gut	Towards the biogeography of prokaryotic genes
GMBC10.031_150	Dog gut	animal gut	Towards the biogeography of prokaryotic genes
GMBC10.031_175	Dog gut	animal gut	Towards the biogeography of prokaryotic genes
GMBC10.031_253	Dog gut	animal gut	Towards the biogeography of prokaryotic genes
GMBC10.031_254	Dog gut	animal gut	Towards the biogeography of prokaryotic genes
GMBC10.031_287	cat gut	animal gut	Towards the biogeography of prokaryotic genes
GMBC10.031_322	Dog gut	animal gut	Towards the biogeography of prokaryotic genes
GMBC10.031_344	Dog gut	animal gut	Towards the biogeography of prokaryotic genes
GMBC10.031_399	Dog gut	animal gut	Towards the biogeography of prokaryotic genes
GMBC10.031_439	cat gut	animal gut	Towards the biogeography of prokaryotic genes
GMBC10.031_440	cat gut	animal gut	Towards the biogeography of prokaryotic genes
GMBC10.031_441	cat gut	animal gut	Towards the biogeography of prokaryotic genes
GMBC10.031_442	cat gut	animal gut	Towards the biogeography of prokaryotic genes
GMBC10.031_503	Dog gut	animal gut	Towards the biogeography of prokaryotic genes
GMBC10.031_545	cat gut	animal gut	Towards the biogeography of prokaryotic genes
GMBC10.031_558	cat gut	animal gut	Towards the biogeography of prokaryotic genes
GMBC10.031_563	cat gut	animal gut	Towards the biogeography of prokaryotic genes
GMBC10.031_572	Dog gut	animal gut	Towards the biogeography of prokaryotic genes
GMBC10.031_617	cat gut	animal gut	Towards the biogeography of prokaryotic genes
GMBC10.031_632	Dog gut	animal gut	Towards the biogeography of prokaryotic genes
GMBC10.031_659	cat gut	animal gut	Towards the biogeography of prokaryotic genes
GMBC10.031_683	cat gut	animal gut	Towards the biogeography of prokaryotic genes
GMBC10.031_697	cat gut	animal gut	Towards the biogeography of prokaryotic genes
GMBC10.031_700	Dog gut	animal gut	Towards the biogeography of prokaryotic genes
GMBC10.031_747	cat gut	animal gut	Towards the biogeography of prokaryotic genes
GMBC10.031_756	Dog gut	animal gut	Towards the biogeography of prokaryotic genes
GMBC10.031_782	cat gut	animal gut	Towards the biogeography of prokaryotic genes
GMBC10.031_815	cat gut	animal gut	Towards the biogeography of prokaryotic genes
GMBC10.031_828	cat gut	animal gut	Towards the biogeography of prokaryotic genes
GMBC10.031_944	Dog gut	animal gut	Towards the biogeography of prokaryotic genes
GMBC10.031_970	Dog gut	animal gut	Towards the biogeography of prokaryotic genes
GMBC10.031_971	Dog gut	animal gut	Towards the biogeography of prokaryotic genes
GMBC10.031_972	Dog gut	animal gut	Towards the biogeography of prokaryotic genes
GMBC10.031_973	Dog gut	animal gut	Towards the biogeography of prokaryotic genes
GMBC10.031_974	Dog gut	animal gut	Towards the biogeography of prokaryotic genes
GMBC10.031_975	Dog gut	animal gut	Towards the biogeography of prokaryotic genes
GMBC10.031_976	Dog gut	animal gut	Towards the biogeography of prokaryotic genes
GMBC10.031_977	Dog gut	animal gut	Towards the biogeography of prokaryotic genes
GMBC10.031_978	Dog gut	animal gut	Towards the biogeography of prokaryotic genes
GMBC10.031_979	Dog gut	animal gut	Towards the biogeography of prokaryotic genes
GMBC10.031_980	Dog gut	animal gut	Towards the biogeography of prokaryotic genes
GMBC10.031_981	Dog gut	animal gut	Towards the biogeography of prokaryotic genes
GMBC10.031_982	Dog gut	animal gut	Towards the biogeography of prokaryotic genes
GMBC10.031_983	Dog gut	animal gut	Towards the biogeography of prokaryotic genes
GMBC10.032_046	cat gut	animal gut	Towards the biogeography of prokaryotic genes
GMBC10.032_053	Dog gut	animal gut	Towards the biogeography of prokaryotic genes
GMBC10.032_144	cat gut	animal gut	Towards the biogeography of prokaryotic genes
GMBC10.032_145	Dog gut	animal gut	Towards the biogeography of prokaryotic genes
GMBC10.032_177	Dog gut	animal gut	Towards the biogeography of prokaryotic genes
GMBC10.032_178	Dog gut	animal gut	Towards the biogeography of prokaryotic genes
GMBC10.032_240	Dog gut	animal gut	Towards the biogeography of prokaryotic genes
GMBC10.032_241	Dog gut	animal gut	Towards the biogeography of prokaryotic genes
GMBC10.032_249	cat gut	animal gut	Towards the biogeography of prokaryotic genes
GMBC10.032_259	Dog gut	animal gut	Towards the biogeography of prokaryotic genes
GMBC10.032_283	Dog gut	animal gut	Towards the biogeography of prokaryotic genes
GMBC10.032_304	cat gut	animal gut	Towards the biogeography of prokaryotic genes
GMBC10.032_361	cat gut	animal gut	Towards the biogeography of prokaryotic genes
GMBC10.032_362	cat gut	animal gut	Towards the biogeography of prokaryotic genes
GMBC10.032_363	cat gut	animal gut	Towards the biogeography of prokaryotic genes
GMBC10.032_364	cat gut	animal gut	Towards the biogeography of prokaryotic genes
GMBC10.032_378	Dog gut	animal gut	Towards the biogeography of prokaryotic genes
GMBC10.032_379	Dog gut	animal gut	Towards the biogeography of prokaryotic genes
GMBC10.032_408	cat gut	animal gut	Towards the biogeography of prokaryotic genes
GMBC10.032_453	Dog gut	animal gut	Towards the biogeography of prokaryotic genes
GMBC10.032_463	cat gut	animal gut	Towards the biogeography of prokaryotic genes
GMBC10.032_485	Dog gut	animal gut	Towards the biogeography of prokaryotic genes
GMBC10.032_569	Dog gut	animal gut	Towards the biogeography of prokaryotic genes
GMBC10.032_584	cat gut	animal gut	Towards the biogeography of prokaryotic genes
GMBC10.032_609	cat gut	animal gut	Towards the biogeography of prokaryotic genes
GMBC10.032_642	cat gut	animal gut	Towards the biogeography of prokaryotic genes
GMBC10.032_646	Dog gut	animal gut	Towards the biogeography of prokaryotic genes
GMBC10.032_647	Dog gut	animal gut	Towards the biogeography of prokaryotic genes
GMBC10.032_669	cat gut	animal gut	Towards the biogeography of prokaryotic genes
GMBC10.032_671	Dog gut	animal gut	Towards the biogeography of prokaryotic genes
GMBC10.032_703	cat gut	animal gut	Towards the biogeography of prokaryotic genes
GMBC10.032_705	Dog gut	animal gut	Towards the biogeography of prokaryotic genes
GMBC10.032_726	Dog gut	animal gut	Towards the biogeography of prokaryotic genes
GMBC10.032_727	Dog gut	animal gut	Towards the biogeography of prokaryotic genes
GMBC10.032_736	cat gut	animal gut	Towards the biogeography of prokaryotic genes
GMBC10.032_756	Dog gut	animal gut	Towards the biogeography of prokaryotic genes
GMBC10.032_800	cat gut	animal gut	Towards the biogeography of prokaryotic genes
GMBC10.032_801	cat gut	animal gut	Towards the biogeography of prokaryotic genes
GMBC10.032_852	Dog gut	animal gut	Towards the biogeography of prokaryotic genes
GMBC10.032_853	Dog gut	animal gut	Towards the biogeography of prokaryotic genes
GMBC10.032_854	Dog gut	animal gut	Towards the biogeography of prokaryotic genes
GMBC10.032_878	Dog gut	animal gut	Towards the biogeography of prokaryotic genes
GMBC10.032_915	cat gut	animal gut	Towards the biogeography of prokaryotic genes
GMBC10.032_917	Dog gut	animal gut	Towards the biogeography of prokaryotic genes
GMBC10.032_958	cat gut	animal gut	Towards the biogeography of prokaryotic genes
GMBC10.032_965	Dog gut	animal gut	Towards the biogeography of prokaryotic genes
GMBC10.032_987	cat gut	animal gut	Towards the biogeography of prokaryotic genes
GMBC10.033_025	cat gut	animal gut	Towards the biogeography of prokaryotic genes
GMBC10.033_026	cat gut	animal gut	Towards the biogeography of prokaryotic genes
GMBC10.033_030	Dog gut	animal gut	Towards the biogeography of prokaryotic genes
GMBC10.033_031	Dog gut	animal gut	Towards the biogeography of prokaryotic genes
GMBC10.033_032	Dog gut	animal gut	Towards the biogeography of prokaryotic genes
GMBC10.033_033	Dog gut	animal gut	Towards the biogeography of prokaryotic genes
GMBC10.033_050	Dog gut	animal gut	Towards the biogeography of prokaryotic genes
GMBC10.033_098	cat gut	animal gut	Towards the biogeography of prokaryotic genes
GMBC10.033_109	cat gut	animal gut	Towards the biogeography of prokaryotic genes
GMBC10.033_159	Dog gut	animal gut	Towards the biogeography of prokaryotic genes
GMBC10.033_160	Dog gut	animal gut	Towards the biogeography of prokaryotic genes
GMBC10.033_218	Dog gut	animal gut	Towards the biogeography of prokaryotic genes
GMBC10.033_222	Dog gut	animal gut	Towards the biogeography of prokaryotic genes
GMBC10.033_242	cat gut	animal gut	Towards the biogeography of prokaryotic genes
GMBC10.033_269	Dog gut	animal gut	Towards the biogeography of prokaryotic genes
GMBC10.033_270	Dog gut	animal gut	Towards the biogeography of prokaryotic genes
GMBC10.033_289	Dog gut	animal gut	Towards the biogeography of prokaryotic genes
GMBC10.033_317	Dog gut	animal gut	Towards the biogeography of prokaryotic genes
GMBC10.033_327	cat gut	animal gut	Towards the biogeography of prokaryotic genes
GMBC10.033_328	Dog gut	animal gut	Towards the biogeography of prokaryotic genes
GMBC10.033_356	Dog gut	animal gut	Towards the biogeography of prokaryotic genes
GMBC10.033_384	Dog gut	animal gut	Towards the biogeography of prokaryotic genes
GMBC10.033_393	Dog gut	animal gut	Towards the biogeography of prokaryotic genes
GMBC10.033_394	Dog gut	animal gut	Towards the biogeography of prokaryotic genes
GMBC10.033_427	cat gut	animal gut	Towards the biogeography of prokaryotic genes
GMBC10.033_438	Dog gut	animal gut	Towards the biogeography of prokaryotic genes
GMBC10.033_482	cat gut	animal gut	Towards the biogeography of prokaryotic genes
GMBC10.033_488	Dog gut	animal gut	Towards the biogeography of prokaryotic genes
GMBC10.033_525	Dog gut	animal gut	Towards the biogeography of prokaryotic genes
GMBC10.033_558	Dog gut	animal gut	Towards the biogeography of prokaryotic genes
GMBC10.033_571	cat gut	animal gut	Towards the biogeography of prokaryotic genes
GMBC10.033_597	cat gut	animal gut	Towards the biogeography of prokaryotic genes
GMBC10.033_690	cat gut	animal gut	Towards the biogeography of prokaryotic genes
GMBC10.033_707	cat gut	animal gut	Towards the biogeography of prokaryotic genes
GMBC10.033_708	cat gut	animal gut	Towards the biogeography of prokaryotic genes
GMBC10.033_719	cat gut	animal gut	Towards the biogeography of prokaryotic genes
GMBC10.033_764	cat gut	animal gut	Towards the biogeography of prokaryotic genes
GMBC10.033_771	cat gut	animal gut	Towards the biogeography of prokaryotic genes
GMBC10.033_796	cat gut	animal gut	Towards the biogeography of prokaryotic genes
GMBC10.033_811	cat gut	animal gut	Towards the biogeography of prokaryotic genes
GMBC10.033_821	Dog gut	animal gut	Towards the biogeography of prokaryotic genes
GMBC10.033_838	cat gut	animal gut	Towards the biogeography of prokaryotic genes
GMBC10.033_844	cat gut	animal gut	Towards the biogeography of prokaryotic genes
GMBC10.033_863	Dog gut	animal gut	Towards the biogeography of prokaryotic genes
GMBC10.033_889	cat gut	animal gut	Towards the biogeography of prokaryotic genes
GMBC10.033_890	Dog gut	animal gut	Towards the biogeography of prokaryotic genes
GMBC10.033_915	cat gut	animal gut	Towards the biogeography of prokaryotic genes
GMBC10.033_935	cat gut	animal gut	Towards the biogeography of prokaryotic genes
GMBC10.033_938	Dog gut	animal gut	Towards the biogeography of prokaryotic genes
GMBC10.033_946	Dog gut	animal gut	Towards the biogeography of prokaryotic genes
GMBC10.034_045	Dog gut	animal gut	Towards the biogeography of prokaryotic genes
GMBC10.034_046	Dog gut	animal gut	Towards the biogeography of prokaryotic genes
GMBC10.034_047	Dog gut	animal gut	Towards the biogeography of prokaryotic genes
GMBC10.034_070	Dog gut	animal gut	Towards the biogeography of prokaryotic genes
GMBC10.034_096	cat gut	animal gut	Towards the biogeography of prokaryotic genes
GMBC10.034_115	cat gut	animal gut	Towards the biogeography of prokaryotic genes
GMBC10.034_150	Dog gut	animal gut	Towards the biogeography of prokaryotic genes
GMBC10.034_151	Dog gut	animal gut	Towards the biogeography of prokaryotic genes
GMBC10.034_180	cat gut	animal gut	Towards the biogeography of prokaryotic genes
GMBC10.034_202	Dog gut	animal gut	Towards the biogeography of prokaryotic genes
GMBC10.034_231	Dog gut	animal gut	Towards the biogeography of prokaryotic genes
GMBC10.034_232	Dog gut	animal gut	Towards the biogeography of prokaryotic genes
GMBC10.034_242	Dog gut	animal gut	Towards the biogeography of prokaryotic genes
GMBC10.034_304	Dog gut	animal gut	Towards the biogeography of prokaryotic genes
GMBC10.034_305	Dog gut	animal gut	Towards the biogeography of prokaryotic genes
GMBC10.034_351	Dog gut	animal gut	Towards the biogeography of prokaryotic genes
GMBC10.034_373	Dog gut	animal gut	Towards the biogeography of prokaryotic genes
GMBC10.034_374	Dog gut	animal gut	Towards the biogeography of prokaryotic genes
GMBC10.034_375	Dog gut	animal gut	Towards the biogeography of prokaryotic genes
GMBC10.034_376	Dog gut	animal gut	Towards the biogeography of prokaryotic genes
GMBC10.034_391	cat gut	animal gut	Towards the biogeography of prokaryotic genes
GMBC10.034_454	cat gut	animal gut	Towards the biogeography of prokaryotic genes
GMBC10.034_461	cat gut	animal gut	Towards the biogeography of prokaryotic genes
GMBC10.034_499	cat gut	animal gut	Towards the biogeography of prokaryotic genes
GMBC10.034_507	Dog gut	animal gut	Towards the biogeography of prokaryotic genes
GMBC10.034_565	cat gut	animal gut	Towards the biogeography of prokaryotic genes
GMBC10.034_571	Dog gut	animal gut	Towards the biogeography of prokaryotic genes
GMBC10.034_572	Dog gut	animal gut	Towards the biogeography of prokaryotic genes
GMBC10.034_573	Dog gut	animal gut	Towards the biogeography of prokaryotic genes
GMBC10.034_574	Dog gut	animal gut	Towards the biogeography of prokaryotic genes
GMBC10.034_575	Dog gut	animal gut	Towards the biogeography of prokaryotic genes
GMBC10.034_581	Dog gut	animal gut	Towards the biogeography of prokaryotic genes
GMBC10.034_583	cat gut	animal gut	Towards the biogeography of prokaryotic genes
GMBC10.034_612	cat gut	animal gut	Towards the biogeography of prokaryotic genes
GMBC10.034_614	Dog gut	animal gut	Towards the biogeography of prokaryotic genes
GMBC10.034_643	Dog gut	animal gut	Towards the biogeography of prokaryotic genes
GMBC10.034_693	cat gut	animal gut	Towards the biogeography of prokaryotic genes
GMBC10.034_707	Dog gut	animal gut	Towards the biogeography of prokaryotic genes
GMBC10.034_738	Dog gut	animal gut	Towards the biogeography of prokaryotic genes
GMBC10.034_750	cat gut	animal gut	Towards the biogeography of prokaryotic genes
GMBC10.034_761	Dog gut	animal gut	Towards the biogeography of prokaryotic genes
GMBC10.034_782	Dog gut	animal gut	Towards the biogeography of prokaryotic genes
GMBC10.034_817	cat gut	animal gut	Towards the biogeography of prokaryotic genes
GMBC10.034_830	Dog gut	animal gut	Towards the biogeography of prokaryotic genes
GMBC10.034_877	Dog gut	animal gut	Towards the biogeography of prokaryotic genes
GMBC10.034_878	Dog gut	animal gut	Towards the biogeography of prokaryotic genes
GMBC10.034_879	Dog gut	animal gut	Towards the biogeography of prokaryotic genes
GMBC10.034_880	Dog gut	animal gut	Towards the biogeography of prokaryotic genes
GMBC10.034_883	Dog gut	animal gut	Towards the biogeography of prokaryotic genes
GMBC10.034_913	Dog gut	animal gut	Towards the biogeography of prokaryotic genes
GMBC10.034_922	Dog gut	animal gut	Towards the biogeography of prokaryotic genes
GMBC10.034_963	cat gut	animal gut	Towards the biogeography of prokaryotic genes
GMBC10.034_989	cat gut	animal gut	Towards the biogeography of prokaryotic genes
GMBC10.035_012	cat gut	animal gut	Towards the biogeography of prokaryotic genes
GMBC10.035_017	Dog gut	animal gut	Towards the biogeography of prokaryotic genes
GMBC10.035_073	Dog gut	animal gut	Towards the biogeography of prokaryotic genes
GMBC10.035_099	cat gut	animal gut	Towards the biogeography of prokaryotic genes
GMBC10.035_138	cat gut	animal gut	Towards the biogeography of prokaryotic genes
GMBC10.035_143	Dog gut	animal gut	Towards the biogeography of prokaryotic genes
GMBC10.035_178	cat gut	animal gut	Towards the biogeography of prokaryotic genes
GMBC10.035_214	cat gut	animal gut	Towards the biogeography of prokaryotic genes
GMBC10.035_230	Dog gut	animal gut	Towards the biogeography of prokaryotic genes
GMBC10.035_281	cat gut	animal gut	Towards the biogeography of prokaryotic genes
GMBC10.035_283	Dog gut	animal gut	Towards the biogeography of prokaryotic genes
GMBC10.035_284	Dog gut	animal gut	Towards the biogeography of prokaryotic genes
GMBC10.035_397	Dog gut	animal gut	Towards the biogeography of prokaryotic genes
GMBC10.035_408	cat gut	animal gut	Towards the biogeography of prokaryotic genes
GMBC10.035_431	Dog gut	animal gut	Towards the biogeography of prokaryotic genes
GMBC10.035_489	Dog gut	animal gut	Towards the biogeography of prokaryotic genes
GMBC10.035_490	Dog gut	animal gut	Towards the biogeography of prokaryotic genes
GMBC10.035_491	Dog gut	animal gut	Towards the biogeography of prokaryotic genes
GMBC10.035_507	cat gut	animal gut	Towards the biogeography of prokaryotic genes
GMBC10.035_559	Dog gut	animal gut	Towards the biogeography of prokaryotic genes
GMBC10.035_659	cat gut	animal gut	Towards the biogeography of prokaryotic genes
GMBC10.035_671	Dog gut	animal gut	Towards the biogeography of prokaryotic genes
GMBC10.035_676	cat gut	animal gut	Towards the biogeography of prokaryotic genes
GMBC10.035_693	Dog gut	animal gut	Towards the biogeography of prokaryotic genes
GMBC10.035_709	cat gut	animal gut	Towards the biogeography of prokaryotic genes
GMBC10.035_743	Dog gut	animal gut	Towards the biogeography of prokaryotic genes
GMBC10.035_791	Dog gut	animal gut	Towards the biogeography of prokaryotic genes
GMBC10.035_792	Dog gut	animal gut	Towards the biogeography of prokaryotic genes
GMBC10.035_866	Dog gut	animal gut	Towards the biogeography of prokaryotic genes
GMBC10.035_889	Dog gut	animal gut	Towards the biogeography of prokaryotic genes
GMBC10.035_890	Dog gut	animal gut	Towards the biogeography of prokaryotic genes
GMBC10.035_927	cat gut	animal gut	Towards the biogeography of prokaryotic genes
GMBC10.035_942	Dog gut	animal gut	Towards the biogeography of prokaryotic genes
GMBC10.035_985	cat gut	animal gut	Towards the biogeography of prokaryotic genes
GMBC10.035_995	Dog gut	animal gut	Towards the biogeography of prokaryotic genes
GMBC10.035_996	Dog gut	animal gut	Towards the biogeography of prokaryotic genes
GMBC10.036_012	Dog gut	animal gut	Towards the biogeography of prokaryotic genes
GMBC10.036_013	Dog gut	animal gut	Towards the biogeography of prokaryotic genes
GMBC10.036_047	cat gut	animal gut	Towards the biogeography of prokaryotic genes
GMBC10.036_056	cat gut	animal gut	Towards the biogeography of prokaryotic genes
GMBC10.036_174	cat gut	animal gut	Towards the biogeography of prokaryotic genes
GMBC10.036_219	Dog gut	animal gut	Towards the biogeography of prokaryotic genes
GMBC10.036_241	Dog gut	animal gut	Towards the biogeography of prokaryotic genes
GMBC10.036_273	cat gut	animal gut	Towards the biogeography of prokaryotic genes
GMBC10.036_291	Dog gut	animal gut	Towards the biogeography of prokaryotic genes
GMBC10.036_313	Dog gut	animal gut	Towards the biogeography of prokaryotic genes
GMBC10.036_314	Dog gut	animal gut	Towards the biogeography of prokaryotic genes
GMBC10.036_335	cat gut	animal gut	Towards the biogeography of prokaryotic genes
GMBC10.036_359	cat gut	animal gut	Towards the biogeography of prokaryotic genes
GMBC10.036_360	cat gut	animal gut	Towards the biogeography of prokaryotic genes
GMBC10.036_379	Dog gut	animal gut	Towards the biogeography of prokaryotic genes
GMBC10.036_402	cat gut	animal gut	Towards the biogeography of prokaryotic genes
GMBC10.036_412	Dog gut	animal gut	Towards the biogeography of prokaryotic genes
GMBC10.036_462	cat gut	animal gut	Towards the biogeography of prokaryotic genes
GMBC10.036_487	cat gut	animal gut	Towards the biogeography of prokaryotic genes
GMBC10.036_490	Dog gut	animal gut	Towards the biogeography of prokaryotic genes
GMBC10.036_504	cat gut	animal gut	Towards the biogeography of prokaryotic genes
GMBC10.036_524	Dog gut	animal gut	Towards the biogeography of prokaryotic genes
GMBC10.036_572	cat gut	animal gut	Towards the biogeography of prokaryotic genes
GMBC10.036_574	Dog gut	animal gut	Towards the biogeography of prokaryotic genes
GMBC10.036_595	Dog gut	animal gut	Towards the biogeography of prokaryotic genes
GMBC10.036_672	cat gut	animal gut	Towards the biogeography of prokaryotic genes
GMBC10.036_700	Dog gut	animal gut	Towards the biogeography of prokaryotic genes
GMBC10.036_807	cat gut	animal gut	Towards the biogeography of prokaryotic genes
GMBC10.036_825	cat gut	animal gut	Towards the biogeography of prokaryotic genes
GMBC10.036_924	cat gut	animal gut	Towards the biogeography of prokaryotic genes
GMBC10.036_932	Dog gut	animal gut	Towards the biogeography of prokaryotic genes
GMBC10.036_957	cat gut	animal gut	Towards the biogeography of prokaryotic genes
GMBC10.036_963	Dog gut	animal gut	Towards the biogeography of prokaryotic genes
GMBC10.036_964	Dog gut	animal gut	Towards the biogeography of prokaryotic genes
GMBC10.036_973	Dog gut	animal gut	Towards the biogeography of prokaryotic genes
GMBC10.037_002	Dog gut	animal gut	Towards the biogeography of prokaryotic genes
GMBC10.037_003	Dog gut	animal gut	Towards the biogeography of prokaryotic genes
GMBC10.037_048	Dog gut	animal gut	Towards the biogeography of prokaryotic genes
GMBC10.037_074	Dog gut	animal gut	Towards the biogeography of prokaryotic genes
GMBC10.037_083	cat gut	animal gut	Towards the biogeography of prokaryotic genes
GMBC10.037_129	Dog gut	animal gut	Towards the biogeography of prokaryotic genes
GMBC10.037_140	cat gut	animal gut	Towards the biogeography of prokaryotic genes
GMBC10.037_146	Dog gut	animal gut	Towards the biogeography of prokaryotic genes
GMBC10.037_172	cat gut	animal gut	Towards the biogeography of prokaryotic genes
GMBC10.037_189	Dog gut	animal gut	Towards the biogeography of prokaryotic genes
GMBC10.037_201	Dog gut	animal gut	Towards the biogeography of prokaryotic genes
GMBC10.037_215	cat gut	animal gut	Towards the biogeography of prokaryotic genes
GMBC10.037_217	cat gut	animal gut	Towards the biogeography of prokaryotic genes
GMBC10.037_225	Dog gut	animal gut	Towards the biogeography of prokaryotic genes
GMBC10.037_244	cat gut	animal gut	Towards the biogeography of prokaryotic genes
GMBC10.037_245	cat gut	animal gut	Towards the biogeography of prokaryotic genes
GMBC10.037_246	cat gut	animal gut	Towards the biogeography of prokaryotic genes
GMBC10.037_247	cat gut	animal gut	Towards the biogeography of prokaryotic genes
GMBC10.037_248	cat gut	animal gut	Towards the biogeography of prokaryotic genes
GMBC10.037_250	Dog gut	animal gut	Towards the biogeography of prokaryotic genes
GMBC10.037_251	Dog gut	animal gut	Towards the biogeography of prokaryotic genes
GMBC10.037_252	Dog gut	animal gut	Towards the biogeography of prokaryotic genes
GMBC10.037_253	Dog gut	animal gut	Towards the biogeography of prokaryotic genes
GMBC10.037_254	Dog gut	animal gut	Towards the biogeography of prokaryotic genes
GMBC10.037_255	Dog gut	animal gut	Towards the biogeography of prokaryotic genes
GMBC10.037_256	Dog gut	animal gut	Towards the biogeography of prokaryotic genes
GMBC10.037_257	Dog gut	animal gut	Towards the biogeography of prokaryotic genes
GMBC10.037_258	Dog gut	animal gut	Towards the biogeography of prokaryotic genes
GMBC10.037_259	Dog gut	animal gut	Towards the biogeography of prokaryotic genes
GMBC10.037_260	Dog gut	animal gut	Towards the biogeography of prokaryotic genes
GMBC10.037_261	Dog gut	animal gut	Towards the biogeography of prokaryotic genes
GMBC10.037_262	Dog gut	animal gut	Towards the biogeography of prokaryotic genes
GMBC10.037_263	Dog gut	animal gut	Towards the biogeography of prokaryotic genes
GMBC10.037_279	Dog gut	animal gut	Towards the biogeography of prokaryotic genes
GMBC10.037_280	Dog gut	animal gut	Towards the biogeography of prokaryotic genes
GMBC10.037_305	cat gut	animal gut	Towards the biogeography of prokaryotic genes
GMBC10.037_306	cat gut	animal gut	Towards the biogeography of prokaryotic genes
GMBC10.037_310	Dog gut	animal gut	Towards the biogeography of prokaryotic genes
GMBC10.037_311	Dog gut	animal gut	Towards the biogeography of prokaryotic genes
GMBC10.037_333	cat gut	animal gut	Towards the biogeography of prokaryotic genes
GMBC10.037_343	cat gut	animal gut	Towards the biogeography of prokaryotic genes
GMBC10.037_345	Dog gut	animal gut	Towards the biogeography of prokaryotic genes
GMBC10.037_517	Dog gut	animal gut	Towards the biogeography of prokaryotic genes
GMBC10.037_547	Dog gut	animal gut	Towards the biogeography of prokaryotic genes
GMBC10.037_569	cat gut	animal gut	Towards the biogeography of prokaryotic genes
GMBC10.037_583	cat gut	animal gut	Towards the biogeography of prokaryotic genes
GMBC10.037_611	Dog gut	animal gut	Towards the biogeography of prokaryotic genes
GMBC10.037_633	Dog gut	animal gut	Towards the biogeography of prokaryotic genes
GMBC10.037_658	Dog gut	animal gut	Towards the biogeography of prokaryotic genes
GMBC10.037_659	Dog gut	animal gut	Towards the biogeography of prokaryotic genes
GMBC10.037_660	Dog gut	animal gut	Towards the biogeography of prokaryotic genes
GMBC10.037_665	cat gut	animal gut	Towards the biogeography of prokaryotic genes
GMBC10.037_700	cat gut	animal gut	Towards the biogeography of prokaryotic genes
GMBC10.037_729	cat gut	animal gut	Towards the biogeography of prokaryotic genes
GMBC10.037_730	cat gut	animal gut	Towards the biogeography of prokaryotic genes
GMBC10.037_786	cat gut	animal gut	Towards the biogeography of prokaryotic genes
GMBC10.037_822	cat gut	animal gut	Towards the biogeography of prokaryotic genes
GMBC10.037_823	cat gut	animal gut	Towards the biogeography of prokaryotic genes
GMBC10.037_828	Dog gut	animal gut	Towards the biogeography of prokaryotic genes
GMBC10.037_829	Dog gut	animal gut	Towards the biogeography of prokaryotic genes
GMBC10.037_872	cat gut	animal gut	Towards the biogeography of prokaryotic genes
GMBC10.037_953	Dog gut	animal gut	Towards the biogeography of prokaryotic genes
GMBC10.037_981	Dog gut	animal gut	Towards the biogeography of prokaryotic genes
GMBC10.038_069	Dog gut	animal gut	Towards the biogeography of prokaryotic genes
GMBC10.038_120	cat gut	animal gut	Towards the biogeography of prokaryotic genes
GMBC10.038_137	Dog gut	animal gut	Towards the biogeography of prokaryotic genes
GMBC10.038_138	Dog gut	animal gut	Towards the biogeography of prokaryotic genes
GMBC10.038_166	Dog gut	animal gut	Towards the biogeography of prokaryotic genes
GMBC10.038_171	cat gut	animal gut	Towards the biogeography of prokaryotic genes
GMBC10.038_199	cat gut	animal gut	Towards the biogeography of prokaryotic genes
GMBC10.038_240	Dog gut	animal gut	Towards the biogeography of prokaryotic genes
GMBC10.038_266	Dog gut	animal gut	Towards the biogeography of prokaryotic genes
GMBC10.038_315	cat gut	animal gut	Towards the biogeography of prokaryotic genes
GMBC10.038_338	Dog gut	animal gut	Towards the biogeography of prokaryotic genes
GMBC10.038_369	Dog gut	animal gut	Towards the biogeography of prokaryotic genes
GMBC10.038_427	Dog gut	animal gut	Towards the biogeography of prokaryotic genes
GMBC10.038_454	cat gut	animal gut	Towards the biogeography of prokaryotic genes
GMBC10.038_462	Dog gut	animal gut	Towards the biogeography of prokaryotic genes
GMBC10.038_474	cat gut	animal gut	Towards the biogeography of prokaryotic genes
GMBC10.038_494	Dog gut	animal gut	Towards the biogeography of prokaryotic genes
GMBC10.038_526	cat gut	animal gut	Towards the biogeography of prokaryotic genes
GMBC10.038_567	cat gut	animal gut	Towards the biogeography of prokaryotic genes
GMBC10.038_604	Dog gut	animal gut	Towards the biogeography of prokaryotic genes
GMBC10.038_647	Dog gut	animal gut	Towards the biogeography of prokaryotic genes
GMBC10.038_711	Dog gut	animal gut	Towards the biogeography of prokaryotic genes
GMBC10.038_738	Dog gut	animal gut	Towards the biogeography of prokaryotic genes
GMBC10.038_761	Dog gut	animal gut	Towards the biogeography of prokaryotic genes
GMBC10.038_788	cat gut	animal gut	Towards the biogeography of prokaryotic genes
GMBC10.038_839	Dog gut	animal gut	Towards the biogeography of prokaryotic genes
GMBC10.038_840	Dog gut	animal gut	Towards the biogeography of prokaryotic genes
GMBC10.038_842	Dog gut	animal gut	Towards the biogeography of prokaryotic genes
GMBC10.038_911	Dog gut	animal gut	Towards the biogeography of prokaryotic genes
GMBC10.039_021	Dog gut	animal gut	Towards the biogeography of prokaryotic genes
GMBC10.039_022	Dog gut	animal gut	Towards the biogeography of prokaryotic genes
GMBC10.039_047	cat gut	animal gut	Towards the biogeography of prokaryotic genes
GMBC10.039_169	Dog gut	animal gut	Towards the biogeography of prokaryotic genes
GMBC10.039_203	Dog gut	animal gut	Towards the biogeography of prokaryotic genes
GMBC10.039_218	Dog gut	animal gut	Towards the biogeography of prokaryotic genes
GMBC10.039_240	Dog gut	animal gut	Towards the biogeography of prokaryotic genes
GMBC10.039_271	Dog gut	animal gut	Towards the biogeography of prokaryotic genes
GMBC10.039_295	Dog gut	animal gut	Towards the biogeography of prokaryotic genes
GMBC10.039_348	cat gut	animal gut	Towards the biogeography of prokaryotic genes
GMBC10.039_375	Dog gut	animal gut	Towards the biogeography of prokaryotic genes
GMBC10.039_392	Dog gut	animal gut	Towards the biogeography of prokaryotic genes
GMBC10.039_450	cat gut	animal gut	Towards the biogeography of prokaryotic genes
GMBC10.039_454	Dog gut	animal gut	Towards the biogeography of prokaryotic genes
GMBC10.039_459	Dog gut	animal gut	Towards the biogeography of prokaryotic genes
GMBC10.039_481	Dog gut	animal gut	Towards the biogeography of prokaryotic genes
GMBC10.039_501	Dog gut	animal gut	Towards the biogeography of prokaryotic genes
GMBC10.039_548	Dog gut	animal gut	Towards the biogeography of prokaryotic genes
GMBC10.039_640	Dog gut	animal gut	Towards the biogeography of prokaryotic genes
GMBC10.039_653	cat gut	animal gut	Towards the biogeography of prokaryotic genes
GMBC10.039_715	cat gut	animal gut	Towards the biogeography of prokaryotic genes
GMBC10.039_758	Dog gut	animal gut	Towards the biogeography of prokaryotic genes
GMBC10.039_759	Dog gut	animal gut	Towards the biogeography of prokaryotic genes
GMBC10.039_783	Dog gut	animal gut	Towards the biogeography of prokaryotic genes
GMBC10.039_832	Dog gut	animal gut	Towards the biogeography of prokaryotic genes
GMBC10.039_833	Dog gut	animal gut	Towards the biogeography of prokaryotic genes
GMBC10.039_834	Dog gut	animal gut	Towards the biogeography of prokaryotic genes
GMBC10.039_835	Dog gut	animal gut	Towards the biogeography of prokaryotic genes
GMBC10.039_836	Dog gut	animal gut	Towards the biogeography of prokaryotic genes
GMBC10.039_837	Dog gut	animal gut	Towards the biogeography of prokaryotic genes
GMBC10.039_838	Dog gut	animal gut	Towards the biogeography of prokaryotic genes
GMBC10.039_839	Dog gut	animal gut	Towards the biogeography of prokaryotic genes
GMBC10.039_840	Dog gut	animal gut	Towards the biogeography of prokaryotic genes
GMBC10.039_842	Dog gut	animal gut	Towards the biogeography of prokaryotic genes
GMBC10.039_849	Dog gut	animal gut	Towards the biogeography of prokaryotic genes
GMBC10.039_885	Dog gut	animal gut	Towards the biogeography of prokaryotic genes
GMBC10.039_886	Dog gut	animal gut	Towards the biogeography of prokaryotic genes
GMBC10.039_888	Dog gut	animal gut	Towards the biogeography of prokaryotic genes
GMBC10.039_889	Dog gut	animal gut	Towards the biogeography of prokaryotic genes
GMBC10.039_890	Dog gut	animal gut	Towards the biogeography of prokaryotic genes
GMBC10.039_891	Dog gut	animal gut	Towards the biogeography of prokaryotic genes
GMBC10.039_892	Dog gut	animal gut	Towards the biogeography of prokaryotic genes
GMBC10.039_893	Dog gut	animal gut	Towards the biogeography of prokaryotic genes
GMBC10.039_894	Dog gut	animal gut	Towards the biogeography of prokaryotic genes
GMBC10.040_048	Dog gut	animal gut	Towards the biogeography of prokaryotic genes
GMBC10.040_064	cat gut	animal gut	Towards the biogeography of prokaryotic genes
GMBC10.040_098	Dog gut	animal gut	Towards the biogeography of prokaryotic genes
GMBC10.040_148	Dog gut	animal gut	Towards the biogeography of prokaryotic genes
GMBC10.040_149	Dog gut	animal gut	Towards the biogeography of prokaryotic genes
GMBC10.040_240	Dog gut	animal gut	Towards the biogeography of prokaryotic genes
GMBC10.040_273	Dog gut	animal gut	Towards the biogeography of prokaryotic genes
GMBC10.040_319	cat gut	animal gut	Towards the biogeography of prokaryotic genes
GMBC10.040_339	cat gut	animal gut	Towards the biogeography of prokaryotic genes
GMBC10.040_340	cat gut	animal gut	Towards the biogeography of prokaryotic genes
GMBC10.040_350	Dog gut	animal gut	Towards the biogeography of prokaryotic genes
GMBC10.040_351	Dog gut	animal gut	Towards the biogeography of prokaryotic genes
GMBC10.040_352	Dog gut	animal gut	Towards the biogeography of prokaryotic genes
GMBC10.040_483	cat gut	animal gut	Towards the biogeography of prokaryotic genes
GMBC10.040_484	Dog gut	animal gut	Towards the biogeography of prokaryotic genes
GMBC10.040_487	Dog gut	animal gut	Towards the biogeography of prokaryotic genes
GMBC10.040_521	cat gut	animal gut	Towards the biogeography of prokaryotic genes
GMBC10.040_549	Dog gut	animal gut	Towards the biogeography of prokaryotic genes
GMBC10.040_550	Dog gut	animal gut	Towards the biogeography of prokaryotic genes
GMBC10.040_551	Dog gut	animal gut	Towards the biogeography of prokaryotic genes
GMBC10.040_552	Dog gut	animal gut	Towards the biogeography of prokaryotic genes
GMBC10.040_590	Dog gut	animal gut	Towards the biogeography of prokaryotic genes
GMBC10.040_642	Dog gut	animal gut	Towards the biogeography of prokaryotic genes
GMBC10.040_676	cat gut	animal gut	Towards the biogeography of prokaryotic genes
GMBC10.040_703	cat gut	animal gut	Towards the biogeography of prokaryotic genes
GMBC10.040_709	Dog gut	animal gut	Towards the biogeography of prokaryotic genes
GMBC10.040_710	Dog gut	animal gut	Towards the biogeography of prokaryotic genes
GMBC10.040_711	Dog gut	animal gut	Towards the biogeography of prokaryotic genes
GMBC10.040_712	Dog gut	animal gut	Towards the biogeography of prokaryotic genes
GMBC10.040_735	cat gut	animal gut	Towards the biogeography of prokaryotic genes
GMBC10.040_756	cat gut	animal gut	Towards the biogeography of prokaryotic genes
GMBC10.040_761	Dog gut	animal gut	Towards the biogeography of prokaryotic genes
GMBC10.040_763	Dog gut	animal gut	Towards the biogeography of prokaryotic genes
GMBC10.040_804	Dog gut	animal gut	Towards the biogeography of prokaryotic genes
GMBC10.040_821	cat gut	animal gut	Towards the biogeography of prokaryotic genes
GMBC10.040_849	cat gut	animal gut	Towards the biogeography of prokaryotic genes
GMBC10.040_879	Dog gut	animal gut	Towards the biogeography of prokaryotic genes
GMBC10.040_909	Dog gut	animal gut	Towards the biogeography of prokaryotic genes
GMBC10.040_922	cat gut	animal gut	Towards the biogeography of prokaryotic genes
GMBC10.040_991	Dog gut	animal gut	Towards the biogeography of prokaryotic genes
GMBC10.041_001	Dog gut	animal gut	Towards the biogeography of prokaryotic genes
GMBC10.041_072	Dog gut	animal gut	Towards the biogeography of prokaryotic genes
GMBC10.041_113	Dog gut	animal gut	Towards the biogeography of prokaryotic genes
GMBC10.041_258	Dog gut	animal gut	Towards the biogeography of prokaryotic genes
GMBC10.041_267	Dog gut	animal gut	Towards the biogeography of prokaryotic genes
GMBC10.041_389	Dog gut	animal gut	Towards the biogeography of prokaryotic genes
GMBC10.041_419	Dog gut	animal gut	Towards the biogeography of prokaryotic genes
GMBC10.041_496	cat gut	animal gut	Towards the biogeography of prokaryotic genes
GMBC10.041_536	cat gut	animal gut	Towards the biogeography of prokaryotic genes
GMBC10.041_585	cat gut	animal gut	Towards the biogeography of prokaryotic genes
GMBC10.041_586	cat gut	animal gut	Towards the biogeography of prokaryotic genes
GMBC10.041_587	Dog gut	animal gut	Towards the biogeography of prokaryotic genes
GMBC10.041_618	Dog gut	animal gut	Towards the biogeography of prokaryotic genes
GMBC10.041_619	Dog gut	animal gut	Towards the biogeography of prokaryotic genes
GMBC10.041_694	Dog gut	animal gut	Towards the biogeography of prokaryotic genes
GMBC10.041_695	Dog gut	animal gut	Towards the biogeography of prokaryotic genes
GMBC10.041_726	Dog gut	animal gut	Towards the biogeography of prokaryotic genes
GMBC10.041_744	Dog gut	animal gut	Towards the biogeography of prokaryotic genes
GMBC10.041_774	Dog gut	animal gut	Towards the biogeography of prokaryotic genes
GMBC10.041_845	cat gut	animal gut	Towards the biogeography of prokaryotic genes
GMBC10.041_879	cat gut	animal gut	Towards the biogeography of prokaryotic genes
GMBC10.041_920	Dog gut	animal gut	Towards the biogeography of prokaryotic genes
GMBC10.041_993	cat gut	animal gut	Towards the biogeography of prokaryotic genes
GMBC10.042_025	Dog gut	animal gut	Towards the biogeography of prokaryotic genes
GMBC10.042_026	Dog gut	animal gut	Towards the biogeography of prokaryotic genes
GMBC10.042_027	Dog gut	animal gut	Towards the biogeography of prokaryotic genes
GMBC10.042_028	Dog gut	animal gut	Towards the biogeography of prokaryotic genes
GMBC10.042_097	Dog gut	animal gut	Towards the biogeography of prokaryotic genes
GMBC10.042_132	Dog gut	animal gut	Towards the biogeography of prokaryotic genes
GMBC10.042_133	Dog gut	animal gut	Towards the biogeography of prokaryotic genes
GMBC10.042_149	cat gut	animal gut	Towards the biogeography of prokaryotic genes
GMBC10.042_213	Dog gut	animal gut	Towards the biogeography of prokaryotic genes
GMBC10.042_232	cat gut	animal gut	Towards the biogeography of prokaryotic genes
GMBC10.042_305	cat gut	animal gut	Towards the biogeography of prokaryotic genes
GMBC10.042_361	Dog gut	animal gut	Towards the biogeography of prokaryotic genes
GMBC10.042_362	Dog gut	animal gut	Towards the biogeography of prokaryotic genes
GMBC10.042_363	Dog gut	animal gut	Towards the biogeography of prokaryotic genes
GMBC10.042_364	Dog gut	animal gut	Towards the biogeography of prokaryotic genes
GMBC10.042_366	Dog gut	animal gut	Towards the biogeography of prokaryotic genes
GMBC10.042_367	Dog gut	animal gut	Towards the biogeography of prokaryotic genes
GMBC10.042_368	Dog gut	animal gut	Towards the biogeography of prokaryotic genes
GMBC10.042_409	Dog gut	animal gut	Towards the biogeography of prokaryotic genes
GMBC10.042_410	Dog gut	animal gut	Towards the biogeography of prokaryotic genes
GMBC10.042_411	Dog gut	animal gut	Towards the biogeography of prokaryotic genes
GMBC10.042_412	Dog gut	animal gut	Towards the biogeography of prokaryotic genes
GMBC10.042_413	Dog gut	animal gut	Towards the biogeography of prokaryotic genes
GMBC10.042_414	Dog gut	animal gut	Towards the biogeography of prokaryotic genes
GMBC10.042_415	Dog gut	animal gut	Towards the biogeography of prokaryotic genes
GMBC10.042_435	cat gut	animal gut	Towards the biogeography of prokaryotic genes
GMBC10.042_511	Dog gut	animal gut	Towards the biogeography of prokaryotic genes
GMBC10.042_512	Dog gut	animal gut	Towards the biogeography of prokaryotic genes
GMBC10.042_514	cat gut	animal gut	Towards the biogeography of prokaryotic genes
GMBC10.042_518	Dog gut	animal gut	Towards the biogeography of prokaryotic genes
GMBC10.042_550	cat gut	animal gut	Towards the biogeography of prokaryotic genes
GMBC10.042_551	cat gut	animal gut	Towards the biogeography of prokaryotic genes
GMBC10.042_563	cat gut	animal gut	Towards the biogeography of prokaryotic genes
GMBC10.042_583	Dog gut	animal gut	Towards the biogeography of prokaryotic genes
GMBC10.042_584	Dog gut	animal gut	Towards the biogeography of prokaryotic genes
GMBC10.042_585	Dog gut	animal gut	Towards the biogeography of prokaryotic genes
GMBC10.042_623	cat gut	animal gut	Towards the biogeography of prokaryotic genes
GMBC10.042_655	Dog gut	animal gut	Towards the biogeography of prokaryotic genes
GMBC10.042_664	cat gut	animal gut	Towards the biogeography of prokaryotic genes
GMBC10.042_792	Dog gut	animal gut	Towards the biogeography of prokaryotic genes
GMBC10.042_793	Dog gut	animal gut	Towards the biogeography of prokaryotic genes
GMBC10.042_839	cat gut	animal gut	Towards the biogeography of prokaryotic genes
GMBC10.042_854	Dog gut	animal gut	Towards the biogeography of prokaryotic genes
GMBC10.042_973	cat gut	animal gut	Towards the biogeography of prokaryotic genes
GMBC10.043_237	Dog gut	animal gut	Towards the biogeography of prokaryotic genes
GMBC10.043_259	cat gut	animal gut	Towards the biogeography of prokaryotic genes
GMBC10.043_297	Dog gut	animal gut	Towards the biogeography of prokaryotic genes
GMBC10.043_356	cat gut	animal gut	Towards the biogeography of prokaryotic genes
GMBC10.043_357	Dog gut	animal gut	Towards the biogeography of prokaryotic genes
GMBC10.043_401	Dog gut	animal gut	Towards the biogeography of prokaryotic genes
GMBC10.043_402	Dog gut	animal gut	Towards the biogeography of prokaryotic genes
GMBC10.043_425	cat gut	animal gut	Towards the biogeography of prokaryotic genes
GMBC10.043_430	Dog gut	animal gut	Towards the biogeography of prokaryotic genes
GMBC10.043_431	Dog gut	animal gut	Towards the biogeography of prokaryotic genes
GMBC10.043_432	Dog gut	animal gut	Towards the biogeography of prokaryotic genes
GMBC10.043_433	Dog gut	animal gut	Towards the biogeography of prokaryotic genes
GMBC10.043_434	Dog gut	animal gut	Towards the biogeography of prokaryotic genes
GMBC10.043_545	Dog gut	animal gut	Towards the biogeography of prokaryotic genes
GMBC10.043_579	Dog gut	animal gut	Towards the biogeography of prokaryotic genes
GMBC10.043_639	Dog gut	animal gut	Towards the biogeography of prokaryotic genes
GMBC10.043_679	cat gut	animal gut	Towards the biogeography of prokaryotic genes
GMBC10.043_681	Dog gut	animal gut	Towards the biogeography of prokaryotic genes
GMBC10.043_769	Dog gut	animal gut	Towards the biogeography of prokaryotic genes
GMBC10.043_891	Dog gut	animal gut	Towards the biogeography of prokaryotic genes
GMBC10.043_936	Dog gut	animal gut	Towards the biogeography of prokaryotic genes
GMBC10.043_953	cat gut	animal gut	Towards the biogeography of prokaryotic genes
GMBC10.043_960	Dog gut	animal gut	Towards the biogeography of prokaryotic genes
GMBC10.043_968	cat gut	animal gut	Towards the biogeography of prokaryotic genes
GMBC10.043_980	Dog gut	animal gut	Towards the biogeography of prokaryotic genes
GMBC10.044_034	Dog gut	animal gut	Towards the biogeography of prokaryotic genes
GMBC10.044_051	cat gut	animal gut	Towards the biogeography of prokaryotic genes
GMBC10.044_059	Dog gut	animal gut	Towards the biogeography of prokaryotic genes
GMBC10.044_060	Dog gut	animal gut	Towards the biogeography of prokaryotic genes
GMBC10.044_088	Dog gut	animal gut	Towards the biogeography of prokaryotic genes
GMBC10.044_089	Dog gut	animal gut	Towards the biogeography of prokaryotic genes
GMBC10.044_100	Dog gut	animal gut	Towards the biogeography of prokaryotic genes
GMBC10.044_266	Dog gut	animal gut	Towards the biogeography of prokaryotic genes
GMBC10.044_298	cat gut	animal gut	Towards the biogeography of prokaryotic genes
GMBC10.044_398	Dog gut	animal gut	Towards the biogeography of prokaryotic genes
GMBC10.044_399	Dog gut	animal gut	Towards the biogeography of prokaryotic genes
GMBC10.044_420	Dog gut	animal gut	Towards the biogeography of prokaryotic genes
GMBC10.044_421	Dog gut	animal gut	Towards the biogeography of prokaryotic genes
GMBC10.044_429	cat gut	animal gut	Towards the biogeography of prokaryotic genes
GMBC10.044_430	cat gut	animal gut	Towards the biogeography of prokaryotic genes
GMBC10.044_434	cat gut	animal gut	Towards the biogeography of prokaryotic genes
GMBC10.044_437	Dog gut	animal gut	Towards the biogeography of prokaryotic genes
GMBC10.044_438	Dog gut	animal gut	Towards the biogeography of prokaryotic genes
GMBC10.044_457	cat gut	animal gut	Towards the biogeography of prokaryotic genes
GMBC10.044_463	Dog gut	animal gut	Towards the biogeography of prokaryotic genes
GMBC10.044_464	Dog gut	animal gut	Towards the biogeography of prokaryotic genes
GMBC10.044_472	cat gut	animal gut	Towards the biogeography of prokaryotic genes
GMBC10.044_511	cat gut	animal gut	Towards the biogeography of prokaryotic genes
GMBC10.044_514	Dog gut	animal gut	Towards the biogeography of prokaryotic genes
GMBC10.044_648	Dog gut	animal gut	Towards the biogeography of prokaryotic genes
GMBC10.044_658	cat gut	animal gut	Towards the biogeography of prokaryotic genes
GMBC10.044_778	Dog gut	animal gut	Towards the biogeography of prokaryotic genes
GMBC10.044_779	Dog gut	animal gut	Towards the biogeography of prokaryotic genes
GMBC10.044_780	Dog gut	animal gut	Towards the biogeography of prokaryotic genes
GMBC10.044_796	Dog gut	animal gut	Towards the biogeography of prokaryotic genes
GMBC10.044_797	Dog gut	animal gut	Towards the biogeography of prokaryotic genes
GMBC10.044_798	Dog gut	animal gut	Towards the biogeography of prokaryotic genes
GMBC10.044_822	cat gut	animal gut	Towards the biogeography of prokaryotic genes
GMBC10.044_824	Dog gut	animal gut	Towards the biogeography of prokaryotic genes
GMBC10.044_834	Dog gut	animal gut	Towards the biogeography of prokaryotic genes
GMBC10.044_926	Dog gut	animal gut	Towards the biogeography of prokaryotic genes
GMBC10.045_049	Dog gut	animal gut	Towards the biogeography of prokaryotic genes
GMBC10.045_072	Dog gut	animal gut	Towards the biogeography of prokaryotic genes
GMBC10.045_086	cat gut	animal gut	Towards the biogeography of prokaryotic genes
GMBC10.045_174	cat gut	animal gut	Towards the biogeography of prokaryotic genes
GMBC10.045_175	cat gut	animal gut	Towards the biogeography of prokaryotic genes
GMBC10.045_232	cat gut	animal gut	Towards the biogeography of prokaryotic genes
GMBC10.045_239	Dog gut	animal gut	Towards the biogeography of prokaryotic genes
GMBC10.045_272	Dog gut	animal gut	Towards the biogeography of prokaryotic genes
GMBC10.045_278	cat gut	animal gut	Towards the biogeography of prokaryotic genes
GMBC10.045_464	Dog gut	animal gut	Towards the biogeography of prokaryotic genes
GMBC10.045_485	cat gut	animal gut	Towards the biogeography of prokaryotic genes
GMBC10.045_516	cat gut	animal gut	Towards the biogeography of prokaryotic genes
GMBC10.045_605	Dog gut	animal gut	Towards the biogeography of prokaryotic genes
GMBC10.045_606	Dog gut	animal gut	Towards the biogeography of prokaryotic genes
GMBC10.045_623	Dog gut	animal gut	Towards the biogeography of prokaryotic genes
GMBC10.045_636	Dog gut	animal gut	Towards the biogeography of prokaryotic genes
GMBC10.045_655	cat gut	animal gut	Towards the biogeography of prokaryotic genes
GMBC10.045_661	cat gut	animal gut	Towards the biogeography of prokaryotic genes
GMBC10.045_680	Dog gut	animal gut	Towards the biogeography of prokaryotic genes
GMBC10.045_705	cat gut	animal gut	Towards the biogeography of prokaryotic genes
GMBC10.045_800	Dog gut	animal gut	Towards the biogeography of prokaryotic genes
GMBC10.045_801	Dog gut	animal gut	Towards the biogeography of prokaryotic genes
GMBC10.045_887	cat gut	animal gut	Towards the biogeography of prokaryotic genes
GMBC10.045_893	Dog gut	animal gut	Towards the biogeography of prokaryotic genes
GMBC10.045_939	Dog gut	animal gut	Towards the biogeography of prokaryotic genes
GMBC10.045_962	cat gut	animal gut	Towards the biogeography of prokaryotic genes
GMBC10.046_053	cat gut	animal gut	Towards the biogeography of prokaryotic genes
GMBC10.046_059	Dog gut	animal gut	Towards the biogeography of prokaryotic genes
GMBC10.046_062	Dog gut	animal gut	Towards the biogeography of prokaryotic genes
GMBC10.046_063	Dog gut	animal gut	Towards the biogeography of prokaryotic genes
GMBC10.046_064	Dog gut	animal gut	Towards the biogeography of prokaryotic genes
GMBC10.046_065	Dog gut	animal gut	Towards the biogeography of prokaryotic genes
GMBC10.046_088	Dog gut	animal gut	Towards the biogeography of prokaryotic genes
GMBC10.046_133	cat gut	animal gut	Towards the biogeography of prokaryotic genes
GMBC10.046_157	cat gut	animal gut	Towards the biogeography of prokaryotic genes
GMBC10.046_191	Dog gut	animal gut	Towards the biogeography of prokaryotic genes
GMBC10.046_256	Dog gut	animal gut	Towards the biogeography of prokaryotic genes
GMBC10.046_293	cat gut	animal gut	Towards the biogeography of prokaryotic genes
GMBC10.046_310	Dog gut	animal gut	Towards the biogeography of prokaryotic genes
GMBC10.046_328	cat gut	animal gut	Towards the biogeography of prokaryotic genes
GMBC10.046_330	Dog gut	animal gut	Towards the biogeography of prokaryotic genes
GMBC10.046_343	Dog gut	animal gut	Towards the biogeography of prokaryotic genes
GMBC10.046_356	Dog gut	animal gut	Towards the biogeography of prokaryotic genes
GMBC10.046_360	Dog gut	animal gut	Towards the biogeography of prokaryotic genes
GMBC10.046_424	Dog gut	animal gut	Towards the biogeography of prokaryotic genes
GMBC10.046_655	Dog gut	animal gut	Towards the biogeography of prokaryotic genes
GMBC10.046_695	cat gut	animal gut	Towards the biogeography of prokaryotic genes
GMBC10.046_822	cat gut	animal gut	Towards the biogeography of prokaryotic genes
GMBC10.046_860	cat gut	animal gut	Towards the biogeography of prokaryotic genes
GMBC10.046_951	cat gut	animal gut	Towards the biogeography of prokaryotic genes
GMBC10.046_956	Dog gut	animal gut	Towards the biogeography of prokaryotic genes
GMBC10.047_044	Dog gut	animal gut	Towards the biogeography of prokaryotic genes
GMBC10.047_045	Dog gut	animal gut	Towards the biogeography of prokaryotic genes
GMBC10.047_046	Dog gut	animal gut	Towards the biogeography of prokaryotic genes
GMBC10.047_047	Dog gut	animal gut	Towards the biogeography of prokaryotic genes
GMBC10.047_128	Dog gut	animal gut	Towards the biogeography of prokaryotic genes
GMBC10.047_152	cat gut	animal gut	Towards the biogeography of prokaryotic genes
GMBC10.047_157	Dog gut	animal gut	Towards the biogeography of prokaryotic genes
GMBC10.047_159	Dog gut	animal gut	Towards the biogeography of prokaryotic genes
GMBC10.047_238	cat gut	animal gut	Towards the biogeography of prokaryotic genes
GMBC10.047_242	Dog gut	animal gut	Towards the biogeography of prokaryotic genes
GMBC10.047_366	Dog gut	animal gut	Towards the biogeography of prokaryotic genes
GMBC10.047_373	cat gut	animal gut	Towards the biogeography of prokaryotic genes
GMBC10.047_461	cat gut	animal gut	Towards the biogeography of prokaryotic genes
GMBC10.047_463	cat gut	animal gut	Towards the biogeography of prokaryotic genes
GMBC10.047_468	Dog gut	animal gut	Towards the biogeography of prokaryotic genes
GMBC10.047_469	Dog gut	animal gut	Towards the biogeography of prokaryotic genes
GMBC10.047_496	Dog gut	animal gut	Towards the biogeography of prokaryotic genes
GMBC10.047_702	cat gut	animal gut	Towards the biogeography of prokaryotic genes
GMBC10.047_709	Dog gut	animal gut	Towards the biogeography of prokaryotic genes
GMBC10.047_755	cat gut	animal gut	Towards the biogeography of prokaryotic genes
GMBC10.047_756	Dog gut	animal gut	Towards the biogeography of prokaryotic genes
GMBC10.047_757	Dog gut	animal gut	Towards the biogeography of prokaryotic genes
GMBC10.047_760	Dog gut	animal gut	Towards the biogeography of prokaryotic genes
GMBC10.047_798	cat gut	animal gut	Towards the biogeography of prokaryotic genes
GMBC10.047_817	Dog gut	animal gut	Towards the biogeography of prokaryotic genes
GMBC10.047_837	Dog gut	animal gut	Towards the biogeography of prokaryotic genes
GMBC10.047_876	Dog gut	animal gut	Towards the biogeography of prokaryotic genes
GMBC10.047_924	Dog gut	animal gut	Towards the biogeography of prokaryotic genes
GMBC10.047_955	Dog gut	animal gut	Towards the biogeography of prokaryotic genes
GMBC10.047_990	Dog gut	animal gut	Towards the biogeography of prokaryotic genes
GMBC10.048_006	cat gut	animal gut	Towards the biogeography of prokaryotic genes
GMBC10.048_018	cat gut	animal gut	Towards the biogeography of prokaryotic genes
GMBC10.048_021	Dog gut	animal gut	Towards the biogeography of prokaryotic genes
GMBC10.048_035	Dog gut	animal gut	Towards the biogeography of prokaryotic genes
GMBC10.048_063	Dog gut	animal gut	Towards the biogeography of prokaryotic genes
GMBC10.048_089	Dog gut	animal gut	Towards the biogeography of prokaryotic genes
GMBC10.048_090	Dog gut	animal gut	Towards the biogeography of prokaryotic genes
GMBC10.048_091	Dog gut	animal gut	Towards the biogeography of prokaryotic genes
GMBC10.048_092	Dog gut	animal gut	Towards the biogeography of prokaryotic genes
GMBC10.048_093	Dog gut	animal gut	Towards the biogeography of prokaryotic genes
GMBC10.048_174	Dog gut	animal gut	Towards the biogeography of prokaryotic genes
GMBC10.048_220	Dog gut	animal gut	Towards the biogeography of prokaryotic genes
GMBC10.048_240	Dog gut	animal gut	Towards the biogeography of prokaryotic genes
GMBC10.048_339	Dog gut	animal gut	Towards the biogeography of prokaryotic genes
GMBC10.048_376	cat gut	animal gut	Towards the biogeography of prokaryotic genes
GMBC10.048_424	Dog gut	animal gut	Towards the biogeography of prokaryotic genes
GMBC10.048_425	Dog gut	animal gut	Towards the biogeography of prokaryotic genes
GMBC10.048_496	Dog gut	animal gut	Towards the biogeography of prokaryotic genes
GMBC10.048_533	Dog gut	animal gut	Towards the biogeography of prokaryotic genes
GMBC10.048_542	cat gut	animal gut	Towards the biogeography of prokaryotic genes
GMBC10.048_566	Dog gut	animal gut	Towards the biogeography of prokaryotic genes
GMBC10.048_590	Dog gut	animal gut	Towards the biogeography of prokaryotic genes
GMBC10.048_757	Dog gut	animal gut	Towards the biogeography of prokaryotic genes
GMBC10.048_790	cat gut	animal gut	Towards the biogeography of prokaryotic genes
GMBC10.048_854	Dog gut	animal gut	Towards the biogeography of prokaryotic genes
GMBC10.048_866	cat gut	animal gut	Towards the biogeography of prokaryotic genes
GMBC10.048_894	cat gut	animal gut	Towards the biogeography of prokaryotic genes
GMBC10.048_948	Dog gut	animal gut	Towards the biogeography of prokaryotic genes
GMBC10.048_967	cat gut	animal gut	Towards the biogeography of prokaryotic genes
GMBC10.049_160	Dog gut	animal gut	Towards the biogeography of prokaryotic genes
GMBC10.049_161	Dog gut	animal gut	Towards the biogeography of prokaryotic genes
GMBC10.049_162	Dog gut	animal gut	Towards the biogeography of prokaryotic genes
GMBC10.049_261	Dog gut	animal gut	Towards the biogeography of prokaryotic genes
GMBC10.049_262	Dog gut	animal gut	Towards the biogeography of prokaryotic genes
GMBC10.049_280	Dog gut	animal gut	Towards the biogeography of prokaryotic genes
GMBC10.049_281	Dog gut	animal gut	Towards the biogeography of prokaryotic genes
GMBC10.049_298	cat gut	animal gut	Towards the biogeography of prokaryotic genes
GMBC10.049_395	cat gut	animal gut	Towards the biogeography of prokaryotic genes
GMBC10.049_449	Dog gut	animal gut	Towards the biogeography of prokaryotic genes
GMBC10.049_458	cat gut	animal gut	Towards the biogeography of prokaryotic genes
GMBC10.049_490	Dog gut	animal gut	Towards the biogeography of prokaryotic genes
GMBC10.049_511	Dog gut	animal gut	Towards the biogeography of prokaryotic genes
GMBC10.049_560	cat gut	animal gut	Towards the biogeography of prokaryotic genes
GMBC10.049_629	Dog gut	animal gut	Towards the biogeography of prokaryotic genes
GMBC10.049_670	Dog gut	animal gut	Towards the biogeography of prokaryotic genes
GMBC10.049_698	cat gut	animal gut	Towards the biogeography of prokaryotic genes
GMBC10.049_699	cat gut	animal gut	Towards the biogeography of prokaryotic genes
GMBC10.049_766	Dog gut	animal gut	Towards the biogeography of prokaryotic genes
GMBC10.049_884	Dog gut	animal gut	Towards the biogeography of prokaryotic genes
GMBC10.049_886	Dog gut	animal gut	Towards the biogeography of prokaryotic genes
GMBC10.050_003	Dog gut	animal gut	Towards the biogeography of prokaryotic genes
GMBC10.050_074	Dog gut	animal gut	Towards the biogeography of prokaryotic genes
GMBC10.050_075	Dog gut	animal gut	Towards the biogeography of prokaryotic genes
GMBC10.050_137	cat gut	animal gut	Towards the biogeography of prokaryotic genes
GMBC10.050_142	Dog gut	animal gut	Towards the biogeography of prokaryotic genes
GMBC10.050_265	Dog gut	animal gut	Towards the biogeography of prokaryotic genes
GMBC10.050_286	Dog gut	animal gut	Towards the biogeography of prokaryotic genes
GMBC10.050_303	cat gut	animal gut	Towards the biogeography of prokaryotic genes
GMBC10.050_306	cat gut	animal gut	Towards the biogeography of prokaryotic genes
GMBC10.050_344	Dog gut	animal gut	Towards the biogeography of prokaryotic genes
GMBC10.050_411	Dog gut	animal gut	Towards the biogeography of prokaryotic genes
GMBC10.050_508	cat gut	animal gut	Towards the biogeography of prokaryotic genes
GMBC10.050_513	Dog gut	animal gut	Towards the biogeography of prokaryotic genes
GMBC10.050_531	Dog gut	animal gut	Towards the biogeography of prokaryotic genes
GMBC10.050_573	Dog gut	animal gut	Towards the biogeography of prokaryotic genes
GMBC10.050_669	Dog gut	animal gut	Towards the biogeography of prokaryotic genes
GMBC10.050_699	cat gut	animal gut	Towards the biogeography of prokaryotic genes
GMBC10.050_712	Dog gut	animal gut	Towards the biogeography of prokaryotic genes
GMBC10.050_892	Dog gut	animal gut	Towards the biogeography of prokaryotic genes
GMBC10.050_926	cat gut	animal gut	Towards the biogeography of prokaryotic genes
GMBC10.050_943	Dog gut	animal gut	Towards the biogeography of prokaryotic genes
GMBC10.050_956	Dog gut	animal gut	Towards the biogeography of prokaryotic genes
GMBC10.051_025	Dog gut	animal gut	Towards the biogeography of prokaryotic genes
GMBC10.051_082	Dog gut	animal gut	Towards the biogeography of prokaryotic genes
GMBC10.051_209	cat gut	animal gut	Towards the biogeography of prokaryotic genes
GMBC10.051_230	Dog gut	animal gut	Towards the biogeography of prokaryotic genes
GMBC10.051_267	Dog gut	animal gut	Towards the biogeography of prokaryotic genes
GMBC10.051_309	cat gut	animal gut	Towards the biogeography of prokaryotic genes
GMBC10.051_342	Dog gut	animal gut	Towards the biogeography of prokaryotic genes
GMBC10.051_343	Dog gut	animal gut	Towards the biogeography of prokaryotic genes
GMBC10.051_344	Dog gut	animal gut	Towards the biogeography of prokaryotic genes
GMBC10.051_362	Dog gut	animal gut	Towards the biogeography of prokaryotic genes
GMBC10.051_394	Dog gut	animal gut	Towards the biogeography of prokaryotic genes
GMBC10.051_395	Dog gut	animal gut	Towards the biogeography of prokaryotic genes
GMBC10.051_397	Dog gut	animal gut	Towards the biogeography of prokaryotic genes
GMBC10.051_398	Dog gut	animal gut	Towards the biogeography of prokaryotic genes
GMBC10.051_399	Dog gut	animal gut	Towards the biogeography of prokaryotic genes
GMBC10.051_503	cat gut	animal gut	Towards the biogeography of prokaryotic genes
GMBC10.051_589	cat gut	animal gut	Towards the biogeography of prokaryotic genes
GMBC10.051_597	cat gut	animal gut	Towards the biogeography of prokaryotic genes
GMBC10.051_657	Dog gut	animal gut	Towards the biogeography of prokaryotic genes
GMBC10.051_721	Dog gut	animal gut	Towards the biogeography of prokaryotic genes
GMBC10.051_740	cat gut	animal gut	Towards the biogeography of prokaryotic genes
GMBC10.051_744	Dog gut	animal gut	Towards the biogeography of prokaryotic genes
GMBC10.051_802	Dog gut	animal gut	Towards the biogeography of prokaryotic genes
GMBC10.051_838	cat gut	animal gut	Towards the biogeography of prokaryotic genes
GMBC10.051_865	Dog gut	animal gut	Towards the biogeography of prokaryotic genes
GMBC10.051_905	Dog gut	animal gut	Towards the biogeography of prokaryotic genes
GMBC10.051_930	Dog gut	animal gut	Towards the biogeography of prokaryotic genes
GMBC10.052_000	Dog gut	animal gut	Towards the biogeography of prokaryotic genes
GMBC10.052_014	Dog gut	animal gut	Towards the biogeography of prokaryotic genes
GMBC10.052_015	Dog gut	animal gut	Towards the biogeography of prokaryotic genes
GMBC10.052_106	cat gut	animal gut	Towards the biogeography of prokaryotic genes
GMBC10.052_113	Dog gut	animal gut	Towards the biogeography of prokaryotic genes
GMBC10.052_114	Dog gut	animal gut	Towards the biogeography of prokaryotic genes
GMBC10.052_131	Dog gut	animal gut	Towards the biogeography of prokaryotic genes
GMBC10.052_159	Dog gut	animal gut	Towards the biogeography of prokaryotic genes
GMBC10.052_296	Dog gut	animal gut	Towards the biogeography of prokaryotic genes
GMBC10.052_297	Dog gut	animal gut	Towards the biogeography of prokaryotic genes
GMBC10.052_382	Dog gut	animal gut	Towards the biogeography of prokaryotic genes
GMBC10.052_434	Dog gut	animal gut	Towards the biogeography of prokaryotic genes
GMBC10.052_435	Dog gut	animal gut	Towards the biogeography of prokaryotic genes
GMBC10.052_441	cat gut	animal gut	Towards the biogeography of prokaryotic genes
GMBC10.052_499	Dog gut	animal gut	Towards the biogeography of prokaryotic genes
GMBC10.052_651	cat gut	animal gut	Towards the biogeography of prokaryotic genes
GMBC10.052_719	Dog gut	animal gut	Towards the biogeography of prokaryotic genes
GMBC10.052_827	Dog gut	animal gut	Towards the biogeography of prokaryotic genes
GMBC10.053_021	Dog gut	animal gut	Towards the biogeography of prokaryotic genes
GMBC10.053_137	cat gut	animal gut	Towards the biogeography of prokaryotic genes
GMBC10.053_208	Dog gut	animal gut	Towards the biogeography of prokaryotic genes
GMBC10.053_236	Dog gut	animal gut	Towards the biogeography of prokaryotic genes
GMBC10.053_266	cat gut	animal gut	Towards the biogeography of prokaryotic genes
GMBC10.053_417	Dog gut	animal gut	Towards the biogeography of prokaryotic genes
GMBC10.053_430	Dog gut	animal gut	Towards the biogeography of prokaryotic genes
GMBC10.053_431	Dog gut	animal gut	Towards the biogeography of prokaryotic genes
GMBC10.053_432	Dog gut	animal gut	Towards the biogeography of prokaryotic genes
GMBC10.053_476	Dog gut	animal gut	Towards the biogeography of prokaryotic genes
GMBC10.053_477	Dog gut	animal gut	Towards the biogeography of prokaryotic genes
GMBC10.053_528	cat gut	animal gut	Towards the biogeography of prokaryotic genes
GMBC10.053_627	Dog gut	animal gut	Towards the biogeography of prokaryotic genes
GMBC10.053_674	Dog gut	animal gut	Towards the biogeography of prokaryotic genes
GMBC10.053_897	Dog gut	animal gut	Towards the biogeography of prokaryotic genes
GMBC10.054_020	cat gut	animal gut	Towards the biogeography of prokaryotic genes
GMBC10.054_045	cat gut	animal gut	Towards the biogeography of prokaryotic genes
GMBC10.054_142	cat gut	animal gut	Towards the biogeography of prokaryotic genes
GMBC10.054_165	cat gut	animal gut	Towards the biogeography of prokaryotic genes
GMBC10.054_316	Dog gut	animal gut	Towards the biogeography of prokaryotic genes
GMBC10.054_394	Dog gut	animal gut	Towards the biogeography of prokaryotic genes
GMBC10.054_395	Dog gut	animal gut	Towards the biogeography of prokaryotic genes
GMBC10.054_432	Dog gut	animal gut	Towards the biogeography of prokaryotic genes
GMBC10.054_464	Dog gut	animal gut	Towards the biogeography of prokaryotic genes
GMBC10.054_486	Dog gut	animal gut	Towards the biogeography of prokaryotic genes
GMBC10.054_490	cat gut	animal gut	Towards the biogeography of prokaryotic genes
GMBC10.054_505	cat gut	animal gut	Towards the biogeography of prokaryotic genes
GMBC10.054_581	Dog gut	animal gut	Towards the biogeography of prokaryotic genes
GMBC10.054_742	cat gut	animal gut	Towards the biogeography of prokaryotic genes
GMBC10.054_775	Dog gut	animal gut	Towards the biogeography of prokaryotic genes
GMBC10.054_917	Dog gut	animal gut	Towards the biogeography of prokaryotic genes
GMBC10.055_222	cat gut	animal gut	Towards the biogeography of prokaryotic genes
GMBC10.055_299	Dog gut	animal gut	Towards the biogeography of prokaryotic genes
GMBC10.055_366	Dog gut	animal gut	Towards the biogeography of prokaryotic genes
GMBC10.055_426	cat gut	animal gut	Towards the biogeography of prokaryotic genes
GMBC10.055_485	Dog gut	animal gut	Towards the biogeography of prokaryotic genes
GMBC10.055_486	Dog gut	animal gut	Towards the biogeography of prokaryotic genes
GMBC10.055_506	Dog gut	animal gut	Towards the biogeography of prokaryotic genes
GMBC10.055_509	cat gut	animal gut	Towards the biogeography of prokaryotic genes
GMBC10.055_533	Dog gut	animal gut	Towards the biogeography of prokaryotic genes
GMBC10.055_558	Dog gut	animal gut	Towards the biogeography of prokaryotic genes
GMBC10.055_559	Dog gut	animal gut	Towards the biogeography of prokaryotic genes
GMBC10.055_649	Dog gut	animal gut	Towards the biogeography of prokaryotic genes
GMBC10.055_714	cat gut	animal gut	Towards the biogeography of prokaryotic genes
GMBC10.055_724	cat gut	animal gut	Towards the biogeography of prokaryotic genes
GMBC10.055_727	cat gut	animal gut	Towards the biogeography of prokaryotic genes
GMBC10.055_793	cat gut	animal gut	Towards the biogeography of prokaryotic genes
GMBC10.055_794	cat gut	animal gut	Towards the biogeography of prokaryotic genes
GMBC10.055_839	cat gut	animal gut	Towards the biogeography of prokaryotic genes
GMBC10.055_848	Dog gut	animal gut	Towards the biogeography of prokaryotic genes
GMBC10.055_939	cat gut	animal gut	Towards the biogeography of prokaryotic genes
GMBC10.055_941	Dog gut	animal gut	Towards the biogeography of prokaryotic genes
GMBC10.055_953	Dog gut	animal gut	Towards the biogeography of prokaryotic genes
GMBC10.055_985	Dog gut	animal gut	Towards the biogeography of prokaryotic genes
GMBC10.056_014	cat gut	animal gut	Towards the biogeography of prokaryotic genes
GMBC10.056_040	Dog gut	animal gut	Towards the biogeography of prokaryotic genes
GMBC10.056_115	Dog gut	animal gut	Towards the biogeography of prokaryotic genes
GMBC10.056_148	cat gut	animal gut	Towards the biogeography of prokaryotic genes
GMBC10.056_201	Dog gut	animal gut	Towards the biogeography of prokaryotic genes
GMBC10.056_314	cat gut	animal gut	Towards the biogeography of prokaryotic genes
GMBC10.056_381	cat gut	animal gut	Towards the biogeography of prokaryotic genes
GMBC10.056_434	Dog gut	animal gut	Towards the biogeography of prokaryotic genes
GMBC10.056_435	Dog gut	animal gut	Towards the biogeography of prokaryotic genes
[truncated: 9,587 more rows]

## Sheet: S2
binID	Habitat	Ecosytem	Kingdom	Phylum	Class	Order	Family	Genus	Species	Iac/Iad	reference name
GMBC10.024_775	marine	Aquatic	Bacteria	Proteobacteria	Alphaproteobacteria	Puniceispirillales	Puniceispirillaceae	UBA8309	UBA8309 sp002457765	Iad	Towards the biogeography of prokaryotic genes
GMBC10.044_157	marine	Aquatic	Bacteria	Proteobacteria	Alphaproteobacteria	Puniceispirillales	Puniceispirillaceae	UBA8309	UBA8309 sp002457765	Iad	Towards the biogeography of prokaryotic genes
GLV1604053	leafy Asian greens	shoot	Bacteria	Actinobacteriota	Actinomycetia	Propionibacteriales	Nocardioidaceae	Nocardioides		Iac	Mining of novel secondary metabolite biosynthetic gene clusters from acid mine drainage
GLV1604065	leafy Asian greens	shoot	Bacteria	Actinobacteriota	Actinomycetia	Propionibacteriales	Nocardioidaceae	Nocardioides		Iac	Mining of novel secondary metabolite biosynthetic gene clusters from acid mine drainage
GLV1604411	leafy Asian greens	shoot	Bacteria	Proteobacteria	Alphaproteobacteria	Sphingomonadales	Sphingomonadaceae	Novosphingobium		Iac	Mining of novel secondary metabolite biosynthetic gene clusters from acid mine drainage
GLV1604417	leafy Asian greens	shoot	Bacteria	Proteobacteria	Alphaproteobacteria	Sphingomonadales	Sphingomonadaceae	Novosphingobium		Iac	Mining of novel secondary metabolite biosynthetic gene clusters from acid mine drainage
GLV1604612	leafy Asian greens	shoot	Bacteria	Proteobacteria	Alphaproteobacteria	Sphingomonadales	Sphingomonadaceae	Sphingomonas		Iac	Mining of novel secondary metabolite biosynthetic gene clusters from acid mine drainage
GLV1604462	leafy Asian greens	shoot	Bacteria	Proteobacteria	Gammaproteobacteria	Burkholderiales	Burkholderiaceae	Bordetella		Iad	Mining of novel secondary metabolite biosynthetic gene clusters from acid mine drainage
GLV1604493	leafy Asian greens	shoot	Bacteria	Proteobacteria	Gammaproteobacteria	Burkholderiales	Burkholderiaceae	Bordetella		Iad	Mining of novel secondary metabolite biosynthetic gene clusters from acid mine drainage
GLV1604531	leafy Asian greens	shoot	Bacteria	Proteobacteria	Gammaproteobacteria	Burkholderiales	Burkholderiaceae	Bordetella		Iad	Mining of novel secondary metabolite biosynthetic gene clusters from acid mine drainage
GLV1604589	leafy Asian greens	shoot	Bacteria	Proteobacteria	Gammaproteobacteria	Burkholderiales	Burkholderiaceae	Bordetella		Iad	Mining of novel secondary metabolite biosynthetic gene clusters from acid mine drainage
GLV1604591	leafy Asian greens	shoot	Bacteria	Proteobacteria	Gammaproteobacteria	Burkholderiales	Burkholderiaceae	Bordetella		Iad	Mining of novel secondary metabolite biosynthetic gene clusters from acid mine drainage
GLV1604723	leafy Asian greens	shoot	Bacteria	Proteobacteria	Alphaproteobacteria	Sphingomonadales	Sphingomonadaceae	Novosphingobium		Iad	Mining of novel secondary metabolite biosynthetic gene clusters from acid mine drainage
CAJYEI01	rice_leaf	shoot	Bacteria	Pseudomonadota	Gammaproteobacteria	Moraxellales	Moraxellaceae	Acinetobacter		Iac	Recovery of metagenome-assembled genomes from the phyllosphere of 110 rice genotypes
CAJYEQ01	rice_leaf	shoot	Bacteria	Pseudomonadota	Gammaproteobacteria	Moraxellales	Moraxellaceae	Acinetobacter		Iac	Recovery of metagenome-assembled genomes from the phyllosphere of 110 rice genotypes
CAJYEY01	rice_leaf	shoot	Bacteria	Pseudomonadota	Gammaproteobacteria	Moraxellales	Moraxellaceae	Acinetobacter		Iac	Recovery of metagenome-assembled genomes from the phyllosphere of 110 rice genotypes
CAJYFA01	rice_leaf	shoot	Bacteria	Pseudomonadota	Gammaproteobacteria	Moraxellales	Moraxellaceae	Acinetobacter		Iac	Recovery of metagenome-assembled genomes from the phyllosphere of 110 rice genotypes
CAJYFI01	rice_leaf	shoot	Bacteria	Pseudomonadota	Gammaproteobacteria	Moraxellales	Moraxellaceae	Acinetobacter		Iac	Recovery of metagenome-assembled genomes from the phyllosphere of 110 rice genotypes
CAJYFL01	rice_leaf	shoot	Bacteria	Pseudomonadota	Gammaproteobacteria	Moraxellales	Moraxellaceae	Acinetobacter		Iac	Recovery of metagenome-assembled genomes from the phyllosphere of 110 rice genotypes
CAJYFS01	rice_leaf	shoot	Bacteria	Pseudomonadota	Gammaproteobacteria	Moraxellales	Moraxellaceae	Acinetobacter		Iac	Recovery of metagenome-assembled genomes from the phyllosphere of 110 rice genotypes
CAJYFZ01	rice_leaf	shoot	Bacteria	Pseudomonadota	Gammaproteobacteria	Moraxellales	Moraxellaceae	Acinetobacter		Iac	Recovery of metagenome-assembled genomes from the phyllosphere of 110 rice genotypes
CAJYGS01	rice_leaf	shoot	Bacteria	Pseudomonadota	Gammaproteobacteria	Moraxellales	Moraxellaceae	Acinetobacter		Iac	Recovery of metagenome-assembled genomes from the phyllosphere of 110 rice genotypes
CAJYHR01	rice_leaf	shoot	Bacteria	Pseudomonadota	Gammaproteobacteria	Moraxellales	Moraxellaceae	Acinetobacter		Iac	Recovery of metagenome-assembled genomes from the phyllosphere of 110 rice genotypes
CAJYIB01	rice_leaf	shoot	Bacteria	Pseudomonadota	Gammaproteobacteria	Moraxellales	Moraxellaceae	Acinetobacter		Iac	Recovery of metagenome-assembled genomes from the phyllosphere of 110 rice genotypes
CAJYIE01	rice_leaf	shoot	Bacteria	Pseudomonadota	Gammaproteobacteria	Moraxellales	Moraxellaceae	Acinetobacter		Iac	Recovery of metagenome-assembled genomes from the phyllosphere of 110 rice genotypes
CAJYIR01	rice_leaf	shoot	Bacteria	Pseudomonadota	Gammaproteobacteria	Moraxellales	Moraxellaceae	Acinetobacter		Iac	Recovery of metagenome-assembled genomes from the phyllosphere of 110 rice genotypes
CAJYJE01	rice_leaf	shoot	Bacteria	Pseudomonadota	Gammaproteobacteria	Pseudomonadales	Pseudomonadaceae	Pseudomonas		Iac	Recovery of metagenome-assembled genomes from the phyllosphere of 110 rice genotypes
CAJYJI01	rice_leaf	shoot	Bacteria	Pseudomonadota	Gammaproteobacteria	Moraxellales	Moraxellaceae	Acinetobacter		Iac	Recovery of metagenome-assembled genomes from the phyllosphere of 110 rice genotypes
CAJYJK01	rice_leaf	shoot	Bacteria	Pseudomonadota	Gammaproteobacteria	Pseudomonadales	Pseudomonadaceae	Pseudomonas		Iac	Recovery of metagenome-assembled genomes from the phyllosphere of 110 rice genotypes
CAJYJZ01	rice_leaf	shoot	Bacteria	Pseudomonadota	Gammaproteobacteria	Moraxellales	Moraxellaceae	Acinetobacter		Iac	Recovery of metagenome-assembled genomes from the phyllosphere of 110 rice genotypes
CAJYLE01	rice_leaf	shoot	Bacteria	Pseudomonadota	Gammaproteobacteria	Moraxellales	Moraxellaceae	Acinetobacter		Iac	Recovery of metagenome-assembled genomes from the phyllosphere of 110 rice genotypes
CAJYLP01	rice_leaf	shoot	Bacteria	Pseudomonadota	Gammaproteobacteria	Moraxellales	Moraxellaceae	Acinetobacter		Iac	Recovery of metagenome-assembled genomes from the phyllosphere of 110 rice genotypes
CAJYMF01	rice_leaf	shoot	Bacteria	Pseudomonadota	Gammaproteobacteria	Pseudomonadales	Pseudomonadaceae	Pseudomonas		Iac	Recovery of metagenome-assembled genomes from the phyllosphere of 110 rice genotypes
CAJYMU01	rice_leaf	shoot	Bacteria	Pseudomonadota	Betaproteobacteria	Burkholderiales	Oxalobacteraceae	Herbaspirillum		Iac	Recovery of metagenome-assembled genomes from the phyllosphere of 110 rice genotypes
CAJYMW01	rice_leaf	shoot	Bacteria	Pseudomonadota	Gammaproteobacteria	Pseudomonadales	Pseudomonadaceae	Pseudomonas		Iac	Recovery of metagenome-assembled genomes from the phyllosphere of 110 rice genotypes
CAJYPN01	rice_leaf	shoot	Bacteria	Pseudomonadota	Gammaproteobacteria	Moraxellales	Moraxellaceae	Acinetobacter		Iac	Recovery of metagenome-assembled genomes from the phyllosphere of 110 rice genotypes
CAJYRS01	rice_leaf	shoot	Bacteria	Pseudomonadota	Gammaproteobacteria	Moraxellales	Moraxellaceae	Acinetobacter		Iac	Recovery of metagenome-assembled genomes from the phyllosphere of 110 rice genotypes
CAJYRT01	rice_leaf	shoot	Bacteria	Pseudomonadota	Gammaproteobacteria	Moraxellales	Moraxellaceae	Acinetobacter		Iac	Recovery of metagenome-assembled genomes from the phyllosphere of 110 rice genotypes
CAJYTB01	rice_leaf	shoot	Bacteria	Pseudomonadota	Betaproteobacteria	Burkholderiales	Oxalobacteraceae	Herbaspirillum		Iac	Recovery of metagenome-assembled genomes from the phyllosphere of 110 rice genotypes
CAJYTO01	rice_leaf	shoot	Bacteria	Pseudomonadota	Gammaproteobacteria	Moraxellales	Moraxellaceae	Acinetobacter		Iac	Recovery of metagenome-assembled genomes from the phyllosphere of 110 rice genotypes
CAJYTU01	rice_leaf	shoot	Bacteria	Pseudomonadota	Gammaproteobacteria	Pseudomonadales	Pseudomonadaceae	Pseudomonas		Iac	Recovery of metagenome-assembled genomes from the phyllosphere of 110 rice genotypes
CAJYUR01	rice_leaf	shoot	Bacteria	Pseudomonadota	Gammaproteobacteria	Moraxellales	Moraxellaceae	Acinetobacter		Iac	Recovery of metagenome-assembled genomes from the phyllosphere of 110 rice genotypes
CAJYUY01	rice_leaf	shoot	Bacteria	Pseudomonadota	Gammaproteobacteria	Moraxellales	Moraxellaceae	Acinetobacter		Iac	Recovery of metagenome-assembled genomes from the phyllosphere of 110 rice genotypes
CAJYVE01	rice_leaf	shoot	Bacteria	Pseudomonadota	Gammaproteobacteria	Pseudomonadales	Pseudomonadaceae	Pseudomonas		Iac	Recovery of metagenome-assembled genomes from the phyllosphere of 110 rice genotypes
CAJYVI01	rice_leaf	shoot	Bacteria	Pseudomonadota	Gammaproteobacteria	Enterobacterales	Enterobacteriaceae	Enterobacteriaceae		Iac	Recovery of metagenome-assembled genomes from the phyllosphere of 110 rice genotypes
CAJYVP01	rice_leaf	shoot	Bacteria	Pseudomonadota	Gammaproteobacteria	Moraxellales	Moraxellaceae	Acinetobacter		Iac	Recovery of metagenome-assembled genomes from the phyllosphere of 110 rice genotypes
CAJYWI01	rice_leaf	shoot	Bacteria	Pseudomonadota	Gammaproteobacteria	Moraxellales	Moraxellaceae	Acinetobacter		Iac	Recovery of metagenome-assembled genomes from the phyllosphere of 110 rice genotypes
CAJYWM01	rice_leaf	shoot	Bacteria	Pseudomonadota	Gammaproteobacteria	Moraxellales	Moraxellaceae	Acinetobacter		Iac	Recovery of metagenome-assembled genomes from the phyllosphere of 110 rice genotypes
CAJYWT01	rice_leaf	shoot	Bacteria	Pseudomonadota	Gammaproteobacteria	Pseudomonadales	Pseudomonadaceae	Pseudomonas		Iac	Recovery of metagenome-assembled genomes from the phyllosphere of 110 rice genotypes
CAJYES01	rice_leaf	shoot	Bacteria	Pseudomonadota	Betaproteobacteria	Burkholderiales	Comamonadaceae	Pseudacidovorax		Iad	Recovery of metagenome-assembled genomes from the phyllosphere of 110 rice genotypes
CAJYFX01	rice_leaf	shoot	Bacteria	Pseudomonadota	Betaproteobacteria	Burkholderiales	Comamonadaceae	Pseudacidovorax		Iad	Recovery of metagenome-assembled genomes from the phyllosphere of 110 rice genotypes
CAJYJF01	rice_leaf	shoot	Bacteria	Pseudomonadota	Betaproteobacteria	Burkholderiales	Comamonadaceae	Comamonas		Iad	Recovery of metagenome-assembled genomes from the phyllosphere of 110 rice genotypes
CAJYOM01	rice_leaf	shoot	Bacteria	Pseudomonadota	Betaproteobacteria	Burkholderiales	Comamonadaceae	Pseudacidovorax		Iad	Recovery of metagenome-assembled genomes from the phyllosphere of 110 rice genotypes
CAJYPE01	rice_leaf	shoot	Bacteria	Pseudomonadota	Betaproteobacteria	Burkholderiales	Comamonadaceae	Variovorax		Iad	Recovery of metagenome-assembled genomes from the phyllosphere of 110 rice genotypes
CAJYVN01	rice_leaf	shoot	Bacteria	Pseudomonadota	Betaproteobacteria	Burkholderiales	Comamonadaceae	Pseudacidovorax		Iad	Recovery of metagenome-assembled genomes from the phyllosphere of 110 rice genotypes
CAJYYD01	rice_leaf	shoot	Bacteria	Pseudomonadota	Betaproteobacteria	Burkholderiales	Comamonadaceae	Pseudacidovorax		Iad	Recovery of metagenome-assembled genomes from the phyllosphere of 110 rice genotypes
LjRoot162	Lotus japonicus	root	Bacteria	Proteobacteria	Gammaproteobacteria	Pseudomonadales	Pseudomonadaceae			Iac	Host preference and invasiveness of commensal bacteria in the Lotus and Arabidopsis root microbiota
LjRoot225	Lotus japonicus	root	Bacteria	Proteobacteria	Alphaproteobacteria	Caulobacterales	Caulobacteraceae			Iac	Host preference and invasiveness of commensal bacteria in the Lotus and Arabidopsis root microbiota
LjRoot22	Lotus japonicus	root	Bacteria	Proteobacteria	Betaproteobacteria	Burkholderiales	Burkholderiaceae			Iac	Host preference and invasiveness of commensal bacteria in the Lotus and Arabidopsis root microbiota
LjRoot232	Lotus japonicus	root	Bacteria	Proteobacteria	Gammaproteobacteria	Pseudomonadales	Pseudomonadaceae			Iac	Host preference and invasiveness of commensal bacteria in the Lotus and Arabidopsis root microbiota
LjRoot241	Lotus japonicus	root	Bacteria	Proteobacteria	Betaproteobacteria	Burkholderiales	Burkholderiaceae			Iac	Host preference and invasiveness of commensal bacteria in the Lotus and Arabidopsis root microbiota
LjRoot267	Lotus japonicus	root	Bacteria	Proteobacteria	Betaproteobacteria	Burkholderiales	Burkholderiaceae			Iac	Host preference and invasiveness of commensal bacteria in the Lotus and Arabidopsis root microbiota
LjRoot281	Lotus japonicus	root	Bacteria	Proteobacteria	Gammaproteobacteria	Pseudomonadales	Pseudomonadaceae			Iac	Host preference and invasiveness of commensal bacteria in the Lotus and Arabidopsis root microbiota
LjRoot92	Lotus japonicus	root	Bacteria	Proteobacteria	Gammaproteobacteria	Pseudomonadales	Pseudomonadaceae			Iac	Host preference and invasiveness of commensal bacteria in the Lotus and Arabidopsis root microbiota
LjRoot126	Lotus japonicus	root	Bacteria	Proteobacteria	Betaproteobacteria	Burkholderiales	Comamonadaceae			Iad	Host preference and invasiveness of commensal bacteria in the Lotus and Arabidopsis root microbiota
LjRoot127	Lotus japonicus	root	Bacteria	Proteobacteria	Gammaproteobacteria	Burkholderiales	Burkholderiaceae	Variovorax		Iad	Host preference and invasiveness of commensal bacteria in the Lotus and Arabidopsis root microbiota
LjRoot130	Lotus japonicus	root	Bacteria	Proteobacteria	Betaproteobacteria	Burkholderiales	Comamonadaceae			Iad	Host preference and invasiveness of commensal bacteria in the Lotus and Arabidopsis root microbiota
LjRoot139	Lotus japonicus	root	Bacteria	Proteobacteria	Betaproteobacteria	Burkholderiales	Comamonadaceae			Iad	Host preference and invasiveness of commensal bacteria in the Lotus and Arabidopsis root microbiota
LjRoot150	Lotus japonicus	root	Bacteria	Proteobacteria	Betaproteobacteria	Burkholderiales	Comamonadaceae			Iad	Host preference and invasiveness of commensal bacteria in the Lotus and Arabidopsis root microbiota
LjRoot160	Lotus japonicus	root	Bacteria	Proteobacteria	Betaproteobacteria	Burkholderiales	Comamonadaceae			Iad	Host preference and invasiveness of commensal bacteria in the Lotus and Arabidopsis root microbiota
LjRoot161	Lotus japonicus	root	Bacteria	Proteobacteria	Betaproteobacteria	Burkholderiales	Comamonadaceae			Iad	Host preference and invasiveness of commensal bacteria in the Lotus and Arabidopsis root microbiota
LjRoot170	Lotus japonicus	root	Bacteria	Proteobacteria	Betaproteobacteria	Burkholderiales	Comamonadaceae			Iad	Host preference and invasiveness of commensal bacteria in the Lotus and Arabidopsis root microbiota
LjRoot171	Lotus japonicus	root	Bacteria	Proteobacteria	Betaproteobacteria	Burkholderiales	Comamonadaceae			Iad	Host preference and invasiveness of commensal bacteria in the Lotus and Arabidopsis root microbiota
LjRoot172	Lotus japonicus	root	Bacteria	Proteobacteria	Betaproteobacteria	Burkholderiales	Comamonadaceae			Iad	Host preference and invasiveness of commensal bacteria in the Lotus and Arabidopsis root microbiota
LjRoot174B	Lotus japonicus	root	Bacteria	Proteobacteria	Gammaproteobacteria	Burkholderiales	Burkholderiaceae	Variovorax		Iad	Host preference and invasiveness of commensal bacteria in the Lotus and Arabidopsis root microbiota
LjRoot175	Lotus japonicus	root	Bacteria	Proteobacteria	Betaproteobacteria	Burkholderiales	Comamonadaceae			Iad	Host preference and invasiveness of commensal bacteria in the Lotus and Arabidopsis root microbiota
LjRoot178	Lotus japonicus	root	Bacteria	Proteobacteria	Betaproteobacteria	Burkholderiales	Comamonadaceae			Iad	Host preference and invasiveness of commensal bacteria in the Lotus and Arabidopsis root microbiota
LjRoot179	Lotus japonicus	root	Bacteria	Proteobacteria	Betaproteobacteria	Burkholderiales	Comamonadaceae			Iad	Host preference and invasiveness of commensal bacteria in the Lotus and Arabidopsis root microbiota
LjRoot1	Lotus japonicus	root	Bacteria	Proteobacteria	Betaproteobacteria	Burkholderiales	Alcaligenaceae			Iad	Host preference and invasiveness of commensal bacteria in the Lotus and Arabidopsis root microbiota
LjRoot203	Lotus japonicus	root	Bacteria	Proteobacteria	Betaproteobacteria	Burkholderiales	Comamonadaceae			Iad	Host preference and invasiveness of commensal bacteria in the Lotus and Arabidopsis root microbiota
LjRoot220	Lotus japonicus	root	Bacteria	Proteobacteria	Alphaproteobacteria	Rhizobiales	Bradyrhizobiaceae			Iad	Host preference and invasiveness of commensal bacteria in the Lotus and Arabidopsis root microbiota
LjRoot229	Lotus japonicus	root	Bacteria	Proteobacteria	Alphaproteobacteria	Rhizobiales	Bradyrhizobiaceae			Iad	Host preference and invasiveness of commensal bacteria in the Lotus and Arabidopsis root microbiota
LjRoot236	Lotus japonicus	root	Bacteria	Proteobacteria	Betaproteobacteria	Burkholderiales	Comamonadaceae			Iad	Host preference and invasiveness of commensal bacteria in the Lotus and Arabidopsis root microbiota
LjRoot260	Lotus japonicus	root	Bacteria	Proteobacteria	Betaproteobacteria	Burkholderiales	Comamonadaceae			Iad	Host preference and invasiveness of commensal bacteria in the Lotus and Arabidopsis root microbiota
LjRoot288	Lotus japonicus	root	Bacteria	Proteobacteria	Betaproteobacteria	Burkholderiales	Comamonadaceae			Iad	Host preference and invasiveness of commensal bacteria in the Lotus and Arabidopsis root microbiota
LjRoot290	Lotus japonicus	root	Bacteria	Proteobacteria	Betaproteobacteria	Burkholderiales	Comamonadaceae			Iad	Host preference and invasiveness of commensal bacteria in the Lotus and Arabidopsis root microbiota
LjRoot294	Lotus japonicus	root	Bacteria	Proteobacteria	Betaproteobacteria	Burkholderiales	Comamonadaceae			Iad	Host preference and invasiveness of commensal bacteria in the Lotus and Arabidopsis root microbiota
LjRoot297	Lotus japonicus	root	Bacteria	Proteobacteria	Alphaproteobacteria	Rhizobiales	Bradyrhizobiaceae			Iad	Host preference and invasiveness of commensal bacteria in the Lotus and Arabidopsis root microbiota
LjRoot302	Lotus japonicus	root	Bacteria	Proteobacteria	Betaproteobacteria	Burkholderiales	Comamonadaceae			Iad	Host preference and invasiveness of commensal bacteria in the Lotus and Arabidopsis root microbiota
LjRoot305	Lotus japonicus	root	Bacteria	Proteobacteria	Betaproteobacteria	Burkholderiales	Comamonadaceae			Iad	Host preference and invasiveness of commensal bacteria in the Lotus and Arabidopsis root microbiota
LjRoot61	Lotus japonicus	root	Bacteria	Proteobacteria	Gammaproteobacteria	Burkholderiales	Burkholderiaceae	Variovorax		Iad	Host preference and invasiveness of commensal bacteria in the Lotus and Arabidopsis root microbiota
LjRoot62	Lotus japonicus	root	Bacteria	Proteobacteria	Betaproteobacteria	Burkholderiales	Comamonadaceae			Iad	Host preference and invasiveness of commensal bacteria in the Lotus and Arabidopsis root microbiota
LjRoot69	Lotus japonicus	root	Bacteria	Proteobacteria	Betaproteobacteria	Burkholderiales	Comamonadaceae			Iad	Host preference and invasiveness of commensal bacteria in the Lotus and Arabidopsis root microbiota
LjRoot83	Lotus japonicus	root	Bacteria	Proteobacteria	Betaproteobacteria	Burkholderiales	Comamonadaceae			Iad	Host preference and invasiveness of commensal bacteria in the Lotus and Arabidopsis root microbiota
LjRoot84	Lotus japonicus	root	Bacteria	Proteobacteria	Betaproteobacteria	Burkholderiales	Comamonadaceae			Iad	Host preference and invasiveness of commensal bacteria in the Lotus and Arabidopsis root microbiota
LjRoot85	Lotus japonicus	root	Bacteria	Proteobacteria	Betaproteobacteria	Burkholderiales	Comamonadaceae			Iad	Host preference and invasiveness of commensal bacteria in the Lotus and Arabidopsis root microbiota
LjRoot99	Lotus japonicus	root	Bacteria	Proteobacteria	Betaproteobacteria	Burkholderiales	Comamonadaceae			Iad	Host preference and invasiveness of commensal bacteria in the Lotus and Arabidopsis root microbiota
LjRoot9	Lotus japonicus	root	Bacteria	Proteobacteria	Alphaproteobacteria	Rhizobiales	Bradyrhizobiaceae			Iad	Host preference and invasiveness of commensal bacteria in the Lotus and Arabidopsis root microbiota
Leaf127	Arabidopsis thaliana Leaf	shoot	Bacteria	Proteobacteria	Gammaproteobacteria	Pseudomonadales	Pseudomonadaceae	Pseudomonas		Iac	Functional overlap of the Arabidopsis leaf and root microbiota
Leaf130	Arabidopsis thaliana Leaf	shoot	Bacteria	Proteobacteria	Gammaproteobacteria	Pseudomonadales	Moraxellaceae	Acinetobacter		Iac	Functional overlap of the Arabidopsis leaf and root microbiota
Leaf15	Arabidopsis thaliana Leaf	shoot	Bacteria	Proteobacteria	Gammaproteobacteria	Pseudomonadales	Pseudomonadaceae	Pseudomonas		Iac	Functional overlap of the Arabidopsis leaf and root microbiota
Leaf233	Arabidopsis thaliana Leaf	shoot	Bacteria	Actinobacteria	Actinobacteria	Actinomycetales	Nocardiaceae	Rhodococcus		Iac	Functional overlap of the Arabidopsis leaf and root microbiota
Leaf48	Arabidopsis thaliana Leaf	shoot	Bacteria	Proteobacteria	Gammaproteobacteria	Pseudomonadales	Pseudomonadaceae	Pseudomonas		Iac	Functional overlap of the Arabidopsis leaf and root microbiota
Leaf53	Arabidopsis thaliana Leaf	shoot	Bacteria	Proteobacteria	Gammaproteobacteria	Enterobacterales	Enterobacteriaceae	Erwinia		Iac	Functional overlap of the Arabidopsis leaf and root microbiota
Root1280	Arabidopsis thaliana Root	root	Bacteria	Proteobacteria	Gammaproteobacteria	Pseudomonadales	Moraxellaceae	Acinetobacter		Iac	Functional overlap of the Arabidopsis leaf and root microbiota
Root1294	Arabidopsis thaliana Root	root	Bacteria	Proteobacteria	Alphaproteobacteria	Sphingomonadales	Sphingomonadaceae	Sphingomonas		Iac	Functional overlap of the Arabidopsis leaf and root microbiota
Root135	Arabidopsis thaliana Root	root	Bacteria	Actinobacteria	Actinobacteria	Actinomycetales	Mycobacteriaceae	Mycobacterium		Iac	Functional overlap of the Arabidopsis leaf and root microbiota
Root142	Arabidopsis thaliana Root	root	Bacteria	Proteobacteria	Alphaproteobacteria	Rhizobiales	Rhizobiaceae	Sinorhizobium		Iac	Functional overlap of the Arabidopsis leaf and root microbiota
Root50	Arabidopsis thaliana Root	root	Bacteria	Proteobacteria	Alphaproteobacteria	Sphingomonadales	Sphingomonadaceae	Sphingomonas		Iac	Functional overlap of the Arabidopsis leaf and root microbiota
Root562	Arabidopsis thaliana Root	root	Bacteria	Proteobacteria	Gammaproteobacteria	Pseudomonadales	Pseudomonadaceae	Pseudomonas		Iac	Functional overlap of the Arabidopsis leaf and root microbiota
Root68	Arabidopsis thaliana Root	root	Bacteria	Proteobacteria	Gammaproteobacteria	Pseudomonadales	Pseudomonadaceae	Pseudomonas		Iac	Functional overlap of the Arabidopsis leaf and root microbiota
Root71	Arabidopsis thaliana Root	root	Bacteria	Proteobacteria	Gammaproteobacteria	Pseudomonadales	Pseudomonadaceae	Pseudomonas		Iac	Functional overlap of the Arabidopsis leaf and root microbiota
Root720	Arabidopsis thaliana Root	root	Bacteria	Proteobacteria	Alphaproteobacteria	Sphingomonadales	Sphingomonadaceae	Sphingomonas		Iac	Functional overlap of the Arabidopsis leaf and root microbiota
Root154	Arabidopsis thaliana Root	root	Bacteria	Proteobacteria	Alphaproteobacteria	Sphingomonadales	Sphingomonadaceae	0		Iad	Functional overlap of the Arabidopsis leaf and root microbiota
Root170	Arabidopsis thaliana Root	root	Bacteria	Proteobacteria	Betaproteobacteria	Burkholderiales	Alcaligenaceae	Achromobacter		Iad	Functional overlap of the Arabidopsis leaf and root microbiota
Root214	Arabidopsis thaliana Root	root	Bacteria	Proteobacteria	Alphaproteobacteria	Sphingomonadales	Sphingomonadaceae	Sphingopyxis		Iad	Functional overlap of the Arabidopsis leaf and root microbiota
Root318D1	Arabidopsis thaliana Root	root	Bacteria	Proteobacteria	Betaproteobacteria	Burkholderiales	Comamonadaceae	Variovorax		Iad	Functional overlap of the Arabidopsis leaf and root microbiota
Root411	Arabidopsis thaliana Root	root	Bacteria	Proteobacteria	Betaproteobacteria	Burkholderiales	Comamonadaceae	Variovorax		Iad	Functional overlap of the Arabidopsis leaf and root microbiota
Root434	Arabidopsis thaliana Root	root	Bacteria	Proteobacteria	Betaproteobacteria	Burkholderiales	Comamonadaceae	Variovorax		Iad	Functional overlap of the Arabidopsis leaf and root microbiota
Root473	Arabidopsis thaliana Root	root	Bacteria	Proteobacteria	Betaproteobacteria	Burkholderiales	Comamonadaceae	Variovorax		Iad	Functional overlap of the Arabidopsis leaf and root microbiota
Root565	Arabidopsis thaliana Root	root	Bacteria	Proteobacteria	Betaproteobacteria	Burkholderiales	Alcaligenaceae	Achromobacter		Iad	Functional overlap of the Arabidopsis leaf and root microbiota
Root83	Arabidopsis thaliana Root	root	Bacteria	Proteobacteria	Betaproteobacteria	Burkholderiales	Alcaligenaceae	Achromobacter		Iad	Functional overlap of the Arabidopsis leaf and root microbiota
SE9	rice root	root	Bacteria	Proteobacteria	Gammaproteobacteria	Burkholderiales	Burkholderiaceae	Curvibacter	Curvibacter gracilis	Iac	Lab isolate
SB10	rice root	root	Bacteria	Proteobacteria	Gammaproteobacteria	Pseudomonadales	Moraxellaceae	Acinetobacter	Acinetobacter tandoii	Iac	Lab isolate
SD12	rice root	root	Bacteria	Proteobacteria	Gammaproteobacteria	Pseudomonadales	Moraxellaceae	Acinetobacter	Acinetobacter pittii	Iac	Lab isolate
SB9	rice root	root	Bacteria	Proteobacteria	Gammaproteobacteria	Pseudomonadales	Moraxellaceae	Acinetobacter	Acinetobacter oleivorans	Iac	Lab isolate
SE2	rice root	root	Bacteria	Proteobacteria	Gammaproteobacteria	Pseudomonadales	Moraxellaceae	Acinetobacter	Acinetobacter seifertii	Iac	Lab isolate
SA11	rice root	root	Bacteria	Proteobacteria	Gammaproteobacteria	Pseudomonadales	Pseudomonadaceae	Pseudomonas_E	Pseudomonas_E laurylsulfatiphila	Iac	Lab isolate
3300025683_11	Wastewater	Wastewater	Bacteria	Proteobacteria	Gammaproteobacteria	Burkholderiales	Burkholderiaceae	Ottowia		iad	A genomic catalog of Earth’s microbiomes
3300026282_7	Wastewater	Wastewater	Bacteria	Proteobacteria	Alphaproteobacteria	Rhizobiales	Beijerinkiaceae_A			iad	A genomic catalog of Earth’s microbiomes
3300026283_8	Wastewater	Wastewater	Bacteria	Proteobacteria	Alphaproteobacteria	Rhizobiales	Beijerinkiaceae_A			iad	A genomic catalog of Earth’s microbiomes
3300026286_8	Wastewater	Wastewater	Bacteria	Proteobacteria	Gammaproteobacteria	Burkholderiales	Burkholderiaceae	Ramlibacter		iad	A genomic catalog of Earth’s microbiomes
3300026287_12	Wastewater	Wastewater	Bacteria	Proteobacteria	Alphaproteobacteria	Rhizobiales	Beijerinkiaceae_A			iad	A genomic catalog of Earth’s microbiomes
3300026288_13	Wastewater	Wastewater	Bacteria	Proteobacteria	Alphaproteobacteria	Rhizobiales	Beijerinkiaceae_A			iad	A genomic catalog of Earth’s microbiomes
3300026288_4	Wastewater	Wastewater	Bacteria	Proteobacteria	Gammaproteobacteria	Burkholderiales	Burkholderiaceae	Rubrivivax		iad	A genomic catalog of Earth’s microbiomes
3300026289_11	Wastewater	Wastewater	Bacteria	Proteobacteria	Alphaproteobacteria	Rhizobiales	Beijerinkiaceae_A			iad	A genomic catalog of Earth’s microbiomes
3300025242_4	Plants	Plants	Bacteria	Proteobacteria	Gammaproteobacteria	Burkholderiales	Burkholderiaceae	Variovorax	Variovorax paradoxus_A	iad	A genomic catalog of Earth’s microbiomes
3300025225_4	Plants	Plants	Bacteria	Proteobacteria	Gammaproteobacteria	Burkholderiales	Burkholderiaceae	Herbaspirillum		iac	A genomic catalog of Earth’s microbiomes
3300025254_16	Plants	Plants	Bacteria	Proteobacteria	Alphaproteobacteria	Sphingomonadales	Sphingomonadaceae	Sphingomonas		iac	A genomic catalog of Earth’s microbiomes
3300025272_13	Plants	Plants	Bacteria	Proteobacteria	Alphaproteobacteria	Sphingomonadales	Sphingomonadaceae	Sphingomonas		iac	A genomic catalog of Earth’s microbiomes
3300025272_2	Plants	Plants	Bacteria	Proteobacteria	Gammaproteobacteria	Burkholderiales	Burkholderiaceae	Burkholderia	Burkholderia cenocepacia_B	iac	A genomic catalog of Earth’s microbiomes
3300012005_6	Soil	Soil	Bacteria	Proteobacteria	Gammaproteobacteria	Burkholderiales	Burkholderiaceae	Ramlibacter	Ramlibacter tataouinensis_A	iad	A genomic catalog of Earth’s microbiomes
3300013427_3	Soil	Soil	Bacteria	Proteobacteria	Gammaproteobacteria	Burkholderiales	Burkholderiaceae	Ramlibacter	Ramlibacter tataouinensis_A	iad	A genomic catalog of Earth’s microbiomes
3300027706_16	Soil	Soil	Bacteria	Proteobacteria	Alphaproteobacteria	Rhizobiales	Xanthobacteraceae	BOG-931		iad	A genomic catalog of Earth’s microbiomes
3300025574_7	Soil	Soil	Bacteria	Proteobacteria	Alphaproteobacteria	Caulobacterales	Caulobacteraceae	Palsa-881		iac	A genomic catalog of Earth’s microbiomes
L_E1_T20_A_bin.127	Root Exudate Composition Soil	Soil	Bacteria	Proteobacteria	Gammaproteobacteria	Burkholderiales	Burkholderiaceae	Achromobacter	Achromobacter mucicolens	iad	Variation in Root Exudate Composition Influences Soil Microbiome Membership and Function
GMBC10.000_657	human skin	human skin	Bacteria	Proteobacteria	Gammaproteobacteria	Pseudomonadales	Moraxellaceae	Acinetobacter	Acinetobacter pittii	iac	Towards the biogeography of prokaryotic genes
GMBC10.002_231	human skin	human skin	Bacteria	Proteobacteria	Gammaproteobacteria	Pseudomonadales	Moraxellaceae	Acinetobacter	Acinetobacter radioresistens	iac	Towards the biogeography of prokaryotic genes
GMBC10.024_468	human skin	human skin	Bacteria	Proteobacteria	Gammaproteobacteria	Pseudomonadales	Moraxellaceae	Acinetobacter	Acinetobacter pittii	iac	Towards the biogeography of prokaryotic genes
GMBC10.037_614	human skin	human skin	Bacteria	Actinobacteriota	Actinobacteria	Propionibacteriales	Propionibacteriaceae	Granulicoccus		iac	Towards the biogeography of prokaryotic genes
GMBC10.046_258	human skin	human skin	Bacteria	Proteobacteria	Gammaproteobacteria	Enterobacterales	Enterobacteriaceae	Pluralibacter	Pluralibacter gergoviae	iac	Towards the biogeography of prokaryotic genes

## Sheet: S3
Ecosystem	Aquatic	Animal gut	Human gut	Human oral	Human skin	Wastewater	Soil	Plants	Shoot	Root
Habitat	Cold seep	Ruminants gastrointestinal	Human gut	Human oral	Human skin	Wastewater	Soil	Plants	Arabidopsis thaliana Leaf	Lotus japonicus_root
	Marine	Dog gut					Root Exudate Composition Soil		Rice leaf	Arabidopsis thaliana Root
		Cat gut							Leafy Asian greens	Rice root
Iad	2	0	0	0	0	8	4	4	13	43
Iac	0	0	0	0	5	0	1	1	47	23
IAA	2	0	0	0	5	8	5	5	60	66
Other	1071	3133	1000	0	687	484	377	127	728	478
Total	1073	3133	1000	3349	692	492	382	132	789	544
Ratio	0.186393	0	0	0	0.722543	1.62602	1.3089	3.78788	7.60456	12.1324

## Sheet: S4
Order	Ecosytem	iac	iad	total	iac ratio(%)	iad ratio(%)
Puniceispirillales	Aquatic	0	2	2	0	100
Puniceispirillales	human skin	0	0	5	0	0
Puniceispirillales	Wastewater	0	0	8	0	0
Puniceispirillales	Soil	0	0	5	0	0
Puniceispirillales	Plants	0	0	5	0	0
Puniceispirillales	shoot	0	0	60	0	0
Puniceispirillales	root	0	0	66	0	0
Propionibacteriales	Aquatic	0	0	2	0	0
Propionibacteriales	human skin	1	0	5	20	0
Propionibacteriales	Wastewater	0	0	8	0	0
Propionibacteriales	Soil	0	0	5	0	0
Propionibacteriales	Plants	0	0	5	0	0
Propionibacteriales	shoot	2	0	60	3.33333	0
Propionibacteriales	root	0	0	66	0	0
Sphingomonadales	Aquatic	0	0	2	0	0
Sphingomonadales	human skin	0	0	5	0	0
Sphingomonadales	Wastewater	0	0	8	0	0
Sphingomonadales	Soil	0	0	5	0	0
Sphingomonadales	Plants	2	0	5	40	0
Sphingomonadales	shoot	3	1	60	5	1.66667
Sphingomonadales	root	3	1	66	4.54545	1.51515
Burkholderiales	Aquatic	0	0	2	0	0
Burkholderiales	human skin	0	0	5	0	0
Burkholderiales	Wastewater	0	3	8	0	37.5
Burkholderiales	Soil	0	3	5	0	60
Burkholderiales	Plants	2	1	5	40	20
Burkholderiales	shoot	2	12	60	3.33333	20
Burkholderiales	root	4	37	66	6.06061	56.0606
Moraxellales	Aquatic	0	0	2	0	0
Moraxellales	human skin	0	0	5	0	0
Moraxellales	Wastewater	0	0	8	0	0
Moraxellales	Soil	0	0	5	0	0
Moraxellales	Plants	0	0	5	0	0
Moraxellales	shoot	26	0	60	43.3333	0
Moraxellales	root	0	0	66	0	0
Pseudomonadales	Aquatic	0	0	2	0	0
Pseudomonadales	human skin	3	0	5	60	0
Pseudomonadales	Wastewater	0	0	8	0	0
Pseudomonadales	Soil	0	0	5	0	0
Pseudomonadales	Plants	0	0	5	0	0
Pseudomonadales	shoot	11	0	60	18.3333	0
Pseudomonadales	root	13	0	66	19.697	0
Enterobacterales	Aquatic	0	0	2	0	0
Enterobacterales	human skin	1	0	5	20	0
Enterobacterales	Wastewater	0	0	8	0	0
Enterobacterales	Soil	0	0	5	0	0
Enterobacterales	Plants	0	0	5	0	0
Enterobacterales	shoot	2	0	60	3.33333	0
Enterobacterales	root	0	0	66	0	0
Caulobacterales	Aquatic	0	0	2	0	0
Caulobacterales	human skin	0	0	5	0	0
Caulobacterales	Wastewater	0	0	8	0	0
Caulobacterales	Soil	1	0	5	20	0
Caulobacterales	Plants	0	0	5	0	0
Caulobacterales	shoot	0	0	60	0	0
Caulobacterales	root	1	0	66	1.51515	0
Rhizobiales	Aquatic	0	0	2	0	0
Rhizobiales	human skin	0	0	5	0	0
Rhizobiales	Wastewater	0	5	8	0	62.5
Rhizobiales	Soil	0	1	5	0	20
Rhizobiales	Plants	0	0	5	0	0
Rhizobiales	shoot	0	0	60	0	0
Rhizobiales	root	1	4	66	1.51515	6.06061
Actinomycetales	Aquatic	0	0	2	0	0
Actinomycetales	human skin	0	0	5	0	0
Actinomycetales	Wastewater	0	0	8	0	0
Actinomycetales	Soil	0	0	5	0	0
Actinomycetales	Plants	0	0	5	0	0
Actinomycetales	shoot	1	0	60	1.66667	0
Actinomycetales	root	1	0	66	1.51515	0
Rhodobacterales	Aquatic	0	0	2	0	0
Rhodobacterales	human skin	0	0	5	0	0
Rhodobacterales	Wastewater	0	0	8	0	0
Rhodobacterales	Soil	0	0	5	0	0
Rhodobacterales	Plants	0	0	5	0	0
Rhodobacterales	shoot	0	0	60	0	0
Rhodobacterales	root	0	0	66	0	0
