# Supplementary material for: Systematic characterization of plant-associated bacteria that can degrade indole-3-acetic acid
Source: PLoS Biol. 2024 Nov 26;22(11):e3002921. doi: 10.1371/journal.pbio.3002921 (PMC11630574; doi:10.1371/journal.pbio.3002921)
Supplement: S6 Table — (XLSX) [file pbio.3002921.s021.xlsx]

## Sheet: Legend
Sheet	Discription	Figure number
ST1	TM-score	Figure 3
ST2	Data for volcano plots	Figure 4
ST3	IAA degradation rate of IAA degraders in M9; OD600 of IAA degraders in M9	Figure 5AB
ST4	Arabidopsis root elongation and shoot fresh weight	Figure 5CD
ST5	The distribution of IAA-degrading bacterial strains across various habitats	Figure 6
ST6	Level1 KEGG enrichment for the DEGs under IAA treatment	Supplementary Figure 9
ST7	Data for growth curve	Supplementary Figure 10
ST8	Rice root elongation	Supplementary Figure 11
ST9	Colonization of IAA degraders	Supplementary Figure 13
ST10	Primary root elongation and colonization of IAA degraders	Supplementary Figure 14
ST11	Arabidopsis root elongation	Supplementary Figure 15

## Sheet: ST1
		lower TM scores were displayed in the heatmap of Fig. 3
		Root1294IacR2	Root50IacR2	Root720IacR2	Root154IacR2	Root1294IacR1	Root50IacR1	Root720IacR1	SE9IacR	7L19	7KUA	SB10IacR	Root1280IacR	7L1I	SD12IacR	SB9IacR	SE2IacR	Root154IadR1	7KYM	3CDH	Root170IadR	Root565IadR	Root83IadR	Root473IadR	Root411IadR	Root434IadR	Root318D1IadR	7KFO
	Root1294IacR2	1	0.90821	0.91252	0.84168	0.8801	0.88012	0.87998	0.79538	0.74413	0.84117	0.85412	0.86193	0.79852	0.78317	0.78204	0.86046	0.84812	0.80077	0.68286	0.74585	0.69037	0.70955	0.75478	0.75366	0.75139	0.76479	0.73904
	Root50IacR2		1	0.97003	0.85167	0.85541	0.85954	0.8614	0.79155	0.73492	0.84693	0.83607	0.84427	0.78839	0.79577	0.80161	0.84396	0.84577	0.79941	0.67245	0.74886	0.68934	0.71292	0.76451	0.76526	0.76152	0.77551	0.7459
	Root720IacR2			1	0.84854	0.85677	0.86109	0.86207	0.79021	0.74017	0.83996	0.83919	0.84356	0.78925	0.78295	0.78724	0.8437	0.84562	0.80026	0.6785	0.74246	0.68372	0.70742	0.7501	0.75219	0.74826	0.76153	0.73686
	Root154IacR2				1	0.88043	0.88418	0.88846	0.79008	0.75444	0.87736	0.85431	0.85961	0.78368	0.76979	0.76798	0.85849	0.84916	0.78704	0.71314	0.72403	0.66163	0.68729	0.74078	0.73702	0.73526	0.74866	0.74665
	Root1294IacR1					1	0.99003	0.99036	0.80532	0.75381	0.86841	0.87384	0.8815	0.80302	0.79489	0.79513	0.87772	0.87402	0.78216	0.69248	0.72822	0.66405	0.69317	0.73297	0.73116	0.72967	0.7447	0.72185
	Root50IacR1						1	0.99718	0.80534	0.75454	0.86711	0.87156	0.88064	0.80397	0.79203	0.79134	0.87639	0.87611	0.78175	0.69132	0.72557	0.66225	0.69087	0.72898	0.72842	0.7255	0.74157	0.72081
	Root720IacR1							1	0.81034	0.75563	0.872	0.87165	0.88118	0.804	0.79143	0.79099	0.87707	0.87578	0.78351	0.6911	0.72749	0.66359	0.69243	0.732	0.73043	0.72885	0.74375	0.72183
	SE9IacR								1	0.70362	0.83834	0.80097	0.80492	0.80429	0.79434	0.78629	0.80755	0.82944	0.74683	0.61893	0.68989	0.64649	0.67737	0.69985	0.70408	0.70265	0.70527	0.66845
	7L19									1	0.7994	0.76645	0.76536	0.70345	0.68804	0.68236	0.76467	0.75245	0.79371	0.77804	0.64739	0.58624	0.6181	0.6541	0.65026	0.64812	0.6594	0.75583
	7KUA										1	0.86985	0.86919	0.80079	0.78589	0.77991	0.87479	0.88987	0.84584	0.70316	0.71775	0.6473	0.68329	0.72487	0.71862	0.71654	0.73146	0.7442
	SB10IacR											1	0.97953	0.86539	0.87852	0.88386	0.98231	0.88216	0.8149	0.70684	0.74366	0.68295	0.70708	0.75055	0.74948	0.74724	0.76137	0.74832
	Root1280IacR												1	0.85596	0.86683	0.87179	0.98775	0.88062	0.82223	0.70659	0.75284	0.69028	0.71513	0.75986	0.75845	0.75654	0.77217	0.7561
	7L1I													1	0.87147	0.86063	0.87123	0.80914	0.74642	0.64176	0.70622	0.6607	0.68735	0.69081	0.70127	0.69663	0.7016	0.67602
	SD12IacR														1	0.97421	0.87249	0.7963	0.73521	0.63389	0.70821	0.67965	0.70598	0.69289	0.6991	0.69728	0.70337	0.67476
	SB9IacR															1	0.87387	0.79357	0.7357	0.63467	0.71588	0.68778	0.71452	0.69974	0.7062	0.7044	0.70921	0.68109
	SE2IacR																1	0.87899	0.81883	0.6993	0.74445	0.68328	0.70921	0.75675	0.75581	0.75369	0.76849	0.74775
	Root154IadR1																	1	0.79166	0.70293	0.71951	0.65868	0.68704	0.74713	0.74854	0.74451	0.75385	0.73731
	7KYM																		1	0.70959	0.7221	0.65076	0.69006	0.72964	0.72672	0.72418	0.73754	0.79005
	3CDH																			1	0.68802	0.62245	0.65296	0.68147	0.67805	0.67673	0.69008	0.80423
	Root170IadR																				1	0.79236	0.83525	0.81194	0.81827	0.81606	0.82151	0.78633
	Root565IadR																					1	0.78557	0.74227	0.74613	0.75107	0.75638	0.70159
	Root83IadR																						1	0.78657	0.79244	0.79077	0.79488	0.74386
	Root473IadR																							1	0.94642	0.93902	0.94362	0.82151
	Root411IadR																								1	0.98074	0.95482	0.82442
	Root434IadR																									1	0.97119	0.82041
	Root318D1IadR																										1	0.83446
	7KFO																											1
all pairwised TM scores		TM score2
		Root1294IacR2	Root50IacR2	Root720IacR2	Root154IacR2	Root1294IacR1	Root50IacR1	Root720IacR1	SE9IacR	7L19	7KUA	SB10IacR	Root1280IacR	7L1I	SD12IacR	SB9IacR	SE2IacR	Root154IadR1	7KYM	3CDH	Root170IadR	Root565IadR	Root83IadR	Root473IadR	Root411IadR	Root434IadR	Root318D1IadR	7KFO
TM score1	Root1294IacR2	1	0.90821	0.91252	0.84168	0.8801	0.88012	0.87998	0.85613	0.74413	0.84117	0.85412	0.86193	0.85001	0.85661	0.85534	0.86046	0.84812	0.80077	0.68286	0.77529	0.79144	0.7776	0.75478	0.762	0.75967	0.76479	0.73904
	Root50IacR2	0.90821	1	0.97003	0.85167	0.85541	0.85954	0.8614	0.85208	0.73492	0.84693	0.83607	0.84427	0.83904	0.86913	0.87586	0.84396	0.84577	0.79941	0.67245	0.77842	0.79011	0.78125	0.76451	0.77384	0.77001	0.77551	0.7459
	Root720IacR2	0.91252	0.97003	1	0.84854	0.85677	0.86109	0.86207	0.85062	0.74017	0.83996	0.83919	0.84356	0.84011	0.85532	0.85969	0.8437	0.84562	0.80026	0.6785	0.77151	0.78302	0.77499	0.7501	0.7605	0.75649	0.76153	0.73686
	Root154IacR2	0.8726	0.88313	0.87984	1	0.91325	0.91711	0.92186	0.88189	0.75444	0.87736	0.86988	0.87533	0.86436	0.87268	0.87066	0.87418	0.86957	0.78704	0.71314	0.77785	0.78209	0.77776	0.76572	0.77037	0.76841	0.77422	0.74665
	Root1294IacR1	0.8801	0.85541	0.85677	0.88043	1	0.99003	0.99036	0.86684	0.75381	0.86841	0.87384	0.8815	0.85432	0.87003	0.87007	0.87772	0.87402	0.78216	0.69248	0.75611	0.75814	0.7582	0.73297	0.73901	0.73746	0.7447	0.72185
	Root50IacR1	0.88012	0.85954	0.86109	0.88418	0.99003	1	0.99718	0.86699	0.75454	0.86711	0.87156	0.88064	0.85557	0.86689	0.86593	0.87639	0.87611	0.78175	0.69132	0.75333	0.7559	0.75551	0.72898	0.73631	0.73326	0.74157	0.72081
	Root720IacR1	0.87998	0.8614	0.86207	0.88846	0.99036	0.99718	1	0.87242	0.75563	0.872	0.87165	0.88118	0.85562	0.86638	0.86571	0.87707	0.87578	0.78351	0.6911	0.75537	0.75756	0.75739	0.732	0.73829	0.73665	0.74375	0.72183
	SE9IacR	0.79538	0.79155	0.79021	0.79008	0.80532	0.80534	0.81034	1	0.70362	0.83834	0.80097	0.80492	0.80429	0.80729	0.79903	0.80755	0.82944	0.74683	0.61893	0.68989	0.68864	0.69115	0.69985	0.70408	0.70265	0.70527	0.66845
	7L19	0.90326	0.88985	0.89754	0.88287	0.91866	0.91979	0.92145	0.92458	1	0.92147	0.9153	0.91379	0.90975	0.91579	0.90618	0.91272	0.90318	0.8823	0.78314	0.7996	0.79398	0.80411	0.7767	0.78149	0.77836	0.78421	0.78448
	7KUA	0.88804	0.89398	0.88639	0.89364	0.91761	0.91618	0.92156	0.95724	0.7994	1	0.90233	0.90163	0.90113	0.90881	0.90111	0.90764	0.929	0.84584	0.70316	0.78303	0.7756	0.78472	0.76102	0.76244	0.76014	0.76813	0.7442
	SB10IacR	0.86939	0.85091	0.85413	0.85431	0.88962	0.8873	0.88741	0.87674	0.76645	0.86985	1	0.97953	0.93971	0.98493	0.99146	0.98231	0.8875	0.8149	0.70684	0.78571	0.79489	0.78693	0.76282	0.77002	0.76768	0.77397	0.74832
	Root1280IacR	0.87739	0.85941	0.8587	0.85961	0.89742	0.8966	0.89715	0.88104	0.76536	0.86919	0.97953	1	0.92923	0.97157	0.97765	0.98775	0.8859	0.82223	0.70659	0.79588	0.80446	0.79694	0.77241	0.77948	0.77742	0.78508	0.7561
	7L1I	0.79852	0.78839	0.78925	0.78368	0.80302	0.80397	0.804	0.81318	0.70345	0.80079	0.86539	0.85596	1	0.89587	0.8846	0.87123	0.80914	0.74642	0.64176	0.70622	0.7111	0.70853	0.69081	0.70127	0.69663	0.7016	0.67602
	SD12IacR	0.78317	0.79577	0.78295	0.76979	0.79489	0.79203	0.79143	0.79434	0.68804	0.78589	0.87852	0.86683	0.87147	1	0.97421	0.87249	0.7963	0.73521	0.63389	0.70821	0.71418	0.70959	0.69289	0.6991	0.69728	0.70337	0.67476
	SB9IacR	0.78204	0.80161	0.78724	0.76798	0.79513	0.79134	0.79099	0.78629	0.68236	0.77991	0.88386	0.87179	0.86063	0.97421	1	0.87387	0.79357	0.7357	0.63467	0.71588	0.72312	0.7182	0.69974	0.7062	0.7044	0.70921	0.68109
	SE2IacR	0.87584	0.85906	0.8588	0.85849	0.8935	0.8922	0.89291	0.88429	0.76467	0.87479	0.98231	0.98775	0.94687	0.97808	0.97977	1	0.88425	0.81883	0.6993	0.78639	0.79478	0.78956	0.76922	0.77675	0.77449	0.78132	0.74775
	Root154IadR1	0.85821	0.85581	0.85568	0.84916	0.88458	0.88673	0.88638	0.90312	0.75245	0.88987	0.88216	0.88062	0.87161	0.88191	0.87864	0.87899	1	0.79166	0.70293	0.75551	0.7604	0.75995	0.75512	0.7646	0.76039	0.76198	0.73731
	7KYM	0.87287	0.87133	0.87227	0.82613	0.85133	0.85072	0.85279	0.87491	0.79371	0.87315	0.87175	0.87992	0.86354	0.87515	0.87598	0.876	0.85191	1	0.70959	0.8151	0.81001	0.82177	0.78954	0.7957	0.79266	0.79882	0.79005
	3CDH	0.81453	0.80063	0.81011	0.82313	0.82657	0.82497	0.82482	0.79018	0.77804	0.79495	0.82942	0.82875	0.81174	0.82331	0.82431	0.81942	0.82979	0.77864	1	0.85659	0.85467	0.8579	0.80981	0.81585	0.81383	0.82143	0.83122
	Root170IadR	0.74585	0.74886	0.74246	0.72403	0.72822	0.72557	0.72749	0.71154	0.64739	0.71775	0.74366	0.75284	0.72086	0.74221	0.75052	0.74445	0.71951	0.7221	0.68802	1	0.88166	0.8854	0.81194	0.81827	0.81606	0.82151	0.78633
	Root565IadR	0.69037	0.68934	0.68372	0.66163	0.66405	0.66225	0.66359	0.64649	0.58624	0.6473	0.68295	0.69028	0.6607	0.67965	0.68778	0.68328	0.65868	0.65076	0.62245	0.79236	1	0.78557	0.74227	0.74613	0.75107	0.75638	0.70159
	Root83IadR	0.70955	0.71292	0.70742	0.68729	0.69317	0.69087	0.69243	0.67737	0.6181	0.68329	0.70708	0.71513	0.68735	0.70598	0.71452	0.70921	0.68704	0.69006	0.65296	0.83525	0.82489	1	0.78657	0.79244	0.79077	0.79488	0.74386
	Root473IadR	0.75478	0.76451	0.7501	0.74078	0.73297	0.72898	0.732	0.74854	0.6541	0.72487	0.75055	0.75986	0.73115	0.75258	0.76038	0.75675	0.74713	0.72964	0.68147	0.84621	0.85834	0.86645	1	0.9581	0.95056	0.94362	0.82151
	Root411IadR	0.75366	0.76526	0.75219	0.73702	0.73116	0.72842	0.73043	0.7457	0.65026	0.71862	0.74948	0.75845	0.73475	0.75161	0.75963	0.75581	0.74854	0.72672	0.67805	0.84271	0.85186	0.86297	0.94642	1	0.98074	0.95482	0.82442
	Root434IadR	0.75139	0.76152	0.74826	0.73526	0.72967	0.7255	0.72885	0.74404	0.64812	0.71654	0.74724	0.75654	0.72966	0.74956	0.75752	0.75369	0.74451	0.72418	0.67673	0.84041	0.85731	0.86111	0.93902	0.98074	1	0.97119	0.82041
	Root318D1IadR	0.76479	0.77551	0.76153	0.74866	0.7447	0.74157	0.74375	0.75517	0.6594	0.73146	0.76137	0.77217	0.74317	0.76471	0.77157	0.76849	0.75385	0.73754	0.69008	0.85643	0.87433	0.87643	0.94362	0.96666	0.98336	1	0.83446
	7KFO	0.85364	0.86279	0.85131	0.8329	0.83172	0.83039	0.83185	0.82661	0.75583	0.81347	0.8492	0.85881	0.82489	0.84792	0.85728	0.84869	0.8412	0.84091	0.80423	0.96158	0.95118	0.96356	0.96318	0.98139	0.97568	0.98103	1

## Sheet: ST2
Pseudomonas_Root71									Achromobacter_Root170									Variovorax_Root473									Curvibacter_SE9									Sphingopyxis_Root154
Gene	baseMean	log2FoldChange	lfcSE	stat	pvalue	padj	Marker		Gene	baseMean	log2FoldChange	lfcSE	stat	pvalue	padj	Marker		Gene	baseMean	log2FoldChange	lfcSE	stat	pvalue	padj	Marker		Gene	baseMean	log2FoldChange	lfcSE	stat	pvalue	padj	Marker		Gene	baseMean	log2FoldChange	lfcSE	stat	pvalue	padj	Marker
HAAAELCE_00001_gene	845.285	0.286777	0.170713	1.67988	0.0929799	0.225604	0		EEDFELNL_00006_gene	123.991	-0.397045	0.286894	-1.38394	0.166376	0.425834	0		MKLGIIOE_00001_gene	5.02588	0.133087	0.811949	0.16391	0.869802	NA	0		KKIIADKH_00001_gene	1295.56	-1.18117	0.0952211	-12.4045	2.47e-35	4.34e-34	0		KAIKFGHD_00001_gene	4.29209	-0.899071	0.945928	-0.950464	0.341877	0.548768	0
HAAAELCE_00010_gene	348.784	1.31065	0.21859	5.99593	2.02e-09	5.08e-08	0		EEDFELNL_00015_gene	1766.29	0.209044	0.263786	0.792479	0.428082	0.677317	0		MKLGIIOE_00010_gene	5.52755	0.171901	0.761505	0.225738	0.821405	0.908724	0		KKIIADKH_00010_gene	78.2526	0.891575	0.268948	3.31505	0.000916272	0.00187026	0		KAIKFGHD_00010_gene	35.7757	0.197962	0.348327	0.568323	0.569816	0.745962	0
HAAAELCE_00102_gene	1213.94	0.291573	0.185415	1.57255	0.115824	0.263597	0		EEDFELNL_00106_gene	132.288	0.534044	0.388947	1.37305	0.169737	0.428788	0		MKLGIIOE_00100_gene	71.4767	-0.162535	0.279286	-0.581966	0.56059	0.734136	0		KKIIADKH_00101_gene	107.244	0.157401	0.216581	0.726755	0.467376	0.539145	0		KAIKFGHD_00104_gene	15.6213	0.879221	0.521104	1.68723	0.0915595	0.224271	0
HAAAELCE_01022_gene	343.825	-0.393097	0.265541	-1.48036	0.138777	0.298421	0		EEDFELNL_01014_gene	1881.76	-0.00201523	0.337269	-0.00597513	0.995233	0.997054	0		MKLGIIOE_01011_gene	36.1715	0.333962	0.386454	0.864172	0.387493	0.592862	0		KKIIADKH_01012_gene	2160.35	0.861647	0.115243	7.47677	7.62e-14	4.15e-13	0		KAIKFGHD_01019_gene	52839.8	-1.25921	0.145438	-8.65805	4.8e-18	3.17e-16	0
HAAAELCE_01023_gene	404.86	-0.535101	0.249278	-2.14661	0.0318247	0.102373	0		EEDFELNL_01015_gene	1387.94	0.510147	0.327473	1.55783	0.119274	0.358349	0		MKLGIIOE_01013_gene	410.691	0.126449	0.167058	0.756914	0.449101	0.649335	0		KKIIADKH_01013_gene	2040.55	-0.220335	0.0980866	-2.24633	0.0246828	0.0396279	0		KAIKFGHD_01020_gene	17.1754	-0.496718	0.53518	-0.928132	0.353339	0.561493	0
HAAAELCE_01024_gene	0	NA	NA	NA	NA	NA	0		EEDFELNL_01016_gene	237.172	0.384898	0.414117	0.929443	0.352659	0.614823	0		MKLGIIOE_01014_gene	1639.61	0.11933	0.14863	0.802868	0.422051	0.623051	0		KKIIADKH_01014_gene	463.693	-0.646772	0.13417	-4.82056	1.43e-06	4.17e-06	0		KAIKFGHD_01021_gene	5.88687	-0.192429	0.823555	-0.233657	0.815252	0.90294	0
HAAAELCE_01025_gene	104.361	0.0430869	0.301542	0.142889	0.886378	0.940408	0		EEDFELNL_01017_gene	4808.47	-0.194909	0.546127	-0.356893	0.721172	0.876113	0		MKLGIIOE_01015_gene	4235.39	0.147156	0.147384	0.998449	0.318061	0.52859	0		KKIIADKH_01015_gene	317.794	0.0553787	0.180485	0.306833	0.75897	0.806518	0		KAIKFGHD_01022_gene	13.3681	1.55216	1.32726	1.16944	0.242225	0.440586	0
HAAAELCE_01026_gene	149.962	-0.501069	0.241834	-2.07195	0.03827	0.118613	0		EEDFELNL_01018_gene	130.686	-0.37427	0.503474	-0.743377	0.457254	0.698497	0		MKLGIIOE_01016_gene	1595.23	-0.0263522	0.132377	-0.199069	0.842209	0.92088	0		KKIIADKH_01016_gene	119.528	-0.490895	0.199778	-2.4572	0.0140023	0.0237521	0		KAIKFGHD_01023_gene	27.6505	0.0862829	0.399423	0.216019	0.828973	0.907506	0
HAAAELCE_01027_gene	822.443	0.390555	0.181072	2.15691	0.0310131	0.100465	0		EEDFELNL_01019_gene	5284.8	-0.325739	0.272207	-1.19666	0.231439	0.501582	0		MKLGIIOE_01017_gene	1033.7	0.0461351	0.155779	0.296157	0.76711	0.876331	0		KKIIADKH_01017_gene	72.2804	-0.800695	0.307513	-2.60378	0.00922024	0.0160681	0		KAIKFGHD_01024_gene	14.2926	1.08105	0.558735	1.93481	0.053013	0.149686	0
HAAAELCE_01028_gene	491.674	-0.21345	0.226919	-0.94064	0.346889	0.548661	0		EEDFELNL_01020_gene	27.9241	-1.07979	0.856272	-1.26104	0.207295	0.473439	0		MKLGIIOE_01018_gene	331.796	0.174663	0.185466	0.941752	0.34632	0.555205	0		KKIIADKH_01018_gene	500.087	-0.731743	0.12256	-5.97048	2.37e-09	8.99e-09	0		KAIKFGHD_01025_gene	151.864	-0.885646	0.245998	-3.60022	0.00031795	0.00217841	0
HAAAELCE_01029_gene	14.9163	-0.751246	0.680658	-1.1037	0.269721	0.468195	0		EEDFELNL_01021_gene	79.7814	-0.710241	0.625281	-1.13588	0.256009	0.528285	0		MKLGIIOE_01019_gene	256.626	0.195712	0.167469	1.16865	0.242546	0.445383	0		KKIIADKH_01019_gene	153.065	-1.81616	0.183751	-9.8838	4.89e-23	4.81e-22	0		KAIKFGHD_01026_gene	14.7633	-0.369071	0.532466	-0.693134	0.488225	0.685226	0
HAAAELCE_01030_gene	120.823	0.841555	0.269291	3.12508	0.00177759	0.0104497	0		EEDFELNL_01022_gene	38.7715	-0.475534	0.462552	-1.02807	0.303919	0.575738	0		MKLGIIOE_01020_gene	185.402	-0.0707298	0.185983	-0.380303	0.703721	0.832674	0		KKIIADKH_01020_gene	44.5957	-1.40048	0.337617	-4.14814	3.35e-05	8.25e-05	0		KAIKFGHD_01027_gene	1544.54	-1.02284	0.13942	-7.33638	2.19e-13	9.05e-12	0
HAAAELCE_01032_gene	53.6552	-0.420616	0.303794	-1.38454	0.166193	0.337646	0		EEDFELNL_01023_gene	194.126	-0.682762	0.420488	-1.62374	0.104432	0.335681	0		MKLGIIOE_01021_gene	296.929	0.244675	0.162994	1.50113	0.133322	0.300692	0		KKIIADKH_01021_gene	47.4427	-1.33588	0.30418	-4.39173	1.12e-05	2.95e-05	0		KAIKFGHD_01028_gene	71.7185	0.285302	0.267221	1.06766	0.285672	0.489512	0
HAAAELCE_00103_gene	102.136	0.371586	0.261235	1.42242	0.154904	0.320492	0		EEDFELNL_00107_gene	1120.73	0.26612	0.214491	1.2407	0.214716	0.482036	0		MKLGIIOE_00101_gene	563.691	0.146354	0.148747	0.983913	0.325158	0.53571	0		KKIIADKH_00102_gene	398.258	-0.890013	0.124611	-7.14234	9.18e-13	4.61e-12	0		KAIKFGHD_00105_gene	4.45805	-0.988768	0.946117	-1.04508	0.295986	0.50098	0
HAAAELCE_01033_gene	101.298	0.211323	0.270486	0.781272	0.434642	0.630214	0		EEDFELNL_01024_gene	638.595	-0.960103	0.602437	-1.5937	0.111004	0.347827	0		MKLGIIOE_01022_gene	1776.48	-0.0196411	0.167933	-0.116958	0.906893	0.955686	0		KKIIADKH_01022_gene	996.947	0.0442839	0.116497	0.380128	0.70385	0.756878	0		KAIKFGHD_01029_gene	44.5398	0.540188	0.349324	1.54638	0.122012	0.27895	0
HAAAELCE_01034_gene	3003.56	-1.73266	0.298091	-5.81252	6.15e-09	1.4e-07	0		EEDFELNL_01025_gene	553.259	-1.21681	0.677037	-1.79726	0.0722943	0.279214	0		MKLGIIOE_01023_gene	678.264	0.267767	0.170547	1.57005	0.116404	0.276237	0		KKIIADKH_01023_gene	834.639	-0.747898	0.111205	-6.7254	1.75e-11	7.98e-11	0		KAIKFGHD_01030_gene	54.454	-1.16931	0.355038	-3.29347	0.000989606	0.00578259	0
HAAAELCE_01035_gene	36.5348	-1.99213	0.776499	-2.56552	0.010302	0.0431464	0		EEDFELNL_01026_gene	16.1114	-0.859124	0.99443	-0.863935	0.387623	NA	0		MKLGIIOE_01024_gene	186.271	0.078873	0.198371	0.397603	0.690923	0.823039	0		KKIIADKH_01024_gene	3648.03	0.815294	0.10279	7.93162	2.16e-15	1.33e-14	0		KAIKFGHD_01031_gene	8.40428	-0.587563	0.771014	-0.762065	0.446021	0.647372	0
HAAAELCE_01036_gene	489.097	-0.285116	0.262211	-1.08735	0.276881	0.47628	0		EEDFELNL_01027_gene	108.311	-1.12374	0.769041	-1.46122	0.143955	0.396399	0		MKLGIIOE_01025_gene	48.415	-0.301338	0.309123	-0.974816	0.329651	0.53818	0		KKIIADKH_01025_gene	453.861	0.980266	0.16165	6.06413	1.33e-09	5.18e-09	0		KAIKFGHD_01032_gene	10.2981	-1.06054	0.630384	-1.68237	0.0924976	0.225795	0
HAAAELCE_01037_gene	47.1736	-1.1841	0.389043	-3.04363	0.00233742	0.0130329	0		EEDFELNL_01028_gene	9.0378	-0.202754	0.984193	-0.20601	0.836783	NA	0		MKLGIIOE_01026_gene	160.052	0.284227	0.199654	1.42359	0.154564	0.333102	0		KKIIADKH_01026_gene	134.53	0.790349	0.200859	3.93485	8.32e-05	0.000195965	0		KAIKFGHD_01033_gene	9.0537	0.453531	0.674815	0.672082	0.501531	0.695535	0
HAAAELCE_01038_gene	20.1546	-1.00945	0.49398	-2.0435	0.0410025	0.124571	0		EEDFELNL_01029_gene	3018.16	0.206384	0.331048	0.623428	0.533003	0.756325	0		MKLGIIOE_01027_gene	222.457	0.509024	0.206566	2.46422	0.0137312	0.0542687	0		KKIIADKH_01027_gene	87.7193	0.469082	0.233614	2.00793	0.0446503	0.0680806	0		KAIKFGHD_01034_gene	5.13444	1.64683	1.01245	1.62657	0.103828	0.246169	0
HAAAELCE_01039_gene	114.599	-0.9268	0.257767	-3.5955	0.000323775	0.00244158	0		EEDFELNL_01030_gene	111.711	0.837854	0.326801	2.56381	0.0103531	0.0904941	0		MKLGIIOE_01028_gene	210.367	0.569714	0.195492	2.91426	0.00356536	0.0182994	0		KKIIADKH_01028_gene	136.765	0.937429	0.206579	4.53787	5.68e-06	1.54e-05	0		KAIKFGHD_01035_gene	23.9794	1.68081	0.499712	3.36356	0.000769443	0.00464809	0
HAAAELCE_01040_gene	174.126	-0.0801948	0.240064	-0.334056	0.738337	0.854428	0		EEDFELNL_01031_gene	268.29	-1.20506	0.929617	-1.2963	0.194873	0.456741	0		MKLGIIOE_01029_gene	125.351	0.430129	0.219725	1.95757	0.0502799	0.150137	0		KKIIADKH_01029_gene	101.028	0.756779	0.222706	3.39811	0.000678521	0.00141407	0		KAIKFGHD_01036_gene	25.8851	1.09433	0.471778	2.31958	0.0203637	0.071066	0
HAAAELCE_01041_gene	156.228	-0.438747	0.255573	-1.71672	0.0860303	0.214493	0		EEDFELNL_01032_gene	45.3551	-0.544242	0.428939	-1.26881	0.204509	0.470026	0		MKLGIIOE_01030_gene	63.0762	-0.0389675	0.256839	-0.15172	0.879408	0.941082	0		KKIIADKH_01030_gene	73.4168	0.975413	0.261203	3.73431	0.00018823	0.00042645	0		KAIKFGHD_01037_gene	45.3222	-0.63835	0.334513	-1.9083	0.0563528	0.156743	0
HAAAELCE_01042_gene	208.214	-0.279663	0.341565	-0.81877	0.412918	0.611894	0		EEDFELNL_01033_gene	55.26	-1.2499	0.372411	-3.35625	0.000790072	0.0137313	0		MKLGIIOE_01031_gene	31.4759	-0.0829114	0.347005	-0.238934	0.811157	0.902322	0		KKIIADKH_01031_gene	241.046	0.0529666	0.146307	0.362023	0.717335	0.768836	0		KAIKFGHD_01038_gene	197.986	0.7292	0.219524	3.32174	0.000894591	0.00527772	0
HAAAELCE_00104_gene	261.626	0.275575	0.223015	1.23568	0.216579	0.406915	0		EEDFELNL_00108_gene	1529.88	-0.189675	0.264691	-0.716589	0.473628	0.711235	0		MKLGIIOE_00102_gene	639.542	0.162277	0.143509	1.13078	0.258146	0.46284	0		KKIIADKH_00103_gene	500.059	-0.621728	0.119662	-5.1957	2.04e-07	6.54e-07	0		KAIKFGHD_00106_gene	0.579051	-0.272085	2.76165	-0.0985227	0.921517	NA	0
HAAAELCE_01043_gene	200.362	0.244163	0.211818	1.1527	0.249032	0.446463	0		EEDFELNL_01034_gene	254.524	-0.979367	0.296745	-3.30037	0.000965585	0.0159543	0		MKLGIIOE_01032_gene	170.258	-0.30444	0.255477	-1.19165	0.233398	0.434981	0		KKIIADKH_01032_gene	64.143	-0.82275	0.288753	-2.84932	0.00438123	0.00804855	0		KAIKFGHD_01039_gene	4.26852	-0.228472	0.956777	-0.238794	0.811265	0.900263	0
HAAAELCE_01044_gene	277.974	0.140789	0.220037	0.639843	0.522275	0.703562	0		EEDFELNL_01035_gene	243.149	-0.443879	0.265138	-1.67414	0.0941029	0.317023	0		MKLGIIOE_01033_gene	368.946	-0.364685	0.198455	-1.83762	0.0661183	0.181763	0		KKIIADKH_01033_gene	205.336	-0.8729	0.192335	-4.53844	5.67e-06	1.54e-05	0		KAIKFGHD_01040_gene	105.748	0.507829	0.245814	2.0659	0.0388376	0.118897	0
HAAAELCE_01045_gene	75.501	0.7364	0.421382	1.74759	0.0805358	0.204394	0		EEDFELNL_01036_gene	444.489	0.0216769	0.315229	0.0687653	0.945176	0.980011	0		MKLGIIOE_01034_gene	98.1446	-0.163627	0.26982	-0.606433	0.544227	0.721594	0		KKIIADKH_01034_gene	91.5938	-1.35031	0.226843	-5.95265	2.64e-09	9.99e-09	0		KAIKFGHD_01041_gene	343.198	-0.73409	0.17151	-4.28016	1.87e-05	0.000178399	0
HAAAELCE_01046_gene	139.285	0.372881	0.240133	1.55281	0.120468	0.271201	0		EEDFELNL_01037_gene	168.987	0.129819	0.347795	0.373262	0.708953	0.871273	0		MKLGIIOE_01035_gene	96.9075	-0.20458	0.24628	-0.830683	0.406153	0.609229	0		KKIIADKH_01035_gene	545.287	0.0544887	0.133849	0.407091	0.683941	0.740641	0		KAIKFGHD_01042_gene	171.222	0.0817985	0.199995	0.409004	0.682537	0.825859	0
HAAAELCE_01047_gene	218.854	0.255357	0.229459	1.11287	0.265765	0.463494	0		EEDFELNL_01038_gene	53.2309	0.697378	0.371887	1.87524	0.0607593	0.257949	0		MKLGIIOE_01036_gene	81.5488	0.160368	0.247619	0.64764	0.517218	0.702829	0		KKIIADKH_01036_gene	132.847	-0.613625	0.189638	-3.23576	0.00121319	0.00243219	0		KAIKFGHD_01043_gene	78.9948	1.23364	0.300736	4.10207	4.09e-05	0.00035768	0
HAAAELCE_01048_gene	39.6793	-0.45428	0.384629	-1.18109	0.237568	0.433764	0		EEDFELNL_01039_gene	187.038	-0.125892	0.333529	-0.377456	0.705835	0.868987	0		MKLGIIOE_01037_gene	749.855	0.441702	0.164113	2.69146	0.00711407	0.0324789	0		KKIIADKH_01037_gene	585.116	0.134292	0.145456	0.92325	0.355877	0.426324	0		KAIKFGHD_01044_gene	32.0313	0.378076	0.366822	1.03068	0.302691	0.505796	0
HAAAELCE_01049_gene	156.308	-0.0568578	0.248128	-0.229147	0.818755	0.902753	0		EEDFELNL_01040_gene	192.775	-0.449758	0.483458	-0.930292	0.35222	0.614491	0		MKLGIIOE_01038_gene	5577.31	0.931055	0.154176	6.03892	1.55e-09	2.76e-08	0		KKIIADKH_01038_gene	290.054	-0.442468	0.17718	-2.49728	0.0125149	0.0214269	0		KAIKFGHD_01045_gene	17.0235	0.358986	0.486248	0.738278	0.460345	0.663002	0
HAAAELCE_01050_gene	474.38	0.278941	0.281927	0.98941	0.322462	0.524174	0		EEDFELNL_01041_gene	145.901	-0.3402	0.394436	-0.862499	0.388413	0.643656	0		MKLGIIOE_01039_gene	2478.07	0.816345	0.163328	4.99819	5.79e-07	7.42e-06	0		KKIIADKH_01039_gene	1472.54	0.338697	0.12058	2.80889	0.00497122	0.00902904	0		KAIKFGHD_01046_gene	55.1747	0.433647	0.3014	1.43878	0.150213	0.321489	0
HAAAELCE_01051_gene	1395.77	-0.184993	0.297579	-0.621661	0.534165	0.711876	0		EEDFELNL_01042_gene	63.4869	-0.120348	0.418651	-0.287467	0.773755	0.900939	0		MKLGIIOE_01040_gene	5808.62	0.962216	0.162988	5.90361	3.56e-09	6.08e-08	0		KKIIADKH_01040_gene	1019.82	-0.797823	0.115271	-6.92131	4.47e-12	2.12e-11	0		KAIKFGHD_01047_gene	6.27056	0.133209	0.876215	0.152028	0.879165	0.933277	0
HAAAELCE_01052_gene	1035.88	-0.155679	0.251543	-0.618896	0.535985	0.71344	0		EEDFELNL_01043_gene	218.125	-0.148655	0.403179	-0.368707	0.712346	0.872245	0		MKLGIIOE_01041_gene	1131.49	1.15445	0.139599	8.26973	1.34e-16	4.1e-15	0		KKIIADKH_01041_gene	176.506	-1.05993	0.221378	-4.78787	1.69e-06	4.85e-06	0		KAIKFGHD_01048_gene	5.78795	1.73694	1.00705	1.72478	0.0845664	0.211984	0
HAAAELCE_00105_gene	2783.69	0.838279	0.187434	4.47241	7.73e-06	9.55e-05	0		EEDFELNL_00109_gene	1063.76	-0.312484	0.27721	-1.12725	0.259638	0.531719	0		MKLGIIOE_00103_gene	157.327	0.0600892	0.19133	0.31406	0.753475	0.865577	0		KKIIADKH_00104_gene	1225.5	-0.784418	0.0991296	-7.91305	2.51e-15	1.53e-14	0		KAIKFGHD_00107_gene	18.0267	0.787688	0.498949	1.57869	0.114406	0.264664	0
HAAAELCE_01053_gene	405.731	0.0317869	0.251788	0.126245	0.899538	0.947238	0		EEDFELNL_01044_gene	121.619	0.71392	0.333612	2.13998	0.0323568	0.181652	0		MKLGIIOE_01042_gene	2339.4	0.987391	0.138527	7.1278	1.02e-12	2.44e-11	0		KKIIADKH_01042_gene	85.3477	0.46842	0.249955	1.87402	0.0609282	0.0898794	0		KAIKFGHD_01049_gene	58.4673	-0.692054	0.293033	-2.36169	0.0181919	0.0649929	0
HAAAELCE_01054_gene	1078.28	-0.364836	0.250169	-1.45836	0.144742	0.307012	0		EEDFELNL_01045_gene	127.984	0.506251	0.394388	1.28364	0.199269	0.462725	0		MKLGIIOE_01043_gene	911.117	0.72289	0.142418	5.07583	3.86e-07	5.1e-06	0		KKIIADKH_01043_gene	787.887	0.795292	0.111711	7.1192	1.09e-12	5.42e-12	0		KAIKFGHD_01050_gene	215.199	0.617603	0.211101	2.92563	0.00343759	0.0167925	0
HAAAELCE_01055_gene	226.338	0.64498	0.320307	2.01363	0.0440485	0.131787	0		EEDFELNL_01046_gene	101.103	0.538238	0.3268	1.647	0.0995585	0.329071	0		MKLGIIOE_01044_gene	1243.1	0.324044	0.14275	2.27	0.0232073	0.0840281	0		KKIIADKH_01044_gene	307.182	-1.21311	0.138681	-8.74746	2.18e-18	1.64e-17	0		KAIKFGHD_01051_gene	15.5619	0.248698	0.535484	0.464436	0.642336	0.795645	0
HAAAELCE_01056_gene	4167.27	0.2359	0.199891	1.18015	0.237942	0.433764	0		EEDFELNL_01047_gene	38.8424	0.331239	0.39274	0.843405	0.399002	0.652489	0		MKLGIIOE_01045_gene	1655.3	-0.0557956	0.129066	-0.432303	0.665522	0.807796	0		KKIIADKH_01045_gene	163.181	-1.00418	0.193105	-5.20016	1.99e-07	6.4e-07	0		KAIKFGHD_01052_gene	90.3627	-0.0732013	0.248467	-0.294611	0.768291	0.873423	0
HAAAELCE_01057_gene	156.707	0.456689	0.218766	2.08757	0.0368368	0.115011	0		EEDFELNL_01048_gene	7115.42	-0.145109	0.379879	-0.381987	0.702471	0.868214	0		MKLGIIOE_01046_gene	417.645	0.539214	0.177497	3.03787	0.00238255	0.0132344	0		KKIIADKH_01046_gene	404.79	-1.36396	0.135029	-10.1013	5.45e-24	5.73e-23	0		KAIKFGHD_01053_gene	67.234	-0.172483	0.306925	-0.561971	0.574136	0.748471	0
HAAAELCE_01058_gene	1286.09	0.365495	0.169628	2.15468	0.0311869	0.10091	0		EEDFELNL_01049_gene	860.657	0.336875	0.417457	0.806968	0.419685	0.670389	0		MKLGIIOE_01047_gene	208.697	0.529933	0.191167	2.77209	0.00556973	0.0264408	0		KKIIADKH_01047_gene	138.644	0.213565	0.180119	1.18569	0.235744	0.298609	0		KAIKFGHD_01054_gene	15.7156	0.125052	0.579011	0.215976	0.829007	0.907506	0
HAAAELCE_01059_gene	822.45	0.0555836	0.169485	0.327957	0.742944	0.857781	0		EEDFELNL_01050_gene	352.092	0.076045	0.271573	0.280017	0.779465	0.904534	0		MKLGIIOE_01048_gene	133.252	0.294982	0.196274	1.50291	0.132862	0.300081	0		KKIIADKH_01048_gene	117.484	-0.601448	0.206406	-2.91391	0.00356936	0.0066522	0		KAIKFGHD_01055_gene	128.725	0.428676	0.225681	1.89948	0.0575019	0.159293	0
HAAAELCE_01060_gene	104.435	-0.824142	0.304124	-2.70989	0.00673062	0.0308324	0		EEDFELNL_01051_gene	1324.16	-0.0838546	0.287505	-0.291664	0.770544	0.899068	0		MKLGIIOE_01049_gene	1138.92	0.114026	0.136175	0.837352	0.402395	0.605566	0		KKIIADKH_01049_gene	198.909	-1.47609	0.176022	-8.38581	5.04e-17	3.48e-16	0		KAIKFGHD_01056_gene	44.8494	1.04317	0.326853	3.19157	0.00141504	0.00790249	0
HAAAELCE_01061_gene	4138.14	-1.06058	0.206789	-5.12879	2.92e-07	4.99e-06	0		EEDFELNL_01052_gene	292.265	-0.38961	0.286397	-1.36038	0.173708	0.433449	0		MKLGIIOE_01050_gene	524.413	0.210149	0.141977	1.48016	0.13883	0.309068	0		KKIIADKH_01050_gene	520.378	-1.97068	0.123766	-15.9226	4.41e-57	1.76e-55	0		KAIKFGHD_01057_gene	21.7501	0.88965	0.477622	1.86266	0.0625095	0.170224	0
HAAAELCE_01062_gene	1108.3	-1.2178	0.220934	-5.51205	3.55e-08	6.97e-07	0		EEDFELNL_01053_gene	160.701	0.211543	0.475299	0.445074	0.656266	0.840585	0		MKLGIIOE_01051_gene	95.4291	0.498245	0.24659	2.02054	0.0433272	0.133818	0		KKIIADKH_01051_gene	139.663	-1.52005	0.198958	-7.64007	2.17e-14	1.25e-13	0		KAIKFGHD_01058_gene	37.5235	0.577737	0.343837	1.68026	0.0929064	0.226535	0
HAAAELCE_00106_gene	733.13	-0.148654	0.201507	-0.737709	0.460691	0.651627	0		EEDFELNL_00110_gene	1706.5	-0.321241	0.223701	-1.43603	0.150995	0.403492	0		MKLGIIOE_00105_gene	24.8145	-0.072508	0.397831	-0.182258	0.85538	0.927672	0		KKIIADKH_00105_gene	48.5243	-0.217885	0.358716	-0.607402	0.543584	0.611389	0		KAIKFGHD_00108_gene	131.844	-0.000964944	0.22339	-0.00431955	0.996554	0.997918	0
HAAAELCE_01063_gene	29824.7	0.0544008	0.234681	0.231808	0.816687	0.901838	0		EEDFELNL_01054_gene	321.598	0.0107098	0.358058	0.029911	0.976138	0.990272	0		MKLGIIOE_01052_gene	131.995	0.12793	0.204605	0.625253	0.531805	0.714321	0		KKIIADKH_01052_gene	137.075	-0.138923	0.202235	-0.686939	0.492121	0.562336	0		KAIKFGHD_01059_gene	145.744	-0.31587	0.229872	-1.37411	0.169407	0.350044	0
HAAAELCE_01064_gene	20.5521	-0.346033	0.551107	-0.627888	0.530078	0.709265	0		EEDFELNL_01055_gene	321.211	0.166085	0.262852	0.631857	0.527481	0.752065	0		MKLGIIOE_01053_gene	29.3986	-0.746783	0.413215	-1.80725	0.0707235	0.190422	0		KKIIADKH_01053_gene	41.6081	-0.0257457	0.333623	-0.0771701	0.938488	0.953312	0		KAIKFGHD_01060_gene	71.1679	0.685327	0.282869	2.42277	0.0154025	0.0567049	0
HAAAELCE_01065_gene	33.9867	-0.611073	0.459432	-1.33006	0.183498	0.362675	0		EEDFELNL_01056_gene	1268.89	0.182633	0.760416	0.240175	0.810195	0.922163	0		MKLGIIOE_01054_gene	291.076	0.197185	0.18693	1.05486	0.291488	0.500991	0		KKIIADKH_01054_gene	90.2485	-0.349455	0.217539	-1.6064	0.108186	0.149458	0		KAIKFGHD_01061_gene	46.55	-0.11474	0.325556	-0.352445	0.724505	0.848202	0
HAAAELCE_01066_gene	1.47012	-0.0405281	1.64735	-0.0246019	0.980372	NA	0		EEDFELNL_01057_gene	216.144	-0.377163	0.667199	-0.565294	0.571874	0.78804	0		MKLGIIOE_01055_gene	170.1	-0.171028	0.188664	-0.906518	0.364662	0.571007	0		KKIIADKH_01055_gene	244.589	-0.207712	0.150916	-1.37634	0.168715	0.222219	0		KAIKFGHD_01062_gene	17.385	0.0587671	0.510652	0.115083	0.90838	0.952491	0
HAAAELCE_01067_gene	47.5484	0.461421	0.401721	1.14861	0.250717	0.447738	0		EEDFELNL_01058_gene	1.53862	0.0165461	1.40626	0.011766	0.990612	NA	0		MKLGIIOE_01056_gene	271.466	0.705919	0.193858	3.64142	0.000271141	0.00204432	0		KKIIADKH_01056_gene	723.01	-0.956073	0.106638	-8.96555	3.09e-19	2.43e-18	0		KAIKFGHD_01063_gene	76.7562	0.660763	0.275449	2.39886	0.0164463	0.0595395	0
HAAAELCE_01069_gene	31.6252	-0.116688	0.404851	-0.288224	0.773175	0.876275	0		EEDFELNL_01059_gene	160.66	-0.440176	0.302455	-1.45534	0.145575	0.396683	0		MKLGIIOE_01057_gene	450.426	1.37605	0.237821	5.78608	7.2e-09	1.2e-07	0		KKIIADKH_01057_gene	106.616	0.149857	0.202193	0.741157	0.458598	0.530484	0		KAIKFGHD_01064_gene	54.6013	1.04996	0.310532	3.38117	0.000721787	0.00438491	0
HAAAELCE_01070_gene	8.64712	0.745211	0.782767	0.952022	0.341086	0.543972	0		EEDFELNL_01060_gene	17.7584	-1.05271	0.681357	-1.54502	0.122341	NA	0		MKLGIIOE_01058_gene	275.445	2.41103	0.339911	7.09312	1.31e-12	3.08e-11	0		KKIIADKH_01058_gene	1900.19	-2.27068	0.0931553	-24.3752	3.13e-131	5.39e-129	0		KAIKFGHD_01065_gene	7.49179	2.35472	0.870814	2.70405	0.00685008	0.0294746	0
HAAAELCE_01072_gene	15.0857	-0.972787	0.651855	-1.49234	0.135611	0.295179	0		EEDFELNL_01061_gene	5.5821	0.694904	0.829225	0.838016	0.402022	NA	0		MKLGIIOE_01059_gene	686.488	2.64202	0.294763	8.96321	3.15e-19	1.16e-17	0		KKIIADKH_01059_gene	349.512	0.207521	0.159479	1.30125	0.193175	0.250545	0		KAIKFGHD_01066_gene	50.7059	0.651354	0.306885	2.12247	0.0337984	0.107538	0
HAAAELCE_01073_gene	22.2586	-0.335027	0.475961	-0.703896	0.481497	0.670839	0		EEDFELNL_01062_gene	2.76448	0.445126	1.25343	0.355128	0.722494	NA	0		MKLGIIOE_01060_gene	1044.67	2.21516	0.275203	8.0492	8.33e-16	2.41e-14	0		KKIIADKH_01060_gene	21.8941	0.354312	0.438219	0.808528	0.418787	0.49113	0		KAIKFGHD_01067_gene	17.4988	0.591313	0.514111	1.15017	0.250075	0.449528	0
HAAAELCE_01074_gene	385.131	-0.0232152	0.200786	-0.115621	0.907953	0.951747	0		EEDFELNL_01063_gene	8.5004	-0.466154	0.688225	-0.677327	0.498198	NA	0		MKLGIIOE_01061_gene	1111.71	0.105868	0.140722	0.752322	0.451857	0.651849	0		KKIIADKH_01061_gene	233.247	0.670805	0.160874	4.16976	3.05e-05	7.55e-05	0		KAIKFGHD_01068_gene	20.7536	0.207252	0.479006	0.432672	0.665253	0.81313	0
HAAAELCE_00107_gene	1583.84	0.575867	0.208321	2.76433	0.00570396	0.0270265	0		EEDFELNL_00111_gene	1111.16	-0.247029	0.185535	-1.33144	0.183045	0.443461	0		MKLGIIOE_00106_gene	34.856	-0.301206	0.330413	-0.911604	0.361977	0.568447	0		KKIIADKH_00106_gene	125.245	-0.921322	0.214524	-4.29472	1.75e-05	4.46e-05	0		KAIKFGHD_00109_gene	29.9811	-0.0480194	0.374998	-0.128052	0.898107	0.943882	0
HAAAELCE_01075_gene	5540.49	-1.28799	0.42535	-3.02806	0.00246127	0.0135727	0		EEDFELNL_01064_gene	21.8289	-0.082328	0.523969	-0.157124	0.875147	NA	0		MKLGIIOE_01062_gene	55.6157	-0.134765	0.303812	-0.443578	0.657348	0.803581	0		KKIIADKH_01062_gene	702.088	0.100942	0.109253	0.923927	0.355525	0.425989	0		KAIKFGHD_01069_gene	177.14	-0.912071	0.210606	-4.33069	1.49e-05	0.000147916	0
HAAAELCE_01077_gene	1225.15	-0.141313	0.170003	-0.831238	0.405839	0.604488	0		EEDFELNL_01065_gene	3.20695	-2.18491	1.7313	-1.262	0.206947	NA	0		MKLGIIOE_01063_gene	415.201	0.0130541	0.149784	0.0871525	0.93055	0.967514	0		KKIIADKH_01063_gene	232.598	0.23907	0.150614	1.5873	0.112444	0.154465	0		KAIKFGHD_01070_gene	152.904	0.41763	0.214971	1.94273	0.0520491	0.148299	0
HAAAELCE_01078_gene	341.411	-0.653733	0.283934	-2.30241	0.021312	0.0756056	0		EEDFELNL_01066_gene	5.09394	-0.602653	1.43974	-0.418586	0.675519	NA	0		MKLGIIOE_01064_gene	126.401	0.226412	0.207321	1.09208	0.274797	0.483156	0		KKIIADKH_01064_gene	150.338	0.293377	0.179058	1.63844	0.101329	0.140883	0		KAIKFGHD_01071_gene	35.9494	0.484417	0.365014	1.32712	0.184469	0.370406	0
HAAAELCE_01079_gene	319.43	0.163489	0.202894	0.805786	0.420366	0.616847	0		EEDFELNL_01067_gene	50.7186	-0.133053	0.329612	-0.403666	0.686458	0.857165	0		MKLGIIOE_01065_gene	766.636	-0.323404	0.150286	-2.15192	0.0314036	0.10489	0		KKIIADKH_01065_gene	74.4829	0.899068	0.244436	3.67813	0.000234948	0.000524777	0		KAIKFGHD_01072_gene	135.286	0.552268	0.251205	2.19847	0.0279153	0.091887	0
HAAAELCE_01080_gene	841.031	-0.618377	0.304177	-2.03295	0.0420571	0.126885	0		EEDFELNL_01068_gene	98.0361	-0.248973	0.273634	-0.909876	0.362888	0.62249	0		MKLGIIOE_01066_gene	182.027	-0.255291	0.189424	-1.34772	0.177749	0.363945	0		KKIIADKH_01066_gene	228.169	0.58344	0.159732	3.65262	0.000259577	0.000575395	0		KAIKFGHD_01073_gene	0.365711	-0.517848	3.26066	-0.158817	0.873813	NA	0
HAAAELCE_01081_gene	125.525	0.530543	0.249549	2.12601	0.0335028	0.106591	0		EEDFELNL_01069_gene	9.68238	0.315786	0.706963	0.44668	0.655106	NA	0		MKLGIIOE_01067_gene	481.418	-0.41087	0.161987	-2.53644	0.0111984	0.0464142	0		KKIIADKH_01067_gene	392.034	-0.785913	0.122775	-6.40126	1.54e-10	6.47e-10	0		KAIKFGHD_01074_gene	44.1115	-1.26659	0.366539	-3.45554	0.000549191	0.00346394	0
HAAAELCE_01082_gene	880.561	0.447031	0.174072	2.56808	0.0102265	0.0429932	0		EEDFELNL_01070_gene	2.51079	0.871651	1.14348	0.762277	0.445895	NA	0		MKLGIIOE_01068_gene	247.004	-0.387207	0.171986	-2.25139	0.0243609	0.0872804	0		KKIIADKH_01068_gene	668.548	-0.303747	0.111149	-2.73278	0.00628028	0.0112323	0		KAIKFGHD_01075_gene	98.9048	0.5594	0.268267	2.08524	0.037048	0.114645	0
HAAAELCE_01083_gene	311.057	0.401588	0.250454	1.60344	0.108838	0.253388	0		EEDFELNL_01071_gene	1.35038	-1.07506	1.57546	-0.682382	0.494998	NA	0		MKLGIIOE_01069_gene	2140.43	-0.108514	0.145834	-0.744094	0.456819	0.656054	0		KKIIADKH_01069_gene	1618.98	0.55359	0.107708	5.13971	2.75e-07	8.69e-07	0		KAIKFGHD_01076_gene	6.43398	0.828383	0.815662	1.0156	0.309822	0.514053	0
HAAAELCE_01084_gene	170.924	0.483084	0.235861	2.04817	0.0405432	0.123646	0		EEDFELNL_01072_gene	4.35759	-0.46036	0.984222	-0.46774	0.639971	NA	0		MKLGIIOE_01070_gene	256.807	-0.143733	0.183068	-0.785135	0.432375	0.632739	0		KKIIADKH_01070_gene	688.772	-1.62541	0.152462	-10.6611	1.55e-26	1.9e-25	0		KAIKFGHD_01077_gene	19.7062	0.357772	0.448781	0.797209	0.42533	0.631662	0
HAAAELCE_01085_gene	1418.77	0.658447	0.207859	3.16777	0.00153615	0.00926728	0		EEDFELNL_01073_gene	89.8436	-1.05957	0.344503	-3.07566	0.00210038	0.0287138	0		MKLGIIOE_01071_gene	657.595	0.00374691	0.159293	0.0235221	0.981234	0.991098	0		KKIIADKH_01071_gene	1075.81	-1.78327	0.102199	-17.449	3.5e-68	1.97e-66	0		KAIKFGHD_01078_gene	94.5643	-0.227024	0.248736	-0.912709	0.361395	0.567359	0
HAAAELCE_00108_gene	1141.83	0.176867	0.190987	0.926069	0.35441	0.556318	0		EEDFELNL_00112_gene	1790.55	0.383847	0.307312	1.24905	0.211648	0.479066	0		MKLGIIOE_00107_gene	37.4553	-0.635161	0.344852	-1.84184	0.0654993	0.180464	0		KKIIADKH_00107_gene	530.024	-0.49177	0.125158	-3.92918	8.52e-05	0.000200398	0		KAIKFGHD_00110_gene	68.3399	0.773991	0.332492	2.32785	0.0199203	0.0698025	0
HAAAELCE_01086_gene	1249.52	0.547848	0.166635	3.2877	0.00101008	0.00649703	0		EEDFELNL_01074_gene	202.959	0.145765	0.333876	0.436584	0.662413	0.844064	0		MKLGIIOE_01072_gene	974.086	0.405671	0.150193	2.701	0.00691318	0.0317597	0		KKIIADKH_01072_gene	327.881	-0.462461	0.171023	-2.70409	0.00684915	0.0121569	0		KAIKFGHD_01079_gene	84.0615	-0.124812	0.281172	-0.4439	0.657115	0.807323	0
HAAAELCE_01087_gene	382.766	-0.0379253	0.215505	-0.175983	0.860307	0.924629	0		EEDFELNL_01076_gene	2866.18	-1.32058	0.493604	-2.67539	0.00746427	0.0727604	0		MKLGIIOE_01073_gene	5673.32	0.434083	0.163395	2.65665	0.00789222	0.0352776	0		KKIIADKH_01073_gene	1494.43	-0.379166	0.122274	-3.10096	0.00192896	0.00375025	0		KAIKFGHD_01080_gene	41.3262	-0.313432	0.376661	-0.832131	0.405335	0.612141	0
HAAAELCE_01088_gene	1203.18	-0.0758485	0.209793	-0.36154	0.717696	0.843253	0		EEDFELNL_01077_gene	147.256	0.373606	0.398824	0.936769	0.348878	0.611081	0		MKLGIIOE_01074_gene	712.671	0.300703	0.162346	1.85223	0.0639921	0.177579	0		KKIIADKH_01074_gene	247.66	0.185782	0.161052	1.15355	0.248683	0.312832	0		KAIKFGHD_01081_gene	12.6758	-0.234224	0.565615	-0.414105	0.678797	0.823698	0
HAAAELCE_01089_gene	902.279	0.322607	0.177588	1.81661	0.0692771	0.183322	0		EEDFELNL_01078_gene	29.4953	0.408174	0.380978	1.07138	0.283996	0.560454	0		MKLGIIOE_01075_gene	444.901	0.258523	0.173947	1.48622	0.137221	0.306417	0		KKIIADKH_01075_gene	22.9712	1.46563	0.44038	3.32811	0.000874371	0.00179412	0		KAIKFGHD_01082_gene	86.0381	1.34313	0.261898	5.12845	2.92e-07	4.29e-06	0
HAAAELCE_01090_gene	586.678	-0.0354087	0.276128	-0.128233	0.897965	0.947032	0		EEDFELNL_01079_gene	63.9335	-0.537604	0.377597	-1.42375	0.154519	0.409978	0		MKLGIIOE_01076_gene	4368.07	0.431099	0.165971	2.59743	0.00939242	0.0406714	0		KKIIADKH_01076_gene	341.448	1.06772	0.207265	5.1515	2.58e-07	8.2e-07	0		KAIKFGHD_01083_gene	25.0222	-0.681941	0.423894	-1.60875	0.10767	0.253039	0
HAAAELCE_01091_gene	137.969	-1.01325	0.357628	-2.83325	0.0046077	0.0226487	0		EEDFELNL_01080_gene	369.736	-0.313855	0.31278	-1.00344	0.315649	0.586318	0		MKLGIIOE_01077_gene	681.402	0.202406	0.155424	1.30228	0.19282	0.384514	0		KKIIADKH_01077_gene	36.0642	0.664258	0.366815	1.81088	0.0701595	0.101803	0		KAIKFGHD_01084_gene	59.3984	-0.636149	0.287176	-2.21519	0.0267473	0.0888797	0
HAAAELCE_01093_gene	160.136	-0.322826	0.257378	-1.25429	0.209738	0.399225	0		EEDFELNL_01081_gene	75.4556	0.282577	0.42142	0.670536	0.502516	0.735282	0		MKLGIIOE_01078_gene	1915.37	0.254004	0.167788	1.51384	0.130067	0.296117	0		KKIIADKH_01078_gene	3990.61	0.0259379	0.0786788	0.329668	0.741651	0.790986	0		KAIKFGHD_01085_gene	551.691	-0.717754	0.1641	-4.37387	1.22e-05	0.000125243	0
HAAAELCE_01094_gene	1201.47	-0.211205	0.169754	-1.24418	0.213432	0.403197	0		EEDFELNL_01082_gene	0.906773	-0.0972383	2.73897	-0.0355017	0.97168	NA	0		MKLGIIOE_01079_gene	4802.13	0.0676905	0.165727	0.408446	0.682947	0.817814	0		KKIIADKH_01079_gene	3829.43	-1.06908	0.0927927	-11.5211	1.03e-30	1.52e-29	0		KAIKFGHD_01086_gene	7.46841	2.36787	0.85944	2.75514	0.00586678	0.0258078	0
HAAAELCE_01095_gene	483.212	0.687955	0.19532	3.52219	0.000427989	0.00312087	0		EEDFELNL_01083_gene	36.2348	-0.473805	0.552463	-0.857622	0.391101	0.644979	0		MKLGIIOE_01080_gene	701.785	-0.296584	0.163312	-1.81606	0.0693609	0.187582	0		KKIIADKH_01080_gene	353.334	-1.07178	0.135314	-7.92069	2.36e-15	1.45e-14	0		KAIKFGHD_01087_gene	14.3769	0.484562	0.564547	0.858321	0.390715	0.596855	0
HAAAELCE_01096_gene	645.414	-0.497788	0.261644	-1.90254	0.0571007	0.15831	0		EEDFELNL_01084_gene	234.868	0.675148	0.263794	2.55938	0.0104859	0.0910219	0		MKLGIIOE_01081_gene	3130.19	-0.624967	0.129387	-4.8302	1.36e-06	1.65e-05	0		KKIIADKH_01081_gene	150.887	-0.489208	0.19038	-2.56964	0.0101804	0.0176208	0		KAIKFGHD_01088_gene	130.081	-0.257512	0.226736	-1.13573	0.256069	0.456855	0
HAAAELCE_00109_gene	941.229	-0.159548	0.199657	-0.799111	0.424226	0.62049	0		EEDFELNL_00113_gene	929.173	1.09869	0.30799	3.5673	0.000360679	0.0077382	0		MKLGIIOE_00108_gene	90.3884	-0.256289	0.262618	-0.9759	0.329114	0.537892	0		KKIIADKH_00108_gene	10.6565	1.35643	0.69694	1.94627	0.0516226	0.0773216	0		KAIKFGHD_00111_gene	8.82371	-0.338132	0.679665	-0.497497	0.618838	0.780847	0
HAAAELCE_01097_gene	276.586	-0.0137838	0.39512	-0.0348852	0.972171	0.986627	0		EEDFELNL_01085_gene	125.785	0.216649	0.278209	0.778729	0.436139	0.684511	0		MKLGIIOE_01082_gene	733.611	0.2489	0.151584	1.642	0.10059	0.249263	0		KKIIADKH_01082_gene	125.848	-0.376239	0.194951	-1.92991	0.0536179	0.080187	0		KAIKFGHD_01089_gene	5.18095	1.07892	0.97337	1.10844	0.267672	0.469527	0
HAAAELCE_01098_gene	161.368	-0.804459	0.390886	-2.05804	0.0395863	0.121598	0		EEDFELNL_01086_gene	438.248	-0.16041	0.271228	-0.59142	0.554239	0.773834	0		MKLGIIOE_01083_gene	11076.2	0.38543	0.186734	2.06406	0.0390124	0.123391	0		KKIIADKH_01083_gene	251.527	-0.10072	0.150327	-0.670007	0.502854	0.572955	0		KAIKFGHD_01090_gene	22.909	-0.412233	0.472826	-0.87185	0.38329	0.589857	0
HAAAELCE_01099_gene	144.741	0.350354	0.266042	1.31691	0.187868	0.368787	0		EEDFELNL_01087_gene	604.198	0.451352	0.268621	1.68026	0.0929074	0.315843	0		MKLGIIOE_01084_gene	1945.42	0.062887	0.165101	0.3809	0.703277	0.832609	0		KKIIADKH_01084_gene	231	0.354146	0.183973	1.92499	0.054231	0.0809591	0		KAIKFGHD_01091_gene	6.77687	2.05103	0.857701	2.39131	0.0167883	0.0604576	0
HAAAELCE_01100_gene	435.716	0.165565	0.209549	0.790102	0.429468	0.624681	0		EEDFELNL_01088_gene	103.583	1.27515	0.347999	3.66425	0.000248065	0.00573363	0		MKLGIIOE_01085_gene	234.762	-0.120645	0.199076	-0.606024	0.544499	0.721594	0		KKIIADKH_01085_gene	350.248	-1.28612	0.160092	-8.03366	9.46e-16	6e-15	0		KAIKFGHD_01092_gene	40.3849	0.243451	0.33265	0.731852	0.464259	0.666624	0
HAAAELCE_01101_gene	615.497	0.75938	0.374535	2.02753	0.0426087	0.128275	0		EEDFELNL_01089_gene	174.901	1.33445	0.293312	4.5496	5.37e-06	0.000233991	0		MKLGIIOE_01086_gene	886.027	0.0173207	0.138628	0.124943	0.900568	0.952789	0		KKIIADKH_01086_gene	171.452	-0.275444	0.182139	-1.51227	0.130465	0.176593	0		KAIKFGHD_01093_gene	68.3163	0.049122	0.277403	0.177078	0.859447	0.922804	0
HAAAELCE_01102_gene	82.4716	0.111348	0.28953	0.384581	0.700548	0.83485	0		EEDFELNL_01090_gene	121.147	1.33287	0.278718	4.78212	1.73e-06	8.84e-05	0		MKLGIIOE_01087_gene	636.843	-0.116685	0.141994	-0.821758	0.411215	0.613447	0		KKIIADKH_01087_gene	245.904	-0.565952	0.147752	-3.83042	0.000127926	0.000294502	0		KAIKFGHD_01094_gene	10.4359	0.532871	0.694638	0.76712	0.44301	0.645442	0
HAAAELCE_01103_gene	18.6122	-0.166007	0.499258	-0.332508	0.739506	0.855242	0		EEDFELNL_01091_gene	354.495	0.271962	0.231552	1.17452	0.240187	0.511881	0		MKLGIIOE_01088_gene	354.348	0.312051	0.159649	1.95461	0.0506291	0.150653	0		KKIIADKH_01088_gene	3617.77	0.46	0.0997908	4.60964	4.03e-06	1.11e-05	0		KAIKFGHD_01095_gene	27.7276	0.426346	0.413081	1.03211	0.30202	0.505796	0
HAAAELCE_01104_gene	170.345	-0.109672	0.227468	-0.482141	0.629706	0.781997	0		EEDFELNL_01092_gene	175.015	0.450402	0.250545	1.79769	0.0722265	0.279206	0		MKLGIIOE_01089_gene	103.077	-0.167922	0.221278	-0.758874	0.447928	0.648004	0		KKIIADKH_01089_gene	474.098	-1.04439	0.13459	-7.7598	8.51e-15	5.04e-14	0		KAIKFGHD_01096_gene	90.9554	0.331519	0.245182	1.35213	0.176332	0.358066	0
HAAAELCE_01105_gene	81.8243	-0.225773	0.334378	-0.675203	0.499547	0.686286	0		EEDFELNL_01093_gene	7.07425	-1.50195	0.853272	-1.76022	0.0783705	NA	0		MKLGIIOE_01090_gene	234.084	-0.343162	0.178805	-1.9192	0.0549591	0.159827	0		KKIIADKH_01090_gene	948.908	-0.270247	0.103929	-2.6003	0.00931414	0.0162221	0		KAIKFGHD_01097_gene	276.742	0.530447	0.180228	2.9432	0.00324834	0.0160694	0
HAAAELCE_01106_gene	226.053	-0.121673	0.256709	-0.473972	0.63552	0.78611	0		EEDFELNL_01094_gene	451.584	-0.159564	0.237883	-0.670765	0.50237	0.735282	0		MKLGIIOE_01091_gene	725.68	0.965278	0.196217	4.91944	8.68e-07	1.08e-05	0		KKIIADKH_01091_gene	842.262	0.258511	0.112334	2.30127	0.0213765	0.0349136	0		KAIKFGHD_01098_gene	235.802	0.156322	0.218933	0.714015	0.475218	0.676023	0
HAAAELCE_00110_gene	1804.14	0.438322	0.323477	1.35503	0.175407	0.349927	0		EEDFELNL_00114_gene	614.133	-0.476283	0.382766	-1.24432	0.213382	0.480566	0		MKLGIIOE_00109_gene	35.7266	-0.200563	0.329107	-0.609416	0.542249	0.721182	0		KKIIADKH_00109_gene	161.721	-0.756962	0.186711	-4.05418	5.03e-05	0.00012136	0		KAIKFGHD_00112_gene	1.00841	0.343238	2.11244	0.162484	0.870925	NA	0
HAAAELCE_01107_gene	1056.46	-0.531335	0.196716	-2.70103	0.0069125	0.0313791	0		EEDFELNL_01095_gene	1414.57	-0.131838	0.200597	-0.657229	0.511034	0.741466	0		MKLGIIOE_01092_gene	291.526	0.571614	0.195621	2.92205	0.00347734	0.0179359	0		KKIIADKH_01092_gene	730.412	-1.0521	0.160799	-6.54294	6.03e-11	2.62e-10	0		KAIKFGHD_01099_gene	36.2148	0.447356	0.357896	1.24996	0.211314	0.404068	0
HAAAELCE_01108_gene	11.8957	-1.25432	0.673735	-1.86174	0.0626395	0.170246	0		EEDFELNL_01096_gene	141.427	-0.0732198	0.269948	-0.271237	0.786209	0.908642	0		MKLGIIOE_01093_gene	4079.05	2.53264	0.218407	11.596	4.32e-31	2.26e-29	0		KKIIADKH_01093_gene	85.7773	-1.00937	0.317665	-3.17748	0.0014856	0.00293906	0		KAIKFGHD_01100_gene	10.6218	-0.0529574	0.623918	-0.0848788	0.932358	0.965005	0
HAAAELCE_01109_gene	561.191	-0.71085	0.241509	-2.94336	0.00324668	0.016914	0		EEDFELNL_01097_gene	381.478	-0.693535	0.22456	-3.08842	0.00201224	0.0277627	0		MKLGIIOE_01094_gene	289.752	-0.12383	0.158853	-0.779527	0.435669	0.636013	0		KKIIADKH_01094_gene	179.316	-0.824406	0.174005	-4.73782	2.16e-06	6.15e-06	0		KAIKFGHD_01101_gene	164.553	-0.587351	0.19891	-2.95285	0.00314854	0.0157574	0
HAAAELCE_01110_gene	1095.18	-0.44591	0.208496	-2.13869	0.0324605	0.103826	0		EEDFELNL_01098_gene	150.867	-0.583266	0.308881	-1.88832	0.0589828	0.255042	0		MKLGIIOE_01095_gene	888.351	-0.221353	0.160756	-1.37695	0.168528	0.351667	0		KKIIADKH_01095_gene	56.9135	-0.610281	0.28414	-2.14782	0.0317282	0.049805	0		KAIKFGHD_01102_gene	65.9428	-1.14689	0.297661	-3.85302	0.00011667	0.000896771	0
HAAAELCE_01111_gene	155.781	0.943509	0.271887	3.47022	0.000520033	0.00370876	0		EEDFELNL_01099_gene	929.469	-0.36058	0.220052	-1.63861	0.101294	0.331052	0		MKLGIIOE_01096_gene	218.676	-0.337955	0.174441	-1.93736	0.0527014	0.154842	0		KKIIADKH_01096_gene	694.131	0.612507	0.159955	3.82924	0.00012854	0.000295682	0		KAIKFGHD_01103_gene	662.278	0.202856	0.186133	1.08984	0.275783	0.478686	0
HAAAELCE_01112_gene	1.5842	2.80843	1.77591	1.5814	0.113786	NA	0		EEDFELNL_01100_gene	338.616	0.00313816	0.265722	0.0118099	0.990577	0.995615	0		MKLGIIOE_01097_gene	294.165	0.011147	0.161453	0.0690415	0.944957	0.973914	0		KKIIADKH_01097_gene	688.15	0.88865	0.14973	5.93503	2.94e-09	1.11e-08	0		KAIKFGHD_01104_gene	46.8913	-0.387558	0.313357	-1.23679	0.216163	0.409283	0
HAAAELCE_01113_gene	43.9587	1.03718	0.505479	2.05188	0.0401814	0.12283	0		EEDFELNL_01101_gene	543.875	-0.226117	0.230721	-0.980048	0.327062	0.596039	0		MKLGIIOE_01098_gene	128.994	-0.488739	0.205423	-2.37919	0.0173509	0.0658462	0		KKIIADKH_01098_gene	1291.52	0.883385	0.108587	8.13527	4.11e-16	2.68e-15	0		KAIKFGHD_01105_gene	487.082	-1.87175	0.185599	-10.0849	6.44e-24	7.08e-22	0
HAAAELCE_01114_gene	162.038	1.56353	0.266312	5.87106	4.33e-09	1.03e-07	0		EEDFELNL_01102_gene	78.5882	-0.172265	0.378294	-0.455374	0.64884	0.836996	0		MKLGIIOE_01099_gene	259.037	-0.881152	0.17392	-5.06643	4.05e-07	5.32e-06	0		KKIIADKH_01099_gene	1152.35	-0.808629	0.0918751	-8.80139	1.35e-18	1.03e-17	0		KAIKFGHD_01106_gene	3098.13	-1.83163	0.144577	-12.6689	8.79e-37	1.99e-34	0
HAAAELCE_01115_gene	117.001	0.30978	0.243141	1.27408	0.202637	0.390487	0		EEDFELNL_01103_gene	169.808	0.2383	0.348678	0.68344	0.494329	0.729856	0		MKLGIIOE_01100_gene	1953.19	-1.61105	0.203178	-7.92925	2.2e-15	6.11e-14	0		KKIIADKH_01100_gene	698.39	0.202288	0.108748	1.86017	0.0628622	0.0922209	0		KAIKFGHD_01107_gene	14.3401	-0.166155	0.53864	-0.308472	0.757723	0.868162	0
HAAAELCE_01116_gene	89.7982	-1.03148	0.370477	-2.78421	0.00536583	0.0258459	0		EEDFELNL_01104_gene	163.817	0.0714522	0.438797	0.162837	0.870647	0.946619	0		MKLGIIOE_01101_gene	748.814	-1.66311	0.188527	-8.82162	1.13e-18	4.02e-17	0		KKIIADKH_01101_gene	1316.09	0.0745457	0.0960969	0.775735	0.437906	0.510178	0		KAIKFGHD_01108_gene	45.2166	-0.598876	0.320035	-1.87129	0.0613055	0.167803	0
HAAAELCE_00111_gene	292.319	0.192658	0.196222	0.981834	0.326182	0.528167	0		EEDFELNL_00115_gene	215.108	-0.260191	0.233913	-1.11234	0.265991	0.53944	0		MKLGIIOE_00110_gene	73.7944	-0.303268	0.253279	-1.19737	0.231163	0.431913	0		KKIIADKH_00110_gene	422.795	-1.29696	0.190225	-6.81801	9.23e-12	4.29e-11	0		KAIKFGHD_00113_gene	5.71126	-1.66653	0.886827	-1.87921	0.0602165	0.165703	0
HAAAELCE_01117_gene	13.9072	-0.339937	0.6039	-0.562904	0.573501	0.742256	0		EEDFELNL_01105_gene	227.902	0.500042	0.340455	1.46875	0.141901	0.394962	0		MKLGIIOE_01102_gene	250.137	-1.65822	0.234982	-7.05681	1.7e-12	3.93e-11	0		KKIIADKH_01102_gene	6105.21	-0.134504	0.0834449	-1.61188	0.106987	0.148116	0		KAIKFGHD_01109_gene	158.99	-0.182666	0.232008	-0.787328	0.43109	0.636032	0
HAAAELCE_01118_gene	850.009	-0.738363	0.226345	-3.26212	0.00110584	0.00702441	0		EEDFELNL_01106_gene	272.025	0.517641	0.546272	0.947588	0.343339	0.60647	0		MKLGIIOE_01103_gene	235.057	-1.76181	0.247512	-7.11807	1.09e-12	2.6e-11	0		KKIIADKH_01103_gene	5075.26	0.986939	0.0881902	11.191	4.51e-29	6.14e-28	0		KAIKFGHD_01110_gene	41.2136	-0.0302511	0.335064	-0.0902846	0.928061	0.963557	0
HAAAELCE_01119_gene	159.598	0.128446	0.313447	0.409787	0.681962	0.820853	0		EEDFELNL_01107_gene	1468.7	0.53256	0.440928	1.20782	0.227118	0.497021	0		MKLGIIOE_01104_gene	160.002	-1.67567	0.243672	-6.87676	6.12e-12	1.32e-10	0		KKIIADKH_01104_gene	132.429	0.708898	0.194143	3.65142	0.000260793	0.000577872	0		KAIKFGHD_01111_gene	127.413	-1.40276	0.245861	-5.7055	1.16e-08	2.19e-07	0
HAAAELCE_01120_gene	13.1062	0.18177	0.682232	0.266434	0.789905	0.884976	0		EEDFELNL_01108_gene	335.954	0.598318	0.409917	1.45961	0.144398	0.396399	0		MKLGIIOE_01105_gene	92.6194	-1.83294	0.320579	-5.71758	1.08e-08	1.77e-07	0		KKIIADKH_01105_gene	582.675	-0.996637	0.108547	-9.18165	4.25e-20	3.51e-19	0		KAIKFGHD_01112_gene	1530.11	-0.644413	0.147946	-4.35572	1.33e-05	0.000134479	0
HAAAELCE_01121_gene	289.518	1.21262	0.473737	2.5597	0.0104763	0.0436614	0		EEDFELNL_01109_gene	74.6176	0.0359048	0.366634	0.0979309	0.921987	0.972231	0		MKLGIIOE_01106_gene	142.404	-1.75135	0.245773	-7.12589	1.03e-12	2.47e-11	0		KKIIADKH_01106_gene	2358.69	0.414099	0.083105	4.98284	6.27e-07	1.91e-06	0		KAIKFGHD_01113_gene	111.315	0.0951498	0.234853	0.405146	0.68537	0.82802	0
HAAAELCE_01122_gene	445.404	0.133819	0.23363	0.572784	0.566791	0.737029	0		EEDFELNL_01110_gene	107.087	0.0666619	0.29008	0.229805	0.818243	0.925114	0		MKLGIIOE_01107_gene	100.608	-1.06272	0.238085	-4.4636	8.06e-06	8.35e-05	0		KKIIADKH_01107_gene	594.018	0.852504	0.114772	7.42783	1.1e-13	5.98e-13	0		KAIKFGHD_01114_gene	643.405	-0.0632894	0.172901	-0.366045	0.714331	0.843548	0
HAAAELCE_01123_gene	87.4184	-1.12859	0.39807	-2.83516	0.00458027	0.0225519	0		EEDFELNL_01111_gene	190.465	1.15811	0.253942	4.56052	5.1e-06	0.00022654	0		MKLGIIOE_01108_gene	619.288	0.0240547	0.149472	0.160931	0.872148	0.937029	0		KKIIADKH_01108_gene	627.368	1.08214	0.12677	8.53626	1.39e-17	9.88e-17	0		KAIKFGHD_01115_gene	78.9828	0.0585086	0.266343	0.219674	0.826125	0.906666	0
HAAAELCE_01124_gene	186.432	-0.479803	0.238136	-2.01483	0.0439226	0.131552	0		EEDFELNL_01112_gene	121.76	1.56715	0.343814	4.55814	5.16e-06	0.000226875	0		MKLGIIOE_01109_gene	695.066	0.289265	0.164829	1.75494	0.0792695	0.209169	0		KKIIADKH_01109_gene	104.922	0.780426	0.211024	3.69828	0.000217064	0.000487624	0		KAIKFGHD_01116_gene	35.4469	-1.62223	0.358379	-4.52656	6e-06	6.64e-05	0
HAAAELCE_01125_gene	269.417	-0.266041	0.213336	-1.24705	0.212379	0.401614	0		EEDFELNL_01113_gene	103.192	1.55306	0.475654	3.2651	0.00109427	0.0173382	0		MKLGIIOE_01110_gene	329.237	0.502808	0.186402	2.69744	0.00698748	0.0320437	0		KKIIADKH_01110_gene	125.205	-0.10017	0.190005	-0.527195	0.598058	0.662095	0		KAIKFGHD_01117_gene	86.1421	-1.40334	0.297315	-4.72003	2.36e-06	2.84e-05	0
HAAAELCE_01126_gene	604.567	0.0993963	0.205641	0.483348	0.628849	0.781284	0		EEDFELNL_01114_gene	114.714	0.955798	0.473599	2.01816	0.0435748	0.21495	0		MKLGIIOE_01111_gene	634.65	0.0661048	0.156264	0.423033	0.672271	0.812143	0		KKIIADKH_01111_gene	137.111	0.0738747	0.209174	0.353174	0.723958	0.774941	0		KAIKFGHD_01118_gene	266.823	-1.64943	0.23538	-7.00753	2.43e-12	8.19e-11	0
HAAAELCE_00011_gene	829.4	1.05859	0.180756	5.85647	4.73e-09	1.1e-07	0		EEDFELNL_00016_gene	2407.39	0.239062	0.205731	1.16201	0.24523	0.516249	0		MKLGIIOE_00011_gene	3.01787	-1.89312	1.11263	-1.70148	0.0888534	NA	0		KKIIADKH_00011_gene	27.4443	1.22962	0.411506	2.9881	0.00280722	0.00530958	0		KAIKFGHD_00011_gene	12.8829	-1.06534	0.560229	-1.90162	0.0572211	0.158803	0
HAAAELCE_00112_gene	1696.1	0.0158703	0.208253	0.0762067	0.939255	0.968557	0		EEDFELNL_00116_gene	14370.8	-0.556572	0.193832	-2.87142	0.00408631	0.0473463	0		MKLGIIOE_00111_gene	61.1303	-0.0504196	0.265001	-0.190262	0.849104	0.925468	0		KKIIADKH_00111_gene	18.0759	0.113424	0.487819	0.232512	0.81614	0.854239	0		KAIKFGHD_00114_gene	190.772	-0.132616	0.198297	-0.668774	0.50364	0.69681	0
HAAAELCE_01127_gene	1082.02	0.228049	0.387774	0.588097	0.556467	0.730314	0		EEDFELNL_01115_gene	153.565	0.46413	0.493073	0.9413	0.346551	0.609351	0		MKLGIIOE_01112_gene	479.844	-0.295416	0.154326	-1.91423	0.0555907	0.161481	0		KKIIADKH_01112_gene	51.297	0.281005	0.301035	0.933462	0.350581	0.421101	0		KAIKFGHD_01119_gene	13.0256	-1.2434	0.60014	-2.07185	0.038279	0.117607	0
HAAAELCE_01128_gene	988.87	0.45938	0.211989	2.167	0.0302347	0.0986381	0		EEDFELNL_01116_gene	434.606	-0.0669821	0.616823	-0.108592	0.913526	0.969986	0		MKLGIIOE_01113_gene	4848.91	0.482429	0.14645	3.29415	0.000987206	0.00619511	0		KKIIADKH_01113_gene	32.4922	-0.218957	0.357748	-0.612042	0.54051	0.60875	0		KAIKFGHD_01120_gene	201.528	-0.765855	0.199951	-3.83021	0.000128035	0.000970214	0
HAAAELCE_01129_gene	29.4589	-0.260668	0.471149	-0.55326	0.580085	0.746494	0		EEDFELNL_01117_gene	345.107	1.36248	0.29695	4.58825	4.47e-06	0.00020245	0		MKLGIIOE_01114_gene	711.534	-0.163264	0.138323	-1.18031	0.237878	0.440448	0		KKIIADKH_01114_gene	32.7075	0.164404	0.364321	0.451261	0.651801	0.711365	0		KAIKFGHD_01121_gene	24.1014	0.0868818	0.446128	0.194747	0.845591	0.913485	0
HAAAELCE_01130_gene	1199.6	-0.193236	0.221646	-0.87182	0.383307	0.581598	0		EEDFELNL_01118_gene	293.913	-0.22518	0.551076	-0.408619	0.682819	0.855958	0		MKLGIIOE_01115_gene	20.7158	-0.175518	0.40986	-0.428239	0.668477	0.809552	0		KKIIADKH_01115_gene	35.1931	-0.133493	0.350101	-0.381297	0.702983	0.756223	0		KAIKFGHD_01122_gene	58.3911	0.675742	0.299886	2.25333	0.0242385	0.0823765	0
HAAAELCE_01131_gene	1323.07	-0.0314358	0.174967	-0.179667	0.857414	0.923678	0		EEDFELNL_01119_gene	192.019	-0.140384	0.314365	-0.446562	0.655191	0.840585	0		MKLGIIOE_01116_gene	638.102	-0.307593	0.138817	-2.21582	0.0267042	0.0934554	0		KKIIADKH_01116_gene	79.5527	0.262283	0.255406	1.02693	0.304456	0.372735	0		KAIKFGHD_01123_gene	23.9078	0.479722	0.439115	1.09247	0.274625	0.477255	0
HAAAELCE_01132_gene	35.368	-0.913013	0.4349	-2.09936	0.0357851	0.112299	0		EEDFELNL_01120_gene	923.787	-0.113704	0.3597	-0.316107	0.751921	0.889843	0		MKLGIIOE_01117_gene	1339.25	-2.83415	0.242851	-11.6703	1.81e-31	9.55e-30	0		KKIIADKH_01117_gene	315.422	-0.13061	0.139482	-0.936392	0.349071	0.419631	0		KAIKFGHD_01124_gene	78.7292	1.28021	0.286974	4.46107	8.16e-06	8.77e-05	0
HAAAELCE_01133_gene	1644.45	-0.154673	0.171133	-0.90382	0.366091	0.566851	0		EEDFELNL_01121_gene	36.0899	-0.550612	0.451808	-1.21869	0.222963	0.492738	0		MKLGIIOE_01118_gene	102.388	-2.31989	0.348865	-6.64982	2.93e-11	6.09e-10	0		KKIIADKH_01118_gene	380.209	-0.497888	0.132722	-3.75135	0.000175887	0.00039926	0		KAIKFGHD_01125_gene	4.90285	-0.114925	0.859628	-0.133691	0.893647	0.941732	0
HAAAELCE_01134_gene	491.992	0.175435	0.224859	0.780199	0.435274	0.630798	0		EEDFELNL_01122_gene	60.7734	-0.424028	0.45436	-0.933244	0.350694	0.612826	0		MKLGIIOE_01119_gene	370.652	-2.85348	0.307086	-9.29212	1.51e-20	5.92e-19	0		KKIIADKH_01119_gene	403.317	-1.0569	0.139041	-7.60137	2.93e-14	1.66e-13	0		KAIKFGHD_01126_gene	19.6852	-0.543687	0.541545	-1.00396	0.3154	0.51909	0
HAAAELCE_01135_gene	136.368	-0.137837	0.37059	-0.37194	0.709937	0.839936	0		EEDFELNL_01123_gene	42.0737	-0.258282	0.502298	-0.5142	0.607112	0.808081	0		MKLGIIOE_01120_gene	291.49	-0.130287	0.186558	-0.698374	0.484944	0.677283	0		KKIIADKH_01120_gene	652.5	-1.33052	0.116702	-11.401	4.13e-30	5.92e-29	0		KAIKFGHD_01127_gene	130.709	-0.132883	0.225144	-0.590215	0.555046	0.735432	0
HAAAELCE_01136_gene	262.204	-0.167602	0.269076	-0.622877	0.533365	0.711497	0		EEDFELNL_01124_gene	44.8912	0.597162	0.443927	1.34518	0.178567	0.439701	0		MKLGIIOE_01121_gene	178.424	0.286856	0.189196	1.51619	0.129472	0.295079	0		KKIIADKH_01121_gene	3178.1	-0.0272102	0.13116	-0.207458	0.835652	0.869218	0		KAIKFGHD_01128_gene	66.1898	-0.192855	0.295351	-0.652969	0.513776	0.702898	0
HAAAELCE_00113_gene	197.368	0.571086	0.246844	2.31355	0.0206924	0.0737394	0		EEDFELNL_00117_gene	736.551	-0.17597	0.264063	-0.666394	0.50516	0.737919	0		MKLGIIOE_00112_gene	22.8508	0.269953	0.403587	0.668883	0.50357	0.691987	0		KKIIADKH_00112_gene	134.907	0.0325344	0.188723	0.172392	0.863129	0.890835	0		KAIKFGHD_00115_gene	32.4427	0.640082	0.385308	1.66122	0.0966692	0.233585	0
HAAAELCE_01137_gene	503.796	-0.200501	0.312613	-0.64137	0.521282	0.702852	0		EEDFELNL_01125_gene	44.21	0.082396	0.377582	0.21822	0.827258	0.928331	0		MKLGIIOE_01122_gene	768.981	0.164011	0.145054	1.13069	0.258186	0.46284	0		KKIIADKH_01122_gene	10126.7	-1.35199	0.0863159	-15.6633	2.7e-55	9.99e-54	0		KAIKFGHD_01129_gene	141.184	0.08088	0.225564	0.358568	0.719918	0.846417	0
HAAAELCE_01138_gene	717.79	-0.242948	0.230992	-1.05176	0.292908	0.495511	0		EEDFELNL_01126_gene	14.3968	0.213266	0.510664	0.417625	0.676221	NA	0		MKLGIIOE_01123_gene	226.284	-0.558392	0.222969	-2.50435	0.0122677	0.049881	0		KKIIADKH_01123_gene	85.4859	-1.38203	0.22647	-6.10247	1.04e-09	4.1e-09	0		KAIKFGHD_01130_gene	2121.02	0.0614089	0.141607	0.433657	0.664538	0.812486	0
HAAAELCE_01139_gene	327.186	0.368685	0.243518	1.514	0.130026	0.286869	0		EEDFELNL_01127_gene	44.2804	-0.0773045	0.348672	-0.221712	0.824538	0.927518	0		MKLGIIOE_01124_gene	52.6182	0.115822	0.287789	0.402457	0.687348	0.820688	0		KKIIADKH_01124_gene	308.281	-0.859658	0.146163	-5.88152	4.07e-09	1.51e-08	0		KAIKFGHD_01131_gene	350.683	-0.270118	0.184785	-1.46179	0.143798	0.311332	0
HAAAELCE_01140_gene	216.032	0.291005	0.22652	1.28468	0.198904	0.385245	0		EEDFELNL_01128_gene	567.22	0.424487	0.275981	1.5381	0.124024	0.367562	0		MKLGIIOE_01125_gene	11.7729	-0.241744	0.574602	-0.420717	0.673962	0.813684	0		KKIIADKH_01125_gene	50.4567	0.613201	0.305822	2.00509	0.0449532	0.0684711	0		KAIKFGHD_01132_gene	51.5271	-0.763	0.313286	-2.43547	0.0148723	0.0551792	0
HAAAELCE_01141_gene	450.312	0.830617	0.228086	3.64169	0.000270859	0.00209111	0		EEDFELNL_01129_gene	183.474	1.02869	0.48904	2.10349	0.0354233	0.190459	0		MKLGIIOE_01126_gene	12.3577	0.679487	0.543819	1.24947	0.211492	0.406417	0		KKIIADKH_01126_gene	136.562	0.74693	0.266965	2.79785	0.00514434	0.00931745	0		KAIKFGHD_01133_gene	9.68503	0.172839	0.639232	0.270386	0.786864	0.885272	0
HAAAELCE_01142_gene	105.13	1.33818	0.294021	4.55132	5.33e-06	6.77e-05	0		EEDFELNL_01130_gene	53.0898	-1.12891	0.441472	-2.55714	0.0105536	0.0912567	0		MKLGIIOE_01127_gene	19.2543	0.317338	0.438802	0.723191	0.469563	0.665775	0		KKIIADKH_01127_gene	153.941	0.470061	0.188997	2.48713	0.0128778	0.0220032	0		KAIKFGHD_01134_gene	178.322	0.505011	0.204668	2.46746	0.0136074	0.0514061	0
HAAAELCE_01143_gene	857.843	0.729327	0.213992	3.40819	0.000653947	0.00452239	0		EEDFELNL_01131_gene	83.211	-0.815138	0.329353	-2.47497	0.0133249	0.106376	0		MKLGIIOE_01128_gene	34.8618	-0.114578	0.321463	-0.356426	0.721522	0.846121	0		KKIIADKH_01128_gene	295.192	-0.912363	0.133206	-6.84928	7.42e-12	3.46e-11	0		KAIKFGHD_01135_gene	435.119	0.243558	0.1654	1.47253	0.140877	0.307225	0
HAAAELCE_01144_gene	2593.13	0.676476	0.234782	2.8813	0.00396043	0.0199831	0		EEDFELNL_01132_gene	594.413	-0.709844	0.266333	-2.66525	0.00769304	0.0743439	0		MKLGIIOE_01129_gene	131.362	0.517908	0.208734	2.48119	0.0130946	0.0525734	0		KKIIADKH_01129_gene	1084.32	-0.743566	0.0950901	-7.81959	5.3e-15	3.17e-14	0		KAIKFGHD_01136_gene	14.5851	-1.54806	0.539211	-2.87096	0.00409226	0.0191822	0
HAAAELCE_01145_gene	156.479	-0.24827	0.267607	-0.927743	0.353541	0.555838	0		EEDFELNL_01133_gene	394.925	-0.897128	0.220951	-4.06029	4.9e-05	0.00154765	0		MKLGIIOE_01130_gene	232.001	-0.10546	0.178048	-0.592309	0.553644	0.728389	0		KKIIADKH_01130_gene	1433.67	-0.0473167	0.107409	-0.440527	0.659555	0.719158	0		KAIKFGHD_01137_gene	19.7219	-0.883701	0.477246	-1.85167	0.0640737	0.173407	0
HAAAELCE_01146_gene	904.267	0.322406	0.180297	1.78819	0.0737453	0.191474	0		EEDFELNL_01134_gene	347.814	0.316563	0.769834	0.411209	0.680919	0.854771	0		MKLGIIOE_01131_gene	68.2242	-0.408063	0.249395	-1.63621	0.101795	0.251157	0		KKIIADKH_01131_gene	405.059	0.461429	0.155868	2.96038	0.00307261	0.00577978	0		KAIKFGHD_01138_gene	0.152342	-1.47961	4.08047	-0.362608	0.716898	NA	0
HAAAELCE_00114_gene	473.333	0.517877	0.193571	2.67538	0.0074645	0.0333906	0		EEDFELNL_00118_gene	11189.2	0.184867	0.24033	0.769221	0.441762	0.687804	0		MKLGIIOE_00113_gene	64.1359	-0.11436	0.278789	-0.410203	0.681657	0.817051	0		KKIIADKH_00113_gene	179.946	-1.03235	0.189637	-5.44382	5.22e-08	1.75e-07	0		KAIKFGHD_00116_gene	17.4857	0.563143	0.496926	1.13325	0.257108	0.457946	0
HAAAELCE_01147_gene	622.554	-0.0815699	0.191	-0.427067	0.66933	0.812201	0		EEDFELNL_01135_gene	206.931	0.637764	0.450266	1.41642	0.156654	0.412955	0		MKLGIIOE_01132_gene	1742.59	-0.22471	0.162625	-1.38177	0.167043	0.350135	0		KKIIADKH_01132_gene	448.016	-0.668509	0.145619	-4.59079	4.42e-06	1.21e-05	0		KAIKFGHD_01139_gene	0	NA	NA	NA	NA	NA	0
HAAAELCE_01148_gene	220.432	0.947815	0.206401	4.59212	4.39e-06	5.71e-05	0		EEDFELNL_01136_gene	305.026	0.354167	0.310365	1.14113	0.253815	0.526171	0		MKLGIIOE_01133_gene	121.967	-0.00714804	0.225287	-0.0317286	0.974689	0.988595	0		KKIIADKH_01133_gene	174.194	-0.639026	0.193957	-3.29468	0.000985326	0.00200005	0		KAIKFGHD_01140_gene	19.8944	0.978401	0.491874	1.98913	0.0466869	0.136942	0
HAAAELCE_01149_gene	210.805	-0.203658	0.456116	-0.446504	0.655233	0.801795	0		EEDFELNL_01137_gene	1487.99	-3.05509	1.4066	-2.17197	NA	NA	0		MKLGIIOE_01134_gene	129.685	0.317108	0.210841	1.50402	0.132577	0.299587	0		KKIIADKH_01134_gene	145.828	0.762923	0.211431	3.60838	0.00030812	0.000674314	0		KAIKFGHD_01141_gene	131.812	0.113217	0.223764	0.505967	0.61288	0.77793	0
HAAAELCE_01150_gene	174.536	0.181089	0.370366	0.488947	0.624879	0.778446	0		EEDFELNL_01138_gene	85.7874	0.451849	0.300921	1.50155	0.133212	0.383637	0		MKLGIIOE_01135_gene	41.0881	0.498906	0.355033	1.40524	0.159951	0.34056	0		KKIIADKH_01135_gene	192.075	0.854041	0.183221	4.66126	3.14e-06	8.72e-06	0		KAIKFGHD_01142_gene	17.3988	-0.0879849	0.578913	-0.151983	0.8792	0.933277	0
HAAAELCE_01151_gene	177.415	-0.0799388	0.391064	-0.204414	0.83803	0.913547	0		EEDFELNL_01139_gene	77.7934	-0.272096	0.290609	-0.936296	0.349121	0.611268	0		MKLGIIOE_01136_gene	50.7629	-0.167151	0.293436	-0.569632	0.568928	0.740328	0		KKIIADKH_01136_gene	208.697	0.188868	0.168874	1.1184	0.263398	0.329431	0		KAIKFGHD_01143_gene	50.6683	-1.7402	0.32309	-5.38611	7.2e-08	1.19e-06	0
HAAAELCE_01152_gene	46.1113	0.260607	0.335216	0.77743	0.436905	0.63236	0		EEDFELNL_01140_gene	74.085	-0.494084	0.358659	-1.37758	0.168332	0.428133	0		MKLGIIOE_01137_gene	28.934	-0.0341967	0.362892	-0.0942337	0.924923	0.965865	0		KKIIADKH_01137_gene	861.326	-1.7982	0.169431	-10.6131	2.59e-26	3.11e-25	0		KAIKFGHD_01144_gene	26.5611	-0.72424	0.442196	-1.63783	0.101458	0.242154	0
HAAAELCE_01153_gene	43.5528	0.387524	0.389052	0.996072	0.319215	0.521476	0		EEDFELNL_01141_gene	135.486	-0.386016	0.276207	-1.39756	0.162245	0.41907	0		MKLGIIOE_01138_gene	32.6282	-0.516862	0.341243	-1.51465	0.129862	0.29578	0		KKIIADKH_01138_gene	553.702	-1.41878	0.126795	-11.1896	4.59e-29	6.23e-28	0		KAIKFGHD_01145_gene	113.441	-0.461591	0.23172	-1.99202	0.0463693	0.136404	0
HAAAELCE_01154_gene	67.1972	0.415894	0.335953	1.23795	0.215733	0.406155	0		EEDFELNL_01142_gene	2086.49	-0.027773	0.305202	-0.0909987	0.927494	0.975336	0		MKLGIIOE_01139_gene	7.07714	-0.44313	0.695783	-0.63688	0.524203	0.708317	0		KKIIADKH_01139_gene	146.461	-0.416501	0.187616	-2.21996	0.0264213	0.0421315	0		KAIKFGHD_01146_gene	154.415	-0.71622	0.215674	-3.32084	0.000897457	0.00528504	0
HAAAELCE_01155_gene	584.274	-0.079811	0.189102	-0.422052	0.672987	0.814847	0		EEDFELNL_01143_gene	98.4998	-0.195044	0.298515	-0.653382	0.51351	0.742289	0		MKLGIIOE_01140_gene	56.5281	-0.216974	0.276392	-0.785024	0.432439	0.632739	0		KKIIADKH_01140_gene	306.422	0.0768168	0.173533	0.442665	0.658008	0.717738	0		KAIKFGHD_01147_gene	8.01249	-1.29143	0.721975	-1.78875	0.0736558	0.192471	0
HAAAELCE_01156_gene	1007.95	-0.0288601	0.264066	-0.109291	0.912971	0.954059	0		EEDFELNL_01144_gene	390.336	-0.00298469	0.216779	-0.0137684	0.989015	0.995615	0		MKLGIIOE_01141_gene	663.026	-0.0726685	0.15866	-0.458015	0.646942	0.795794	0		KKIIADKH_01141_gene	125.082	-1.60103	0.206195	-7.76465	8.19e-15	4.86e-14	0		KAIKFGHD_01148_gene	6.53286	-1.52374	0.86248	-1.7667	0.0772788	0.199068	0
HAAAELCE_00115_gene	590.788	0.747525	0.181956	4.10828	3.99e-05	0.000395742	0		EEDFELNL_00119_gene	837.936	-0.924885	0.394897	-2.34209	0.0191759	0.132165	0		MKLGIIOE_00114_gene	337.471	0.133078	0.1632	0.81543	0.414826	0.61629	0		KKIIADKH_00114_gene	92.6669	-1.33083	0.233496	-5.6996	1.2e-08	4.3e-08	0		KAIKFGHD_00117_gene	56.7762	0.676619	0.303292	2.23091	0.0256868	0.0864085	0
HAAAELCE_01157_gene	2.76684	0.289786	1.29412	0.223926	0.822815	0.906032	0		EEDFELNL_01145_gene	52.3621	0.167802	0.346939	0.483664	0.628624	0.822993	0		MKLGIIOE_01142_gene	3809.01	0.0814997	0.148161	0.550075	0.582268	0.749131	0		KKIIADKH_01142_gene	269.163	-1.3649	0.165879	-8.22831	1.9e-16	1.26e-15	0		KAIKFGHD_01149_gene	23.7501	-0.610205	0.435167	-1.40223	0.160846	0.338337	0
HAAAELCE_01158_gene	761.986	0.453844	0.175674	2.58345	0.00978183	0.0412811	0		EEDFELNL_01146_gene	127.716	0.263267	0.352176	0.747543	0.454736	0.696392	0		MKLGIIOE_01143_gene	364.744	0.354699	0.18351	1.93286	0.0532533	0.156017	0		KKIIADKH_01143_gene	98.1132	-0.986607	0.23687	-4.16518	3.11e-05	7.69e-05	0		KAIKFGHD_01150_gene	18.1691	0.620702	0.506637	1.22514	0.220522	0.41415	0
HAAAELCE_01159_gene	0	NA	NA	NA	NA	NA	0		EEDFELNL_01147_gene	102.449	0.298926	0.291519	1.02541	0.305171	0.577622	0		MKLGIIOE_01144_gene	81.4291	0.445899	0.260332	1.71281	0.0867472	0.225077	0		KKIIADKH_01144_gene	257.144	-0.585627	0.175383	-3.33914	0.000840389	0.00172802	0		KAIKFGHD_01151_gene	10.3099	0.320239	0.646367	0.495444	0.620287	0.780959	0
HAAAELCE_01160_gene	1948.66	-0.277817	0.196179	-1.41614	0.156734	0.323187	0		EEDFELNL_01148_gene	395.297	-0.0748848	0.420235	-0.178198	0.858568	0.941276	0		MKLGIIOE_01145_gene	18.5349	0.377138	0.424792	0.887817	0.374639	0.580119	0		KKIIADKH_01145_gene	59.9212	-0.325585	0.259469	-1.25481	0.209547	0.269095	0		KAIKFGHD_01152_gene	4.98827	0.160938	0.915691	0.175756	0.860486	0.923579	0
HAAAELCE_01161_gene	525.366	-0.103068	0.184039	-0.560034	0.575456	0.743417	0		EEDFELNL_01149_gene	55.8331	0.201587	0.336795	0.598544	0.549477	0.771104	0		MKLGIIOE_01146_gene	1550.22	-1.00802	0.144926	-6.95544	3.51e-12	7.8e-11	0		KKIIADKH_01146_gene	830.561	-0.721561	0.140191	-5.147	2.65e-07	8.39e-07	0		KAIKFGHD_01153_gene	10.5482	-0.159568	0.612046	-0.260712	0.794315	0.89137	0
HAAAELCE_01162_gene	1206.97	0.756955	0.217443	3.48116	0.000499251	0.00358836	0		EEDFELNL_01150_gene	236.13	1.48279	0.525526	2.82153	0.00477957	0.0524333	0		MKLGIIOE_01147_gene	5.56468	0.253731	0.801305	0.316647	0.751511	0.86487	0		KKIIADKH_01147_gene	110.512	-1.27945	0.223746	-5.71833	1.08e-08	3.86e-08	0		KAIKFGHD_01154_gene	29.5987	0.113631	0.378305	0.300369	0.763896	0.871129	0
HAAAELCE_01163_gene	35.6088	-0.285295	0.38213	-0.746593	0.45531	0.648055	0		EEDFELNL_01151_gene	131.598	0.39443	0.310145	1.27176	0.203458	0.468329	0		MKLGIIOE_01148_gene	53.462	0.414393	0.320071	1.29469	0.195427	0.387604	0		KKIIADKH_01148_gene	34.5004	-0.0429028	0.357866	-0.119885	0.904574	0.926015	0		KAIKFGHD_01155_gene	23.5762	1.12873	0.467197	2.41596	0.0156938	0.0575798	0
HAAAELCE_01164_gene	49.253	-0.504159	0.465809	-1.08233	0.279106	0.479062	0		EEDFELNL_01152_gene	687.096	-1.8803	0.393779	-4.77502	1.8e-06	9.05e-05	0		MKLGIIOE_01149_gene	139.262	0.0875162	0.222602	0.393152	0.694208	0.826376	0		KKIIADKH_01149_gene	52.6991	-0.553845	0.288263	-1.92132	0.0546919	0.0815847	0		KAIKFGHD_01156_gene	27.0159	-0.449332	0.396988	-1.13185	0.257696	0.458613	0
HAAAELCE_01165_gene	28.3854	-0.577946	0.458902	-1.25941	0.207882	0.397063	0		EEDFELNL_01153_gene	58.1444	0.0823153	0.400247	0.205661	0.837055	0.931264	0		MKLGIIOE_01150_gene	162.766	0.0831258	0.186358	0.446054	0.655558	0.802926	0		KKIIADKH_01150_gene	47.0324	0.153816	0.311209	0.494253	0.621127	0.683091	0		KAIKFGHD_01157_gene	8.65275	-0.595688	0.659447	-0.903313	0.36636	0.571804	0
HAAAELCE_01166_gene	32.839	-0.230278	0.402029	-0.572791	0.566786	0.737029	0		EEDFELNL_01154_gene	9.48932	0.399024	0.634361	0.629018	0.529337	NA	0		MKLGIIOE_01151_gene	259.194	0.281064	0.16654	1.68767	0.0914741	0.234253	0		KKIIADKH_01151_gene	75.3214	0.229844	0.240583	0.955363	0.339394	0.40985	0		KAIKFGHD_01158_gene	7.305	-1.62509	0.746979	-2.17554	0.0295894	0.0965087	0
HAAAELCE_00116_gene	513.371	-1.08095	0.324892	-3.3271	0.000877556	0.00582225	0		EEDFELNL_00120_gene	2044.68	-0.753948	0.349518	-2.15711	0.0309973	0.177494	0		MKLGIIOE_00115_gene	12.1461	0.373026	0.53853	0.692674	0.488514	0.680601	0		KKIIADKH_00115_gene	146.631	-0.958325	0.175584	-5.45794	4.82e-08	1.63e-07	0		KAIKFGHD_00118_gene	29.4466	-1.12783	0.448915	-2.51236	0.0119928	0.0460494	0
HAAAELCE_01167_gene	22.818	0.0788988	0.436646	0.180693	0.856609	0.923678	0		EEDFELNL_01155_gene	64.6901	0.611427	0.355224	1.72124	0.0852071	0.302269	0		MKLGIIOE_01152_gene	226.44	-0.0454954	0.175668	-0.258985	0.795647	0.894776	0		KKIIADKH_01152_gene	55.6902	0.723465	0.309629	2.33655	0.0194626	0.0320831	0		KAIKFGHD_01159_gene	8.2531	-0.356194	0.710804	-0.501115	0.61629	0.780111	0
HAAAELCE_01168_gene	8.65297	-0.0469662	0.83108	-0.0565123	0.954934	0.977682	0		EEDFELNL_01156_gene	179.287	0.665406	0.248422	2.67854	0.00739448	0.0727604	0		MKLGIIOE_01153_gene	31.0073	-0.495942	0.342026	-1.45001	0.147055	0.322872	0		KKIIADKH_01153_gene	99.9144	0.787362	0.222171	3.54394	0.000394191	0.000848715	0		KAIKFGHD_01160_gene	4.27692	0.48061	0.947869	0.507043	0.612124	0.777436	0
HAAAELCE_01169_gene	59.417	-0.276253	0.317535	-0.869992	0.384305	0.582482	0		EEDFELNL_01157_gene	110.72	-0.333255	0.363564	-0.916635	0.359334	0.619767	0		MKLGIIOE_01154_gene	525.489	-0.436645	0.154603	-2.82429	0.00473852	0.0230061	0		KKIIADKH_01154_gene	133.735	0.811698	0.204163	3.97574	7.02e-05	0.000166426	0		KAIKFGHD_01161_gene	26.3001	-0.380879	0.419966	-0.906927	0.364445	0.570201	0
HAAAELCE_01170_gene	62.0499	-0.0490733	0.297875	-0.164745	0.869145	0.929103	0		EEDFELNL_01158_gene	17.5492	-0.453751	0.589745	-0.769401	0.441655	NA	0		MKLGIIOE_01155_gene	130.299	0.199642	0.209396	0.953419	0.340378	0.549124	0		KKIIADKH_01155_gene	1418.9	0.697602	0.103093	6.76675	1.32e-11	6.07e-11	0		KAIKFGHD_01162_gene	8.05504	-0.204246	0.786774	-0.259599	0.795173	0.891633	0
HAAAELCE_01171_gene	4.03574	-1.7896	1.06862	-1.67468	0.0939974	0.227672	0		EEDFELNL_01159_gene	328.067	-0.0174798	0.246926	-0.0707896	0.943565	0.979159	0		MKLGIIOE_01156_gene	197.022	-0.129962	0.17953	-0.723902	0.469126	0.665775	0		KKIIADKH_01156_gene	1361.81	-0.133255	0.0939553	-1.41828	0.156109	0.207436	0		KAIKFGHD_01163_gene	37.4117	-0.249094	0.340338	-0.731902	0.464229	0.666624	0
HAAAELCE_01172_gene	35.3321	-0.488691	0.40545	-1.20531	0.228085	0.42122	0		EEDFELNL_01160_gene	137.661	0.0534389	0.321514	0.16621	0.867992	0.946056	0		MKLGIIOE_01157_gene	0	NA	NA	NA	NA	NA	0		KKIIADKH_01157_gene	478.466	-0.250464	0.121463	-2.06206	0.0392021	0.0606264	0		KAIKFGHD_01164_gene	20.1054	-0.222492	0.511387	-0.435075	0.663508	0.811491	0
HAAAELCE_01173_gene	14.8427	-0.974369	0.562702	-1.73159	0.0833466	0.209505	0		EEDFELNL_01161_gene	195.965	-1.7909	0.940358	-1.90449	0.0568461	0.250884	0		MKLGIIOE_01158_gene	0.511906	-2.52693	2.61022	-0.968091	0.332999	NA	0		KKIIADKH_01158_gene	1275.47	0.907603	0.1268	7.15777	8.2e-13	4.14e-12	0		KAIKFGHD_01165_gene	3.57274	-0.662088	1.02659	-0.644938	0.518967	0.707742	0
HAAAELCE_01174_gene	23.7652	-0.776303	0.48253	-1.60882	0.107656	0.251487	0		EEDFELNL_01162_gene	910.459	-1.9676	0.86167	-2.28348	0.0224022	0.145154	0		MKLGIIOE_01159_gene	7.17931	-0.975577	0.711913	-1.37036	0.170574	0.354637	0		KKIIADKH_01159_gene	2645.68	0.234305	0.115914	2.02137	0.043242	0.0662961	0		KAIKFGHD_01166_gene	1.97254	-0.371396	1.54353	-0.240615	0.809854	0.900009	0
HAAAELCE_01175_gene	11.8815	-0.666298	0.574204	-1.16039	0.245892	0.442413	0		EEDFELNL_01163_gene	280.491	-0.483392	0.480585	-1.00584	0.314492	0.585624	0		MKLGIIOE_01160_gene	33.7155	-0.413909	0.344828	-1.20033	0.230009	0.430229	0		KKIIADKH_01160_gene	1507.8	0.360695	0.0983967	3.66572	0.000246645	0.000549017	0		KAIKFGHD_01167_gene	9.07183	-0.60483	0.684597	-0.883483	0.376975	0.583068	0
HAAAELCE_01176_gene	3.14235	-0.934144	1.25977	-0.741519	0.458379	0.649441	0		EEDFELNL_01164_gene	20.2798	0.0521954	0.471825	0.110625	0.911914	NA	0		MKLGIIOE_01161_gene	26.624	-0.848157	0.380939	-2.22649	0.0259813	0.0917398	0		KKIIADKH_01161_gene	2224.24	0.353	0.121307	2.90998	0.00361452	0.00672137	0		KAIKFGHD_01168_gene	16.4893	-0.91165	0.525352	-1.73531	0.0826856	0.208366	0
HAAAELCE_00117_gene	927.057	0.180001	0.211331	0.851748	0.394354	0.592963	0		EEDFELNL_00121_gene	4187.4	-0.58698	0.292604	-2.00606	0.04485	0.21822	0		MKLGIIOE_00116_gene	72.1858	-0.132025	0.251095	-0.525799	0.599028	0.760578	0		KKIIADKH_00116_gene	136.955	-1.96032	0.19276	-10.1697	2.71e-24	2.9e-23	0		KAIKFGHD_00119_gene	33.8488	0.462957	0.379744	1.21913	0.222794	0.416368	0
HAAAELCE_01177_gene	3.48028	-3.3837	1.57086	-2.15405	0.0312365	0.101011	0		EEDFELNL_01165_gene	37.0012	0.54102	0.379909	1.42408	0.154424	0.409978	0		MKLGIIOE_01162_gene	0	NA	NA	NA	NA	NA	0		KKIIADKH_01162_gene	4642	0.549371	0.0823045	6.67485	2.47e-11	1.11e-10	0		KAIKFGHD_01169_gene	21.5619	-1.28938	0.46201	-2.79081	0.00525764	0.0235398	0
HAAAELCE_01178_gene	80.7348	0.0138562	0.29921	0.0463093	0.963064	0.982645	0		EEDFELNL_01166_gene	99.1602	0.141451	0.335989	0.420999	0.673756	0.851401	0		MKLGIIOE_01163_gene	0	NA	NA	NA	NA	NA	0		KKIIADKH_01163_gene	2148.01	0.252674	0.0913187	2.76695	0.00565835	0.0101917	0		KAIKFGHD_01170_gene	9.62405	0.0158444	0.690665	0.0229408	0.981697	0.992808	0
HAAAELCE_01179_gene	67.7297	-0.156597	0.360173	-0.434783	0.66372	0.808236	0		EEDFELNL_01167_gene	122.359	0.434562	0.481553	0.902419	0.366834	0.626535	0		MKLGIIOE_01164_gene	96.8362	-0.250208	0.233704	-1.07062	0.284341	0.492672	0		KKIIADKH_01164_gene	99.6977	-0.509526	0.237803	-2.14264	0.0321421	0.0503873	0		KAIKFGHD_01171_gene	114.952	-0.767657	0.221751	-3.4618	0.000536575	0.00339435	0
HAAAELCE_01180_gene	17.7671	1.2421	0.542936	2.28774	0.0221528	0.077838	0		EEDFELNL_01168_gene	52.3897	0.143894	0.512682	0.280669	0.778964	0.904187	0		MKLGIIOE_01165_gene	63.8674	-0.551871	0.269392	-2.04858	0.0405035	0.12701	0		KKIIADKH_01165_gene	211.601	-0.746681	0.159978	-4.66741	3.05e-06	8.5e-06	0		KAIKFGHD_01172_gene	21.8055	0.106533	0.456747	0.233244	0.815572	0.90294	0
HAAAELCE_01181_gene	18.1535	0.836074	0.525108	1.59219	0.111341	0.257236	0		EEDFELNL_01169_gene	96.3368	0.38868	0.524332	0.741286	0.45852	0.698845	0		MKLGIIOE_01166_gene	10.0992	-0.169186	0.620416	-0.272698	0.785085	0.887962	0		KKIIADKH_01166_gene	824.034	0.0117923	0.13257	0.0889514	0.929121	0.946749	0		KAIKFGHD_01173_gene	62.234	0.299065	0.28607	1.04542	0.295827	0.500909	0
HAAAELCE_01182_gene	15.8691	-0.365804	0.54303	-0.673634	0.500544	0.687448	0		EEDFELNL_01170_gene	219.127	0.357152	0.493883	0.723152	0.469586	0.708009	0		MKLGIIOE_01167_gene	25.3111	-0.636558	0.465699	-1.36689	0.171661	0.356115	0		KKIIADKH_01167_gene	359.254	0.496459	0.152697	3.25126	0.00114894	0.0023121	0		KAIKFGHD_01174_gene	6.31405	-0.217815	0.777786	-0.280045	0.779443	0.880879	0
HAAAELCE_01183_gene	557.924	-0.0316883	0.229678	-0.137968	0.890266	0.94286	0		EEDFELNL_01171_gene	108.563	-1.02646	0.657891	-1.56022	0.118707	0.358296	0		MKLGIIOE_01168_gene	18.4701	-1.57866	0.560728	-2.81538	0.00487195	0.0235424	0		KKIIADKH_01168_gene	479.386	0.61804	0.182306	3.39012	0.000698616	0.00145439	0		KAIKFGHD_01175_gene	10.2293	-0.872085	0.640294	-1.36201	0.173196	0.354547	0
HAAAELCE_01185_gene	127.319	0.157254	0.289358	0.543459	0.586814	0.751557	0		EEDFELNL_01172_gene	204.076	-0.927778	0.502786	-1.84527	0.064998	0.265859	0		MKLGIIOE_01169_gene	20.898	-1.49146	0.456755	-3.26534	0.00109333	0.00679454	0		KKIIADKH_01169_gene	164.65	-0.230537	0.170243	-1.35416	0.175685	0.230467	0		KAIKFGHD_01176_gene	91.9267	-1.30541	0.252641	-5.16707	2.38e-07	3.58e-06	0
HAAAELCE_01186_gene	1321.94	0.321012	0.263832	1.21673	0.223708	0.41606	0		EEDFELNL_01173_gene	87.6457	-1.19172	0.593438	-2.00817	0.0446251	0.21821	0		MKLGIIOE_01170_gene	5.01039	-0.660084	0.836722	-0.788893	0.430174	NA	0		KKIIADKH_01170_gene	0.768871	0.0179439	2.21764	0.00809144	0.993544	0.995777	0		KAIKFGHD_01177_gene	28.8509	-1.23034	0.403926	-3.04595	0.00231944	0.0120729	0
HAAAELCE_01187_gene	2.19225	-0.416875	1.45567	-0.286379	0.774588	NA	0		EEDFELNL_01174_gene	616.907	-0.169774	0.214652	-0.790931	0.428984	0.678267	0		MKLGIIOE_01171_gene	6.50431	-1.09632	0.715319	-1.53263	0.125368	0.288364	0		KKIIADKH_01171_gene	322.598	0.345591	0.158235	2.18404	0.0289597	0.0458156	0		KAIKFGHD_01178_gene	24.3032	-0.943508	0.470178	-2.0067	0.0447813	0.133235	0
HAAAELCE_00118_gene	744.914	-0.358349	0.25329	-1.41478	0.157134	0.32377	0		EEDFELNL_00122_gene	64.5361	-0.26079	0.370029	-0.704783	0.480945	0.717579	0		MKLGIIOE_00117_gene	83.2156	0.146453	0.256433	0.571115	0.567922	0.739911	0		KKIIADKH_00117_gene	191.244	-0.79721	0.158042	-5.04428	4.55e-07	1.4e-06	0		KAIKFGHD_00120_gene	17.8331	0.666895	0.476638	1.39917	0.161763	0.339267	0
HAAAELCE_01188_gene	2.38113	1.18752	1.31328	0.904235	0.365871	NA	0		EEDFELNL_01175_gene	255.46	-0.787707	0.289678	-2.71925	0.00654308	0.0660792	0		MKLGIIOE_01172_gene	2.63478	-0.881467	1.2803	-0.688485	0.491147	NA	0		KKIIADKH_01172_gene	886.222	0.735436	0.130398	5.63991	1.7e-08	5.99e-08	0		KAIKFGHD_01179_gene	6.34812	0.451412	0.851277	0.530276	0.595921	0.76364	0
HAAAELCE_01189_gene	3.00105	0.560534	1.13241	0.49499	0.620607	0.775232	0		EEDFELNL_01176_gene	6.69641	0.00464833	0.87178	0.005332	0.995746	NA	0		MKLGIIOE_01173_gene	1.85004	-0.861457	1.44099	-0.597824	0.549958	NA	0		KKIIADKH_01173_gene	738.786	0.222493	0.10938	2.03413	0.0419385	0.0644157	0		KAIKFGHD_01180_gene	10.768	-0.239305	0.606474	-0.394584	0.69315	0.831121	0
HAAAELCE_01190_gene	342.43	1.3222	0.251959	5.24766	1.54e-07	2.77e-06	0		EEDFELNL_01177_gene	6.87303	0.387953	0.903556	0.429362	0.66766	NA	0		MKLGIIOE_01174_gene	30.9201	-0.364763	0.357524	-1.02025	0.307611	0.517089	0		KKIIADKH_01174_gene	162.417	-0.358181	0.183863	-1.94809	0.0514046	0.0770543	0		KAIKFGHD_01181_gene	9.1113	0.736429	0.667212	1.10374	0.269706	0.471766	0
HAAAELCE_01191_gene	199.044	0.414314	0.262974	1.57549	0.115142	0.262965	0		EEDFELNL_01178_gene	44.4849	0.853507	0.341571	2.49877	0.0124626	0.101434	0		MKLGIIOE_01175_gene	54.9675	-0.761502	0.27029	-2.81735	0.00484215	0.0234205	0		KKIIADKH_01175_gene	616.801	0.102695	0.128664	0.798165	0.424775	0.497156	0		KAIKFGHD_01182_gene	19.7996	0.00305302	0.482662	0.00632539	0.994953	0.997863	0
HAAAELCE_01192_gene	623.652	0.694462	0.233507	2.97405	0.00293892	0.0156591	0		EEDFELNL_01179_gene	23.5902	0.981984	0.454426	2.16093	0.0307004	NA	0		MKLGIIOE_01176_gene	467.509	-0.22896	0.168831	-1.35615	0.175051	0.361161	0		KKIIADKH_01176_gene	264.918	-0.812123	0.160637	-5.05565	4.29e-07	1.33e-06	0		KAIKFGHD_01183_gene	6.20824	-0.128361	0.87145	-0.147296	0.882899	0.935427	0
HAAAELCE_01193_gene	404.091	-0.154738	0.243989	-0.634201	0.52595	0.706152	0		EEDFELNL_01180_gene	5.04023	1.19108	0.95779	1.24357	0.213658	NA	0		MKLGIIOE_01177_gene	90.585	-0.291092	0.236696	-1.22981	0.218767	0.416649	0		KKIIADKH_01177_gene	5310.62	-1.43757	0.0886373	-16.2186	3.73e-59	1.63e-57	0		KAIKFGHD_01184_gene	31.2462	-0.139974	0.388032	-0.360728	0.718303	0.845909	0
HAAAELCE_01194_gene	13.725	-0.210534	0.712329	-0.295558	0.767568	0.872883	0		EEDFELNL_01181_gene	4.68546	-0.00711799	0.890885	-0.00798979	0.993625	NA	0		MKLGIIOE_01178_gene	82.8656	-0.46198	0.271628	-1.70079	0.0889833	0.229255	0		KKIIADKH_01178_gene	971.274	-0.789185	0.108743	-7.25736	3.95e-13	2.05e-12	0		KAIKFGHD_01185_gene	243.566	-0.539786	0.192612	-2.80245	0.00507164	0.0228011	0
HAAAELCE_01195_gene	372.564	0.883837	0.239363	3.69246	0.000222099	0.00177679	0		EEDFELNL_01182_gene	4.7384	-0.0737232	1.10107	-0.066956	0.946617	NA	0		MKLGIIOE_01179_gene	42.6921	-0.0166866	0.346598	-0.048144	0.961601	0.981534	0		KKIIADKH_01179_gene	650.585	-1.09536	0.113447	-9.65527	4.67e-22	4.37e-21	0		KAIKFGHD_01186_gene	36.0005	-0.893018	0.35308	-2.52922	0.0114316	0.044492	0
HAAAELCE_01196_gene	135.457	0.13368	0.273509	0.488758	0.625013	0.778446	0		EEDFELNL_01183_gene	15.1961	-1.00777	0.536836	-1.87723	0.0604865	NA	0		MKLGIIOE_01180_gene	248.81	-0.0864678	0.200921	-0.430358	0.666935	0.808554	0		KKIIADKH_01180_gene	1797.97	0.213833	0.113712	1.88048	0.0600426	0.088752	0		KAIKFGHD_01187_gene	17.3187	-0.695595	0.498052	-1.39663	0.162524	0.340364	0
HAAAELCE_01197_gene	12.6499	0.474532	0.589761	0.804618	0.42104	0.617466	0		EEDFELNL_01184_gene	7.98798	0.8268	0.825845	1.00116	0.316751	NA	0		MKLGIIOE_01181_gene	72.309	-0.065471	0.263178	-0.248771	0.803538	0.898159	0		KKIIADKH_01181_gene	23.9338	1.40063	0.507929	2.75752	0.00582409	0.0104548	0		KAIKFGHD_01188_gene	4.30752	-1.06443	0.97694	-1.08956	0.275909	0.478711	0
HAAAELCE_00119_gene	1599.04	0.36941	0.247696	1.49138	0.135861	0.29549	0		EEDFELNL_00123_gene	5787.76	-0.561287	0.364165	-1.5413	0.123244	0.366202	0		MKLGIIOE_00118_gene	79.8368	0.136485	0.251892	0.54184	0.587928	0.753013	0		KKIIADKH_00118_gene	51.969	0.315972	0.301907	1.04659	0.29529	0.363262	0		KAIKFGHD_00121_gene	13.4269	1.08622	0.567276	1.91481	0.0555172	0.155224	0
HAAAELCE_01198_gene	61.2622	-0.263761	0.3167	-0.832842	0.404934	0.603302	0		EEDFELNL_01185_gene	24.7667	-1.07426	0.503287	-2.13449	0.0328026	NA	0		MKLGIIOE_01182_gene	423.276	0.246573	0.167507	1.47202	0.141016	0.312712	0		KKIIADKH_01182_gene	18.0009	-0.178204	0.552366	-0.322619	0.746984	0.795949	0		KAIKFGHD_01189_gene	2.79464	-1.5778	1.21545	-1.29812	0.194246	0.383659	0
HAAAELCE_01199_gene	27.2258	0.333992	0.475893	0.701822	0.48279	0.671793	0		EEDFELNL_01186_gene	319.898	-0.186811	0.217252	-0.859882	0.389854	0.644216	0		MKLGIIOE_01183_gene	575.95	0.00830185	0.163584	0.0507499	0.959525	0.981321	0		KKIIADKH_01183_gene	1024.19	-0.01035	0.0953383	-0.108561	0.913551	0.933817	0		KAIKFGHD_01190_gene	16.5406	-0.392482	0.483641	-0.811517	0.417069	0.625457	0
HAAAELCE_01200_gene	70.9186	-0.0399749	0.298612	-0.133869	0.893506	0.944347	0		EEDFELNL_01187_gene	142.817	-0.40676	0.328343	-1.23883	0.21541	0.482414	0		MKLGIIOE_01184_gene	23.0502	-0.349799	0.393988	-0.887842	0.374626	0.580119	0		KKIIADKH_01184_gene	4399.44	0.318278	0.102698	3.09916	0.00194067	0.00377177	0		KAIKFGHD_01191_gene	37.7117	0.179851	0.376064	0.478247	0.632474	0.789481	0
HAAAELCE_01201_gene	36.6356	0.631998	0.372814	1.69521	0.0900358	0.220853	0		EEDFELNL_01188_gene	22.9009	-0.525613	0.483672	-1.08672	0.277163	NA	0		MKLGIIOE_01185_gene	327.454	-0.237847	0.163986	-1.45042	0.146942	0.322872	0		KKIIADKH_01185_gene	2338.24	1.15691	0.0928991	12.4534	1.34e-35	2.38e-34	0		KAIKFGHD_01192_gene	18.9897	-0.479392	0.510364	-0.939315	0.347569	0.554998	0
HAAAELCE_01202_gene	61.7576	-0.134866	0.298942	-0.451143	0.651887	0.799648	0		EEDFELNL_01189_gene	8.14431	-0.120858	0.85541	-0.141286	0.887644	NA	0		MKLGIIOE_01186_gene	133.874	-0.104395	0.204934	-0.509409	0.610466	0.768629	0		KKIIADKH_01186_gene	259.373	0.984532	0.157514	6.25042	4.09e-10	1.66e-09	0		KAIKFGHD_01193_gene	6.59012	-1.31347	0.851835	-1.54193	0.123091	0.280817	0
HAAAELCE_01203_gene	195.78	-0.196846	0.20861	-0.943605	0.345372	0.546731	0		EEDFELNL_01190_gene	4.07321	-0.706953	1.0791	-0.655134	0.512382	NA	0		MKLGIIOE_01187_gene	224.948	-0.0200321	0.179417	-0.111651	0.9111	0.957411	0		KKIIADKH_01187_gene	706.278	0.552878	0.102918	5.37205	7.78e-08	2.58e-07	0		KAIKFGHD_01194_gene	16.4418	-0.114259	0.491572	-0.232435	0.8162	0.903169	0
HAAAELCE_01204_gene	148.428	-0.200862	0.238811	-0.841089	0.400298	0.598171	0		EEDFELNL_01191_gene	13.7307	-0.998157	0.611145	-1.63326	0.102415	NA	0		MKLGIIOE_01188_gene	148.85	-0.56865	0.225493	-2.5218	0.0116754	0.0480032	0		KKIIADKH_01188_gene	367.112	0.496578	0.160411	3.09566	0.00196375	0.00381283	0		KAIKFGHD_01195_gene	42.9196	-0.937113	0.354306	-2.64492	0.00817091	0.0341805	0
HAAAELCE_01205_gene	896.488	-0.250393	0.198317	-1.26259	0.206737	0.395972	0		EEDFELNL_01192_gene	13.6803	-0.115452	0.649847	-0.17766	0.85899	NA	0		MKLGIIOE_01189_gene	54.2206	-0.78279	0.309257	-2.5312	0.0113674	0.0470386	0		KKIIADKH_01189_gene	5501.98	-1.2199	0.0824932	-14.7879	1.75e-49	5.43e-48	0		KAIKFGHD_01196_gene	15.8754	-1.01219	0.516217	-1.96079	0.0499034	0.143841	0
HAAAELCE_01206_gene	303.47	0.447967	0.243614	1.83884	0.0659392	0.176629	0		EEDFELNL_01193_gene	107.858	-0.864528	0.368492	-2.34612	0.0189699	0.131914	0		MKLGIIOE_01190_gene	59.2263	-0.833834	0.291311	-2.86235	0.00420512	0.0209724	0		KKIIADKH_01190_gene	2773.37	0.0591051	0.0822717	0.718413	0.472502	0.544048	0		KAIKFGHD_01197_gene	8.03693	-1.01369	0.720537	-1.40685	0.159471	0.336434	0
HAAAELCE_01207_gene	160.446	0.318886	0.35622	0.895194	0.370683	0.570411	0		EEDFELNL_01194_gene	649.438	-1.02253	0.521321	-1.96142	0.0498303	0.231349	0		MKLGIIOE_01191_gene	73.8662	-0.925988	0.270785	-3.41965	0.000627026	0.00420781	0		KKIIADKH_01191_gene	3678.63	0.607068	0.1197	5.0716	3.94e-07	1.22e-06	0		KAIKFGHD_01198_gene	44.6223	-1.12152	0.340484	-3.29389	0.000988095	0.00578163	0
HAAAELCE_00120_gene	434.923	0.781852	0.194274	4.02448	5.71e-05	0.000544376	0		EEDFELNL_00124_gene	1212.51	-0.0924376	0.272951	-0.33866	0.734866	0.880531	0		MKLGIIOE_00119_gene	143.538	0.570326	0.228219	2.49903	0.0124534	0.0503936	0		KKIIADKH_00119_gene	39.8818	0.526436	0.334546	1.57358	0.115584	0.158338	0		KAIKFGHD_00122_gene	157.073	-0.20754	0.210288	-0.986931	0.323677	0.530068	0
HAAAELCE_01208_gene	7.20904	-1.36283	0.829807	-1.64235	0.100517	0.239472	0		EEDFELNL_01195_gene	189.119	-0.494846	0.307709	-1.60816	0.107799	0.342089	0		MKLGIIOE_01192_gene	460.645	-1.69767	0.213265	-7.96036	1.72e-15	4.83e-14	0		KKIIADKH_01192_gene	1437.29	-0.612748	0.0920769	-6.65474	2.84e-11	1.27e-10	0		KAIKFGHD_01199_gene	0.602696	-2.97305	2.50586	-1.18644	0.235449	NA	0
HAAAELCE_01209_gene	158.998	-0.895603	0.285794	-3.13374	0.00172594	0.0102113	0		EEDFELNL_01196_gene	353.901	-0.991625	0.353943	-2.80166	0.00508412	0.0549329	0		MKLGIIOE_01193_gene	77.4475	-0.989294	0.255935	-3.86541	0.000110904	0.000911227	0		KKIIADKH_01193_gene	828.632	-0.364167	0.106856	-3.40802	0.000654371	0.00136568	0		KAIKFGHD_01200_gene	11.9204	0.387233	0.597118	0.648504	0.516659	0.705717	0
HAAAELCE_01210_gene	166.49	-0.161052	0.290247	-0.554878	0.578978	0.74637	0		EEDFELNL_01197_gene	146.06	0.155954	0.337281	0.462387	0.643804	0.832896	0		MKLGIIOE_01194_gene	111.818	-1.19395	0.24246	-4.92432	8.47e-07	1.06e-05	0		KKIIADKH_01194_gene	1618.59	-0.481623	0.0943883	-5.10257	3.35e-07	1.05e-06	0		KAIKFGHD_01201_gene	9.8054	-0.444035	0.623234	-0.712469	0.476174	0.676975	0
HAAAELCE_01211_gene	31.4885	-0.140841	0.407655	-0.345491	0.729725	0.850165	0		EEDFELNL_01198_gene	235.676	0.449242	0.325031	1.38215	0.166925	0.42654	0		MKLGIIOE_01195_gene	272.145	-0.0988844	0.178298	-0.554602	0.579167	0.746641	0		KKIIADKH_01195_gene	230.987	-0.92554	0.151954	-6.09093	1.12e-09	4.4e-09	0		KAIKFGHD_01202_gene	1.6321	-2.30225	1.69592	-1.35752	0.174616	0.356114	0
HAAAELCE_01212_gene	32.9074	-0.307021	0.544136	-0.564236	0.572594	0.741683	0		EEDFELNL_01199_gene	48.4854	0.432024	0.409195	1.05579	0.291063	0.566954	0		MKLGIIOE_01196_gene	1719.87	-1.42092	0.159822	-8.89067	6.07e-19	2.19e-17	0		KKIIADKH_01196_gene	328.566	-0.30232	0.136562	-2.21379	0.0268434	0.0427799	0		KAIKFGHD_01203_gene	45.4054	-0.898349	0.314091	-2.86016	0.00423433	0.0197189	0
HAAAELCE_01213_gene	547.171	1.10964	0.276654	4.01093	6.05e-05	0.000572644	0		EEDFELNL_01200_gene	97.7353	-0.136634	0.410812	-0.332595	0.73944	0.883291	0		MKLGIIOE_01197_gene	38.7015	0.358353	0.314775	1.13844	0.254936	0.459099	0		KKIIADKH_01197_gene	329.48	-0.315972	0.161229	-1.95977	0.0500224	0.0751942	0		KAIKFGHD_01204_gene	18.3529	-0.475104	0.504228	-0.942241	0.346069	0.553221	0
HAAAELCE_01214_gene	351.512	0.512532	0.21395	2.39557	0.0165946	0.0623568	0		EEDFELNL_01201_gene	191.535	-0.0659901	0.314195	-0.210029	0.833645	0.930561	0		MKLGIIOE_01198_gene	4.94314	1.16605	0.924042	1.2619	0.206984	NA	0		KKIIADKH_01198_gene	24.8366	0.500191	0.398554	1.25501	0.209474	0.269061	0		KAIKFGHD_01205_gene	71.7111	-1.05138	0.277616	-3.78717	0.000152375	0.00112874	0
HAAAELCE_01215_gene	99.5694	-0.197081	0.310153	-0.635432	0.525147	0.705556	0		EEDFELNL_01202_gene	181.764	0.0318076	0.240639	0.13218	0.894842	0.960841	0		MKLGIIOE_01199_gene	402.366	-0.958274	0.309943	-3.09177	0.00198966	0.0113723	0		KKIIADKH_01199_gene	186.479	0.296271	0.167605	1.76768	0.0771143	0.110579	0		KAIKFGHD_01206_gene	35.5506	-1.43632	0.368683	-3.89581	9.79e-05	0.000774477	0
HAAAELCE_01216_gene	46.2066	-0.722517	0.451774	-1.59929	0.109757	0.254454	0		EEDFELNL_01203_gene	56.6354	0.161714	0.341592	0.473412	0.635919	0.82747	0		MKLGIIOE_01200_gene	729.624	-0.497143	0.155945	-3.18794	0.00143289	0.00861246	0		KKIIADKH_01200_gene	2204.3	-1.70193	0.0891059	-19.1001	2.52e-81	2.05e-79	0		KAIKFGHD_01207_gene	7.16352	-0.927479	0.729172	-1.27196	0.203387	0.395535	0
HAAAELCE_01217_gene	305.67	-0.725857	0.272882	-2.65997	0.00781482	0.034621	0		EEDFELNL_01204_gene	24.6233	2.41328	0.49269	4.89818	9.67e-07	NA	0		MKLGIIOE_01201_gene	81.0805	0.279447	0.246076	1.13561	0.256118	0.460581	0		KKIIADKH_01201_gene	284.462	0.694243	0.147839	4.69593	2.65e-06	7.47e-06	0		KAIKFGHD_01208_gene	33.5247	-0.612861	0.360383	-1.70058	0.0890212	0.219811	0
HAAAELCE_00121_gene	5729.75	0.485825	0.233924	2.07685	0.037815	0.117467	0		EEDFELNL_00125_gene	402.494	-0.117832	0.327954	-0.359295	0.719374	0.875353	0		MKLGIIOE_00123_gene	977.378	0.216959	0.168832	1.28506	0.198773	0.391363	0		KKIIADKH_00120_gene	75.6293	1.31355	0.26914	4.88054	1.06e-06	3.14e-06	0		KAIKFGHD_00123_gene	100.965	1.20737	0.282537	4.27334	1.93e-05	0.000182821	0
HAAAELCE_01218_gene	79.5574	0.215882	0.346988	0.62216	0.533837	0.711776	0		EEDFELNL_01205_gene	319.101	-0.312403	0.385217	-0.810977	0.417379	0.668163	0		MKLGIIOE_01202_gene	46.999	-0.168135	0.290834	-0.578113	0.563188	0.735847	0		KKIIADKH_01202_gene	384.999	1.10795	0.154883	7.15349	8.46e-13	4.26e-12	0		KAIKFGHD_01209_gene	2.30798	-2.16568	1.42311	-1.5218	0.12806	0.288927	0
HAAAELCE_01219_gene	135.788	-0.471526	0.244598	-1.92776	0.0538852	0.152069	0		EEDFELNL_01206_gene	5.16439	-1.75463	1.15963	-1.5131	0.130254	NA	0		MKLGIIOE_01203_gene	2.26126	0.754804	1.27175	0.593515	0.552836	NA	0		KKIIADKH_01203_gene	154.115	0.478496	0.206023	2.32254	0.020204	0.0331651	0		KAIKFGHD_01210_gene	10.7754	-0.56663	0.681999	-0.830836	0.406066	0.612598	0
HAAAELCE_01220_gene	222.653	-0.306959	0.27091	-1.13307	0.257187	0.455324	0		EEDFELNL_01207_gene	64.7156	-1.04192	0.614285	-1.69615	0.0898582	0.310898	0		MKLGIIOE_01204_gene	8.3316	-0.43968	0.640283	-0.686696	0.492275	0.684273	0		KKIIADKH_01204_gene	248.493	0.193188	0.183589	1.05229	0.292668	0.360567	0		KAIKFGHD_01211_gene	7.62752	-0.379335	0.711097	-0.53345	0.593722	0.761657	0
HAAAELCE_01221_gene	131.98	0.278178	0.281175	0.989344	0.322495	0.524174	0		EEDFELNL_01208_gene	28.2087	-1.59301	0.92731	-1.71788	0.0858187	0.302525	0		MKLGIIOE_01205_gene	148.079	-0.146249	0.213012	-0.686574	0.492351	0.684273	0		KKIIADKH_01205_gene	72.4109	-0.0308566	0.24388	-0.126524	0.899317	0.92249	0		KAIKFGHD_01212_gene	74.403	0.0863022	0.282944	0.305015	0.760355	0.869643	0
HAAAELCE_01222_gene	139.367	-0.107049	0.312804	-0.342226	0.732181	0.851768	0		EEDFELNL_01209_gene	28.9071	-2.01734	0.882152	-2.28684	0.0222052	0.144721	0		MKLGIIOE_01206_gene	445.467	-5.27779	0.298648	-17.6723	6.85e-70	7.17e-68	0		KKIIADKH_01206_gene	512.781	-0.705457	0.118123	-5.97222	2.34e-09	8.9e-09	0		KAIKFGHD_01213_gene	16.216	0.0131417	0.524519	0.0250548	0.980011	0.992273	0
HAAAELCE_01223_gene	245.389	0.00831384	0.239476	0.0347168	0.972306	0.986627	0		EEDFELNL_01210_gene	100.11	-0.772247	0.587539	-1.31438	0.18872	0.448685	0		MKLGIIOE_01207_gene	649.204	-4.67738	0.253133	-18.4779	3.11e-76	3.71e-74	0		KKIIADKH_01207_gene	188.629	0.127061	0.161419	0.787149	0.431194	0.503361	0		KAIKFGHD_01214_gene	2.96343	3.69246	1.53951	2.39847	0.0164639	0.0595395	0
HAAAELCE_01224_gene	77.3678	-0.197781	0.33021	-0.598956	0.549202	0.724362	0		EEDFELNL_01211_gene	19.6799	-1.2285	0.807105	-1.52211	0.127982	NA	0		MKLGIIOE_01208_gene	481.381	-4.05143	0.245528	-16.5009	3.62e-61	3.31e-59	0		KKIIADKH_01208_gene	1499.55	-0.220919	0.0895909	-2.46586	0.0136685	0.0232253	0		KAIKFGHD_01215_gene	32.6913	-0.109078	0.395658	-0.275687	0.782789	0.882129	0
HAAAELCE_01225_gene	485.711	0.750165	0.306416	2.44819	0.0143576	0.0559704	0		EEDFELNL_01212_gene	2.03102	-1.85028	2.00506	-0.922804	0.356109	NA	0		MKLGIIOE_01209_gene	4983.98	-3.54422	0.159281	-22.2514	1.09e-109	2.08e-107	0		KKIIADKH_01209_gene	647.871	-0.319556	0.125099	-2.55443	0.0106361	0.0183606	0		KAIKFGHD_01216_gene	25.5447	-0.276711	0.419043	-0.660341	0.509035	0.700658	0
HAAAELCE_01226_gene	228.308	-0.123716	0.236447	-0.523228	0.600815	0.76084	0		EEDFELNL_01213_gene	132.67	-1.11809	0.543533	-2.05709	0.0396779	0.202492	0		MKLGIIOE_01210_gene	281.173	1.05958	0.182799	5.7964	6.78e-09	1.14e-07	0		KKIIADKH_01210_gene	1484.26	-0.718286	0.0940491	-7.63735	2.22e-14	1.27e-13	0		KAIKFGHD_01217_gene	91.5788	-0.396106	0.247912	-1.59777	0.110094	0.257185	0
HAAAELCE_01227_gene	300.941	-0.36199	0.212116	-1.70657	0.0879021	0.217172	0		EEDFELNL_01214_gene	410.125	-1.02905	0.519457	-1.98102	0.0475892	0.224661	0		MKLGIIOE_01211_gene	254.346	0.793868	0.180358	4.40163	1.07e-05	0.000110391	0		KKIIADKH_01211_gene	1591.46	-0.227712	0.111369	-2.04467	0.0408877	0.0629504	0		KAIKFGHD_01218_gene	358.84	0.437315	0.169568	2.579	0.00990878	0.0394604	0
HAAAELCE_00012_gene	73.3143	0.217831	0.329667	0.660762	0.508765	0.693256	0		EEDFELNL_00017_gene	2601.26	-0.302993	0.267049	-1.1346	0.256544	0.528775	0		MKLGIIOE_00012_gene	110.833	-0.334639	0.242079	-1.38235	0.166864	0.350045	0		KKIIADKH_00012_gene	853.621	-1.03784	0.122536	-8.46967	2.46e-17	1.73e-16	0		KAIKFGHD_00012_gene	29.9408	-0.928732	0.389275	-2.3858	0.017042	0.0612684	0
HAAAELCE_00122_gene	1749.81	0.537277	0.21298	2.52266	0.0116472	0.0473087	0		EEDFELNL_00126_gene	766.635	-0.548764	0.413722	-1.32641	0.184705	0.444479	0		MKLGIIOE_00124_gene	781.983	-0.102039	0.171806	-0.593918	0.552567	0.727906	0		KKIIADKH_00121_gene	443.173	-0.789955	0.17201	-4.5925	4.38e-06	1.2e-05	0		KAIKFGHD_00124_gene	19.5723	1.15647	0.479961	2.40951	0.0159738	0.0582581	0
HAAAELCE_01228_gene	24.0894	0.127834	0.449097	0.284648	0.775914	0.878393	0		EEDFELNL_01215_gene	76.3794	-0.407498	0.299031	-1.36273	0.172969	0.432437	0		MKLGIIOE_01212_gene	27.2267	0.498014	0.445358	1.11823	0.263468	0.469847	0		KKIIADKH_01212_gene	738.36	0.95771	0.121638	7.87342	3.45e-15	2.1e-14	0		KAIKFGHD_01219_gene	57.736	-0.524598	0.296792	-1.76756	0.0771345	0.198874	0
HAAAELCE_01230_gene	1558.71	-0.176128	0.231216	-0.761747	0.446211	0.640428	0		EEDFELNL_01216_gene	27.8899	0.31729	0.517103	0.613592	0.539485	0.762146	0		MKLGIIOE_01213_gene	29.0479	-0.0196655	0.362238	-0.054289	0.956705	0.980417	0		KKIIADKH_01213_gene	1690.59	1.07988	0.0959845	11.2505	2.3e-29	3.19e-28	0		KAIKFGHD_01220_gene	42.7346	-0.400282	0.325037	-1.23149	0.218138	0.411808	0
HAAAELCE_01232_gene	5.92077	0.129288	0.842303	0.153494	0.878009	0.934924	0		EEDFELNL_01217_gene	43.1024	0.301548	0.539413	0.55903	0.576142	0.790931	0		MKLGIIOE_01214_gene	47.2919	0.203737	0.317591	0.641507	0.521193	0.706173	0		KKIIADKH_01214_gene	2548.54	0.767837	0.0961933	7.98223	1.44e-15	8.96e-15	0		KAIKFGHD_01221_gene	77.6068	-0.424241	0.28666	-1.47994	0.138889	0.305171	0
HAAAELCE_01233_gene	15.991	-0.535982	0.53143	-1.00856	0.313184	0.516222	0		EEDFELNL_01218_gene	50.0723	0.266389	0.352014	0.756757	0.449196	0.692277	0		MKLGIIOE_01215_gene	1487.26	-0.516333	0.145407	-3.55095	0.000383838	0.00274468	0		KKIIADKH_01215_gene	1946.73	-0.108564	0.123644	-0.878039	0.379922	0.451341	0		KAIKFGHD_01222_gene	58.7118	0.25887	0.29995	0.863044	0.388113	0.594506	0
HAAAELCE_01234_gene	787.596	0.195062	0.194672	1.002	0.316341	0.517854	0		EEDFELNL_01219_gene	387.393	0.415751	0.247857	1.67738	0.0934674	0.316362	0		MKLGIIOE_01216_gene	1059.99	0.362536	0.147777	2.45326	0.0141569	0.0556185	0		KKIIADKH_01216_gene	249.14	-0.960569	0.150519	-6.38173	1.75e-10	7.31e-10	0		KAIKFGHD_01223_gene	105.353	-0.648985	0.232674	-2.78924	0.00528317	0.0236037	0
HAAAELCE_01235_gene	1103.78	0.15639	0.204327	0.765392	0.444038	0.638305	0		EEDFELNL_01220_gene	15.4385	0.190409	0.515734	0.3692	0.711979	NA	0		MKLGIIOE_01217_gene	4013.6	0.652866	0.140174	4.65755	3.2e-06	3.67e-05	0		KKIIADKH_01217_gene	151.282	-1.13057	0.190007	-5.95018	2.68e-09	1.01e-08	0		KAIKFGHD_01224_gene	21.2069	-0.47886	0.458017	-1.04551	0.295789	0.500909	0
HAAAELCE_01236_gene	65.0157	-0.190051	0.353103	-0.538232	0.590417	0.754072	0		EEDFELNL_01221_gene	28.2844	-1.60818	1.10159	-1.45987	0.144325	0.396399	0		MKLGIIOE_01218_gene	6400.46	4.65124	0.290632	16.0039	1.2e-57	1.03e-55	0		KKIIADKH_01218_gene	2055.07	-1.12663	0.0847751	-13.2896	2.66e-40	5.87e-39	0		KAIKFGHD_01225_gene	11.6303	-0.719931	0.579504	-1.24232	0.214118	0.407197	0
HAAAELCE_01237_gene	114.066	-0.323758	0.289291	-1.11914	0.263079	0.461308	0		EEDFELNL_01222_gene	247.098	-1.77923	0.759754	-2.34186	0.0191881	0.132165	0		MKLGIIOE_01219_gene	600.283	4.86743	0.323505	15.0459	3.67e-51	2.69e-49	0		KKIIADKH_01219_gene	586.384	-1.22131	0.117788	-10.3687	3.44e-25	3.87e-24	0		KAIKFGHD_01226_gene	10.5244	-0.560168	0.610817	-0.917081	0.3591	0.566243	0
HAAAELCE_01238_gene	801.231	0.0423366	0.190249	0.222533	0.823899	0.906638	0		EEDFELNL_01223_gene	94.2808	-1.23393	0.873979	-1.41186	0.157992	0.414653	0		MKLGIIOE_01220_gene	2905.01	5.25135	0.278412	18.8618	2.35e-79	3.01e-77	0		KKIIADKH_01220_gene	183011	-1.29208	0.102128	-12.6516	1.1e-36	2.08e-35	0		KAIKFGHD_01227_gene	7.596	-0.794001	0.717966	-1.1059	0.268768	0.470701	0
HAAAELCE_01243_gene	79.3088	0.548878	0.320883	1.71052	0.087169	0.216063	0		EEDFELNL_01224_gene	221.225	-0.494798	0.334752	-1.4781	0.13938	0.391591	0		MKLGIIOE_01221_gene	3972.09	5.25209	0.272047	19.3058	4.8e-83	6.84e-81	0		KKIIADKH_01221_gene	1192.48	-1.39112	0.113769	-12.2276	2.21e-34	3.69e-33	0		KAIKFGHD_01228_gene	2.05395	-0.584423	1.43938	-0.406024	0.684725	0.827497	0
HAAAELCE_00123_gene	4934.55	0.632951	0.237459	2.66552	0.00768701	0.034192	0		EEDFELNL_00127_gene	2552.22	-0.572187	0.28535	-2.00521	0.0449402	0.218322	0		MKLGIIOE_00125_gene	1429.32	-0.0471131	0.140641	-0.334989	0.737633	0.855234	0		KKIIADKH_00122_gene	70.8924	-0.479257	0.291806	-1.64238	0.100511	0.139991	0		KAIKFGHD_00125_gene	6.04535	1.78714	0.860343	2.07724	0.0377792	0.116432	0
HAAAELCE_01244_gene	114.983	0.233271	0.276561	0.843473	0.398964	0.59731	0		EEDFELNL_01225_gene	98.312	1.18312	0.549013	2.15499	0.0311628	0.177665	0		MKLGIIOE_01222_gene	6215.46	5.04015	0.262262	19.218	2.62e-82	3.53e-80	0		KKIIADKH_01222_gene	136.967	-0.428088	0.183431	-2.33378	0.0196072	0.0322786	0		KAIKFGHD_01229_gene	9.51219	-0.0135036	0.693804	-0.0194631	0.984472	0.993973	0
HAAAELCE_01245_gene	184.97	0.655603	0.212869	3.07984	0.00207112	0.0118719	0		EEDFELNL_01226_gene	205.586	-0.0105026	0.255839	-0.0410515	0.967255	0.986946	0		MKLGIIOE_01223_gene	2671.68	4.33381	0.234584	18.4745	3.32e-76	3.86e-74	0		KKIIADKH_01223_gene	272.35	-0.648468	0.160156	-4.04899	5.14e-05	0.000123879	0		KAIKFGHD_01230_gene	12.4555	-0.73765	0.559398	-1.31865	0.187286	0.37466	0
HAAAELCE_01246_gene	251.642	0.173116	0.268177	0.645528	0.518585	0.700242	0		EEDFELNL_01227_gene	211.558	0.443649	0.264434	1.67773	0.0933996	0.316362	0		MKLGIIOE_01225_gene	2086.79	-0.0849241	0.14001	-0.606558	0.544144	0.721594	0		KKIIADKH_01224_gene	175.799	-0.195979	0.171134	-1.14518	0.252134	0.316833	0		KAIKFGHD_01231_gene	187.91	-0.859842	0.198708	-4.32717	1.51e-05	0.000149424	0
HAAAELCE_01248_gene	1794.26	0.970089	0.303469	3.19667	0.00139023	0.00852677	0		EEDFELNL_01228_gene	35.2018	1.0909	0.427791	2.55008	0.01077	0.0916891	0		MKLGIIOE_01226_gene	6262.77	0.349702	0.141705	2.46781	0.0135941	0.0538202	0		KKIIADKH_01225_gene	261.34	-0.0183421	0.151319	-0.121215	0.903521	0.925745	0		KAIKFGHD_01232_gene	49.5054	0.138082	0.341541	0.404292	0.685998	0.82802	0
HAAAELCE_01249_gene	1071.73	-0.221819	0.182635	-1.21455	0.224539	0.417045	0		EEDFELNL_01229_gene	147.191	-0.162556	0.324611	-0.500773	0.616531	0.814533	0		MKLGIIOE_01227_gene	6036.41	0.105458	0.156929	0.672015	0.501574	0.691207	0		KKIIADKH_01226_gene	2045.89	0.138145	0.0906031	1.52473	0.127326	0.17288	0		KAIKFGHD_01233_gene	0.289525	-0.517845	3.54212	-0.146196	0.883766	NA	0
HAAAELCE_01250_gene	37.4947	0.0356314	0.386381	0.0922183	0.926525	0.961168	0		EEDFELNL_01230_gene	1237.6	0.526783	0.262499	2.0068	0.0447709	0.21822	0		MKLGIIOE_01228_gene	1481.48	0.167796	0.162499	1.03259	0.301795	0.512377	0		KKIIADKH_01227_gene	883.809	-1.32303	0.105821	-12.5025	7.23e-36	1.32e-34	0		KAIKFGHD_01234_gene	8.38761	-1.72456	0.784804	-2.19744	0.0279888	0.0919878	0
HAAAELCE_01251_gene	1303.32	-0.769251	0.275878	-2.78838	0.00529729	0.025538	0		EEDFELNL_01231_gene	576.94	0.0466457	0.25821	0.18065	0.856642	0.940245	0		MKLGIIOE_01229_gene	1186.9	0.221106	0.193446	1.14299	0.253043	0.457122	0		KKIIADKH_01228_gene	692.143	-0.298657	0.104977	-2.84498	0.00444141	0.0081439	0		KAIKFGHD_01235_gene	60.0035	-0.181715	0.305697	-0.59443	0.552225	0.733052	0
HAAAELCE_01252_gene	808.549	-0.967801	0.241853	-4.00161	6.29e-05	0.000590912	0		EEDFELNL_01232_gene	1935.17	-0.126578	0.467002	-0.271045	0.786357	0.908642	0		MKLGIIOE_01230_gene	3.02367	-1.89087	1.14444	-1.65223	0.0984885	NA	0		KKIIADKH_01229_gene	1716.7	-0.251155	0.0858845	-2.92434	0.00345189	0.00644558	0		KAIKFGHD_01236_gene	280.101	0.28848	0.274448	1.05113	0.293199	0.498491	0
HAAAELCE_01253_gene	505.533	-0.204127	0.225975	-0.903317	0.366358	0.567104	0		EEDFELNL_01233_gene	288.035	-0.641088	0.246899	-2.59656	0.00941633	0.0852527	0		MKLGIIOE_01231_gene	4832.75	0.295645	0.186084	1.58878	0.112111	0.268971	0		KKIIADKH_01230_gene	620.705	-0.672426	0.129095	-5.20876	1.9e-07	6.12e-07	0		KAIKFGHD_01237_gene	17038.3	-2.06588	0.138106	-14.9586	1.37e-50	4.89e-48	0
HAAAELCE_01254_gene	1898.58	0.27011	0.188759	1.43097	0.152437	0.317141	0		EEDFELNL_01234_gene	549.518	-0.15318	0.493584	-0.310342	0.756301	0.890694	0		MKLGIIOE_01232_gene	1609.8	0.0713495	0.172522	0.413567	0.679191	0.81608	0		KKIIADKH_01231_gene	577.265	-0.604585	0.110366	-5.47802	4.3e-08	1.46e-07	0		KAIKFGHD_01238_gene	1.68318	-1.04234	1.46362	-0.712168	0.476361	0.676975	0
HAAAELCE_00124_gene	1474.92	0.865169	0.232786	3.71659	0.000201926	0.00163436	0		EEDFELNL_00128_gene	3791.61	0.167952	0.279226	0.601493	0.547512	0.769365	0		MKLGIIOE_00126_gene	118.054	-0.310816	0.213986	-1.45251	0.146361	0.321918	0		KKIIADKH_00123_gene	75.7403	-0.266934	0.262458	-1.01705	0.309128	0.377744	0		KAIKFGHD_00126_gene	63.3946	0.290554	0.300068	0.968294	0.332898	0.539133	0
HAAAELCE_01255_gene	2015.22	0.386338	0.196079	1.97032	0.0488014	0.141483	0		EEDFELNL_01235_gene	52.1201	-0.271355	0.500917	-0.541716	0.588014	0.798019	0		MKLGIIOE_01233_gene	60.5047	-0.218032	0.266639	-0.817704	0.413526	0.615428	0		KKIIADKH_01232_gene	579.714	0.271348	0.135699	1.99963	0.0455398	0.0692204	0		KAIKFGHD_01239_gene	11.0358	0.584709	0.605412	0.965803	0.334143	0.539788	0
HAAAELCE_01256_gene	86.0913	-0.00778991	0.409753	-0.0190112	0.984832	0.99153	0		EEDFELNL_01236_gene	14.2569	0.19686	0.536172	0.367159	0.713501	NA	0		MKLGIIOE_01234_gene	2829.84	0.304464	0.139831	2.17738	0.0294523	0.0999499	0		KKIIADKH_01233_gene	1092.11	-0.040438	0.121779	-0.33206	0.739844	0.789347	0		KAIKFGHD_01240_gene	48.9317	-0.562398	0.317817	-1.76957	0.0767994	0.198429	0
HAAAELCE_01257_gene	2696.71	-0.128719	0.170347	-0.755627	0.449873	0.643842	0		EEDFELNL_01237_gene	13.3763	0.284351	0.579568	0.490625	0.623692	NA	0		MKLGIIOE_01235_gene	659.816	0.143643	0.180061	0.797747	0.425017	0.625629	0		KKIIADKH_01234_gene	214.81	-1.41978	0.16518	-8.59535	8.3e-18	6e-17	0		KAIKFGHD_01241_gene	33.0301	-0.133893	0.355973	-0.376132	0.706819	0.840229	0
HAAAELCE_01258_gene	280.081	0.120503	0.286138	0.421135	0.673656	0.815479	0		EEDFELNL_01238_gene	22.4734	0.767784	0.639569	1.20047	0.229957	NA	0		MKLGIIOE_01236_gene	2203.08	0.449522	0.147504	3.04753	0.00230728	0.0128721	0		KKIIADKH_01235_gene	2275.58	0.947322	0.0826677	11.4594	2.11e-30	3.08e-29	0		KAIKFGHD_01242_gene	60.5965	0.475337	0.308825	1.53918	0.123761	0.282046	0
HAAAELCE_01259_gene	603.543	0.0767674	0.220685	0.34786	0.727946	0.84845	0		EEDFELNL_01239_gene	123.073	0.569957	0.320881	1.77623	0.0756955	0.285985	0		MKLGIIOE_01237_gene	1266.89	0.558271	0.160597	3.47622	0.000508537	0.00353864	0		KKIIADKH_01236_gene	92.2881	-1.03544	0.221421	-4.67634	2.92e-06	8.15e-06	0		KAIKFGHD_01243_gene	0	NA	NA	NA	NA	NA	0
HAAAELCE_01260_gene	1051.71	-0.0611455	0.21006	-0.291087	0.770985	0.875154	0		EEDFELNL_01240_gene	165.113	0.212295	0.261165	0.812876	0.416289	0.666896	0		MKLGIIOE_01238_gene	771.928	0.13747	0.169683	0.810161	0.417848	0.618902	0		KKIIADKH_01237_gene	58.1209	-0.89059	0.287029	-3.10278	0.00191709	0.00372966	0		KAIKFGHD_01244_gene	3.5448	0.115798	1.08249	0.106974	0.91481	0.956383	0
HAAAELCE_01261_gene	1079.94	-0.117486	0.246294	-0.477014	0.633352	0.784936	0		EEDFELNL_01241_gene	82.7217	0.57339	0.323494	1.77249	0.0763136	0.286591	0		MKLGIIOE_01239_gene	2142.85	0.0891019	0.173175	0.51452	0.606888	0.766141	0		KKIIADKH_01238_gene	73.7458	-0.791889	0.244115	-3.24391	0.001179	0.00236689	0		KAIKFGHD_01245_gene	18.8429	0.0146948	0.478258	0.0307257	0.975488	0.990265	0
HAAAELCE_01262_gene	390.1	-0.0876951	0.207132	-0.423377	0.67202	0.814212	0		EEDFELNL_01242_gene	37.0145	0.394984	0.552412	0.715017	0.474599	0.711977	0		MKLGIIOE_01240_gene	593.512	-0.0772374	0.177369	-0.435462	0.663227	0.806881	0		KKIIADKH_01239_gene	208.043	0.198864	0.151531	1.31236	0.189399	0.246194	0		KAIKFGHD_01246_gene	71.5285	-1.25703	0.291101	-4.3182	1.57e-05	0.000154743	0
HAAAELCE_01263_gene	214.832	-0.954004	0.246069	-3.87699	0.000105758	0.000922252	0		EEDFELNL_01243_gene	429.283	0.647985	0.414962	1.56155	0.118393	0.358296	0		MKLGIIOE_01241_gene	1459.86	-0.0717405	0.13944	-0.514491	0.606909	0.766141	0		KKIIADKH_01240_gene	79.8823	-1.06657	0.23197	-4.59788	4.27e-06	1.17e-05	0		KAIKFGHD_01247_gene	1.78828	-2.51736	1.70399	-1.47733	0.139587	0.306078	0
HAAAELCE_01264_gene	1492.08	-0.0333716	0.193537	-0.17243	0.863099	0.926548	0		EEDFELNL_01244_gene	380.666	0.452086	0.337191	1.34074	0.180004	0.440155	0		MKLGIIOE_01242_gene	273.386	0.29602	0.193432	1.53036	0.125928	0.289521	0		KKIIADKH_01241_gene	318.785	-0.71288	0.145695	-4.89296	9.93e-07	2.95e-06	0		KAIKFGHD_01248_gene	155.971	-0.460803	0.210223	-2.19197	0.028382	0.0931373	0
HAAAELCE_00125_gene	1465.8	0.372027	0.195154	1.90633	0.0566076	0.157497	0		EEDFELNL_00129_gene	649.195	-0.22316	0.215368	-1.03618	0.300119	0.572538	0		MKLGIIOE_00127_gene	790.658	0.120515	0.145494	0.828312	0.407494	0.609919	0		KKIIADKH_00124_gene	168.857	-0.530125	0.175655	-3.01799	0.00254457	0.00485359	0		KAIKFGHD_00127_gene	50.5836	0.0650333	0.312716	0.207963	0.835258	0.910024	0
HAAAELCE_01265_gene	1413.81	0.185035	0.185317	0.998479	0.318047	0.520184	0		EEDFELNL_01245_gene	126.749	0.0151408	0.302278	0.050089	0.960051	0.986104	0		MKLGIIOE_01243_gene	710.908	0.27604	0.150268	1.83699	0.0662114	0.181813	0		KKIIADKH_01242_gene	24.3278	0.437207	0.444644	0.983275	0.325472	0.395076	0		KAIKFGHD_01249_gene	5.77203	-0.366303	0.852188	-0.429838	0.667314	0.814719	0
HAAAELCE_01266_gene	506.031	0.188315	0.206939	0.910005	0.36282	0.563799	0		EEDFELNL_01246_gene	32.6236	0.572921	0.393379	1.45641	0.145279	0.396683	0		MKLGIIOE_01244_gene	423.684	0.418712	0.158647	2.63927	0.00830856	0.0368495	0		KKIIADKH_01243_gene	235.127	-0.46624	0.155597	-2.99646	0.00273131	0.00517101	0		KAIKFGHD_01250_gene	12.8576	-0.344434	0.607204	-0.567245	0.570547	0.74623	0
HAAAELCE_01270_gene	794.419	0.286032	0.177291	1.61335	0.106669	0.249708	0		EEDFELNL_01247_gene	6.38827	0.252767	0.850237	0.29729	0.766245	NA	0		MKLGIIOE_01245_gene	9613.11	0.65095	0.149148	4.36447	1.27e-05	0.000128359	0		KKIIADKH_01244_gene	2051.07	-1.33178	0.105713	-12.5981	2.16e-36	3.98e-35	0		KAIKFGHD_01251_gene	239.819	-0.218874	0.209237	-1.04606	0.295533	0.500806	0
HAAAELCE_01271_gene	1824.42	0.235554	0.170736	1.37964	0.167699	0.33983	0		EEDFELNL_01248_gene	452.61	-0.494158	0.28696	-1.72204	0.0850617	0.301993	0		MKLGIIOE_01246_gene	562.108	0.322122	0.168443	1.91235	0.0558317	0.161906	0		KKIIADKH_01245_gene	1873.96	-1.15357	0.0859743	-13.4176	4.77e-41	1.08e-39	0		KAIKFGHD_01252_gene	70.9105	-0.799921	0.275053	-2.90825	0.00363461	0.0174763	0
HAAAELCE_01272_gene	1276.48	0.156865	0.230203	0.681422	0.495605	0.682569	0		EEDFELNL_01249_gene	18.3625	0.0498489	0.514892	0.0968142	0.922874	NA	0		MKLGIIOE_01247_gene	13.304	-0.0283726	0.551353	-0.05146	0.958959	0.981158	0		KKIIADKH_01246_gene	987.099	-0.373072	0.102857	-3.62711	0.000286612	0.000630072	0		KAIKFGHD_01253_gene	271.039	-0.84154	0.1886	-4.46204	8.12e-06	8.75e-05	0
HAAAELCE_01273_gene	50.1859	-0.419743	0.452588	-0.927429	0.353704	0.555936	0		EEDFELNL_01250_gene	331.913	0.525325	0.346557	1.51584	0.12956	0.377931	0		MKLGIIOE_01248_gene	16.2159	0.00871801	0.458945	0.0189958	0.984844	0.992979	0		KKIIADKH_01247_gene	99.7295	-0.534702	0.206537	-2.58889	0.00962867	0.0167202	0		KAIKFGHD_01254_gene	20.1485	0.206982	0.504812	0.410019	0.681792	0.825581	0
HAAAELCE_01274_gene	44.1193	0.247057	0.44655	0.553257	0.580087	0.746494	0		EEDFELNL_01251_gene	396.299	-0.270441	0.216461	-1.24937	0.211528	0.479037	0		MKLGIIOE_01249_gene	19.5119	-0.683279	0.435914	-1.56746	0.117007	0.276959	0		KKIIADKH_01248_gene	242.786	-0.879555	0.151779	-5.79496	6.83e-09	2.5e-08	0		KAIKFGHD_01255_gene	22.9369	0.630133	0.438942	1.43557	0.151125	0.323279	0
HAAAELCE_01275_gene	60.481	0.448173	0.354464	1.26437	0.206098	0.39544	0		EEDFELNL_01252_gene	12.3928	-0.419183	0.591895	-0.708204	0.478818	NA	0		MKLGIIOE_01250_gene	7.23147	-0.235274	0.689852	-0.34105	0.733066	0.852815	0		KKIIADKH_01249_gene	882.824	-1.13496	0.132031	-8.59618	8.24e-18	5.96e-17	0		KAIKFGHD_01256_gene	12.4217	1.09243	0.581359	1.8791	0.0602309	0.165703	0
HAAAELCE_01276_gene	44.2533	0.575753	0.388071	1.48363	0.137907	0.297479	0		EEDFELNL_01253_gene	17.4207	0.142196	0.661079	0.215096	0.829692	NA	0		MKLGIIOE_01251_gene	15.3821	0.578779	0.497748	1.16279	0.244913	0.448028	0		KKIIADKH_01250_gene	1028.52	-0.856116	0.178698	-4.79086	1.66e-06	4.78e-06	0		KAIKFGHD_01257_gene	168.379	-0.0778919	0.209636	-0.371557	0.710222	0.841709	0
HAAAELCE_01277_gene	40.5757	0.487765	0.384899	1.26726	0.205064	0.394133	0		EEDFELNL_01254_gene	207.362	0.101217	0.280335	0.361059	0.718056	0.874998	0		MKLGIIOE_01252_gene	14.1367	-0.125714	0.516595	-0.243352	0.807733	0.901099	0		KKIIADKH_01251_gene	924.346	-0.707507	0.158613	-4.46058	8.17e-06	2.18e-05	0		KAIKFGHD_01259_gene	4.91685	-1.35387	0.882907	-1.53343	0.125171	0.284503	0
HAAAELCE_00126_gene	82.6966	0.790615	0.315516	2.50579	0.0122179	0.0491567	0		EEDFELNL_00130_gene	347.63	-0.403093	0.363477	-1.10899	0.267434	0.541396	0		MKLGIIOE_00128_gene	688.313	0.0650687	0.144906	0.449041	0.653402	0.802537	0		KKIIADKH_00125_gene	140.623	-0.0756622	0.183877	-0.411483	0.680718	0.737834	0		KAIKFGHD_00129_gene	306.642	-1.9768	0.216688	-9.12279	7.32e-20	5.92e-18	0
HAAAELCE_01278_gene	0	NA	NA	NA	NA	NA	0		EEDFELNL_01255_gene	407.52	-0.429996	0.248366	-1.7313	0.0833984	0.298153	0		MKLGIIOE_01253_gene	158.371	-0.137907	0.206504	-0.667817	0.50425	0.692394	0		KKIIADKH_01252_gene	78.5383	-1.6096	0.253599	-6.34702	2.2e-10	9.08e-10	0		KAIKFGHD_01260_gene	85.3617	-1.94185	0.286623	-6.77492	1.24e-11	3.63e-10	0
HAAAELCE_01279_gene	506.602	0.623064	0.31851	1.95618	0.0504435	0.144423	0		EEDFELNL_01256_gene	22.3559	0.211443	0.489807	0.431687	0.665969	NA	0		MKLGIIOE_01254_gene	254.714	-0.439091	0.174338	-2.51863	0.0117814	0.04831	0		KKIIADKH_01253_gene	59.4119	-1.26514	0.306301	-4.13038	3.62e-05	8.87e-05	0		KAIKFGHD_01261_gene	14.2144	1.37229	0.558654	2.45643	0.0140326	0.0527022	0
HAAAELCE_01280_gene	82.382	0.178207	0.33513	0.531755	0.594895	0.75732	0		EEDFELNL_01257_gene	75.5658	-0.287637	0.398369	-0.722036	0.470272	0.708457	0		MKLGIIOE_01255_gene	338.871	0.228275	0.156257	1.46089	0.144045	0.318053	0		KKIIADKH_01254_gene	2600.25	-0.699197	0.105934	-6.60033	4.1e-11	1.81e-10	0		KAIKFGHD_01262_gene	88.3118	0.421949	0.262642	1.60655	0.108153	0.254034	0
HAAAELCE_01281_gene	131.193	0.112268	0.281895	0.398262	0.690437	0.827625	0		EEDFELNL_01258_gene	179.502	-0.24904	0.268119	-0.928839	0.352972	0.615098	0		MKLGIIOE_01256_gene	69.6811	0.226576	0.250978	0.902774	0.366646	0.572461	0		KKIIADKH_01255_gene	608.257	0.166877	0.111183	1.50092	0.133376	0.180216	0		KAIKFGHD_01263_gene	289.241	-0.587796	0.179122	-3.28153	0.00103244	0.00600291	0
HAAAELCE_01282_gene	207.957	0.0869528	0.301786	0.288128	0.773249	0.876275	0		EEDFELNL_01259_gene	0	NA	NA	NA	NA	NA	0		MKLGIIOE_01257_gene	148.279	0.232591	0.201787	1.15266	0.249051	0.452788	0		KKIIADKH_01256_gene	904.613	-0.426874	0.108699	-3.92712	8.6e-05	0.000201963	0		KAIKFGHD_01264_gene	210.755	0.440934	0.215652	2.04466	0.0408886	0.124025	0
HAAAELCE_01283_gene	565.315	-0.77616	0.197225	-3.9354	8.31e-05	0.000749523	0		EEDFELNL_01260_gene	237.783	-0.136784	0.239411	-0.571338	0.567771	0.785282	0		MKLGIIOE_01258_gene	232.285	-0.00601113	0.209128	-0.0287438	0.977069	0.989811	0		KKIIADKH_01257_gene	735.388	-1.11462	0.102061	-10.9211	9.14e-28	1.18e-26	0		KAIKFGHD_01265_gene	125.859	0.115315	0.221541	0.520514	0.602706	0.770409	0
HAAAELCE_01285_gene	68.4717	-0.965323	0.41441	-2.32939	0.0198384	0.0714338	0		EEDFELNL_01261_gene	2966.04	-0.746994	0.425505	-1.75555	0.0791654	0.292404	0		MKLGIIOE_01259_gene	474.191	-0.114431	0.163106	-0.701574	0.482945	0.67578	0		KKIIADKH_01258_gene	838.672	-0.949179	0.102759	-9.23694	2.54e-20	2.15e-19	0		KAIKFGHD_01266_gene	155.559	0.466799	0.213499	2.18643	0.0287844	0.0940977	0
HAAAELCE_01286_gene	172.163	-1.3531	0.302435	-4.47403	7.68e-06	9.5e-05	0		EEDFELNL_01262_gene	143.76	-0.868873	0.356854	-2.43481	0.0148995	0.113429	0		MKLGIIOE_01260_gene	359.885	-0.0156508	0.17839	-0.0877334	0.930089	0.967514	0		KKIIADKH_01259_gene	422.539	0.504492	0.143974	3.50405	0.000458243	0.000975141	0		KAIKFGHD_01267_gene	131.441	-1.0972	0.244825	-4.48158	7.41e-06	8.05e-05	0
HAAAELCE_01287_gene	155.127	-0.796543	0.261184	-3.04974	0.00229042	0.0128356	0		EEDFELNL_01263_gene	130.099	-0.788652	0.307118	-2.56791	0.0102314	0.0900119	0		MKLGIIOE_01261_gene	1696.46	0.0178724	0.161119	0.110927	0.911675	0.957819	0		KKIIADKH_01260_gene	807.519	-1.47819	0.106592	-13.8677	9.94e-44	2.57e-42	0		KAIKFGHD_01268_gene	1297.3	-0.878398	0.157141	-5.58986	2.27e-08	4.11e-07	0
HAAAELCE_01288_gene	157.669	-0.952328	0.303095	-3.14201	0.00167793	0.00997007	0		EEDFELNL_01264_gene	291.622	-0.785735	0.224552	-3.49912	0.000466795	0.0093027	0		MKLGIIOE_01262_gene	319.595	0.41712	0.225158	1.85257	0.063944	0.177579	0		KKIIADKH_01261_gene	531.569	-0.282385	0.142868	-1.97654	0.0480936	0.0726118	0		KAIKFGHD_01269_gene	1061.95	-0.0698501	0.149425	-0.467458	0.640172	0.794389	0
HAAAELCE_00127_gene	670.689	1.16587	0.279516	4.17103	3.03e-05	0.000312861	0		EEDFELNL_00131_gene	589.513	-0.0723048	0.230276	-0.313991	0.753528	0.890217	0		MKLGIIOE_00129_gene	182.271	-0.226606	0.186193	-1.21705	0.223585	0.422217	0		KKIIADKH_00126_gene	151.362	-1.28565	0.187072	-6.87247	6.31e-12	2.96e-11	0		KAIKFGHD_00130_gene	725.739	-1.64233	0.171963	-9.55047	1.29e-21	1.29e-19	0
HAAAELCE_01289_gene	63.3382	-0.245597	0.373416	-0.657706	0.510727	0.695329	0		EEDFELNL_01265_gene	182.663	-0.357804	0.525478	-0.680911	0.495928	0.731205	0		MKLGIIOE_01263_gene	5.60977	0.980218	0.880031	1.11384	0.265346	0.471552	0		KKIIADKH_01262_gene	1481.3	0.015498	0.106352	0.145724	0.884139	0.909791	0		KAIKFGHD_01270_gene	70.9978	-0.091941	0.279667	-0.328752	0.742343	0.858197	0
HAAAELCE_01290_gene	144.33	-0.0633988	0.252438	-0.251146	0.801701	0.892133	0		EEDFELNL_01266_gene	61.0606	-0.15354	0.520193	-0.29516	0.767872	0.897802	0		MKLGIIOE_01264_gene	553.795	-0.532787	0.159299	-3.34458	0.000824087	0.00528798	0		KKIIADKH_01263_gene	451.534	0.25449	0.128013	1.98801	0.0468111	0.0709134	0		KAIKFGHD_01271_gene	48.6106	0.276239	0.349829	0.789639	0.429739	0.634587	0
HAAAELCE_01291_gene	88.0404	-2.04338	0.495757	-4.12174	3.76e-05	0.000374664	0		EEDFELNL_01267_gene	76.4768	-0.51199	0.584622	-0.875764	0.381158	0.638206	0		MKLGIIOE_01266_gene	84.6225	1.39675	0.361505	3.86371	0.000111676	0.000916098	0		KKIIADKH_01264_gene	93.9437	1.20734	0.219764	5.49383	3.93e-08	1.34e-07	0		KAIKFGHD_01272_gene	176.716	-0.204741	0.204863	-0.999403	0.3176	0.52151	0
HAAAELCE_01292_gene	17.8411	-2.1368	0.5471	-3.90568	9.4e-05	0.000833851	0		EEDFELNL_01268_gene	426.703	-1.30562	0.735816	-1.77439	0.0759995	0.286131	0		MKLGIIOE_01267_gene	417.955	0.21711	0.150169	1.44577	0.148241	0.324046	0		KKIIADKH_01265_gene	879.126	0.301353	0.107512	2.80297	0.00506339	0.00917935	0		KAIKFGHD_01273_gene	36.6358	-0.612319	0.356588	-1.71716	0.0859496	0.214449	0
HAAAELCE_01293_gene	773.813	1.58889	0.314643	5.04983	4.42e-07	7.23e-06	0		EEDFELNL_01269_gene	477.777	0.16495	0.330947	0.498419	0.618189	0.815552	0		MKLGIIOE_01268_gene	552.179	0.254421	0.144188	1.76451	0.0776467	0.205734	0		KKIIADKH_01266_gene	31.1353	0.58967	0.355374	1.6593	0.0970564	0.135749	0		KAIKFGHD_01274_gene	52.8536	-0.0409413	0.303612	-0.134847	0.892733	0.941681	0
HAAAELCE_01294_gene	33.8629	-0.417054	0.360293	-1.15754	0.247052	0.443632	0		EEDFELNL_01270_gene	39.3525	-0.199089	0.405172	-0.491369	0.623165	0.819916	0		MKLGIIOE_01269_gene	290.392	0.167682	0.170111	0.985717	0.324272	0.535268	0		KKIIADKH_01267_gene	34.6635	0.422145	0.361319	1.16834	0.242668	0.306121	0		KAIKFGHD_01275_gene	36.4272	-0.0585717	0.351893	-0.166448	0.867805	0.92722	0
HAAAELCE_01295_gene	621.072	0.53849	0.200791	2.68184	0.00732186	0.0328324	0		EEDFELNL_01271_gene	141.133	-0.0802282	0.329473	-0.243504	0.807615	0.921227	0		MKLGIIOE_01270_gene	125.568	0.326043	0.229836	1.41859	0.156019	0.334831	0		KKIIADKH_01268_gene	8.51276	0.246047	0.664775	0.370121	0.711292	0.763898	0		KAIKFGHD_01276_gene	774.782	0.0360013	0.158608	0.226983	0.820437	0.903226	0
HAAAELCE_01296_gene	266.337	0.0622028	0.251286	0.247537	0.804492	0.89442	0		EEDFELNL_01272_gene	152.615	-0.2634	0.249428	-1.05602	0.290961	0.566954	0		MKLGIIOE_01271_gene	106.841	0.0289701	0.244315	0.118577	0.905611	0.955185	0		KKIIADKH_01269_gene	40.64	0.427115	0.338469	1.2619	0.206984	0.266506	0		KAIKFGHD_01277_gene	182.991	0.525656	0.195872	2.68367	0.007282	0.0309846	0
HAAAELCE_01297_gene	225.23	-0.325661	0.207756	-1.56752	0.116993	0.265526	0		EEDFELNL_01273_gene	280.87	-0.307102	0.230723	-1.33104	0.183175	0.443461	0		MKLGIIOE_01272_gene	181.459	-0.12417	0.189333	-0.655829	0.511934	0.698426	0		KKIIADKH_01270_gene	159.305	0.704133	0.173961	4.04765	5.17e-05	0.000124536	0		KAIKFGHD_01278_gene	118.692	-1.45084	0.242823	-5.97489	2.3e-09	4.91e-08	0
HAAAELCE_01298_gene	91.2038	-0.11537	0.344232	-0.335151	0.737511	0.853651	0		EEDFELNL_01274_gene	82.1762	0.0371204	0.336987	0.110154	0.912287	0.969858	0		MKLGIIOE_01273_gene	141.513	0.292079	0.196619	1.4855	0.13741	0.306706	0		KKIIADKH_01271_gene	63.1867	0.159524	0.254059	0.627899	0.53007	0.598647	0		KAIKFGHD_01279_gene	13.1131	-1.18284	0.562159	-2.1041	0.0353698	0.111276	0
HAAAELCE_00128_gene	58.7573	-0.845601	0.35999	-2.34895	0.0188263	0.0688218	0		EEDFELNL_00133_gene	668.575	0.222512	0.271587	0.819303	0.412614	0.664092	0		MKLGIIOE_00130_gene	1596.46	-0.0684075	0.13591	-0.503331	0.614732	0.772104	0		KKIIADKH_00127_gene	96.1737	-0.5985	0.22289	-2.68518	0.00724905	0.0128317	0		KAIKFGHD_00131_gene	463.581	-1.37258	0.196781	-6.97519	3.05e-12	1.02e-10	0
HAAAELCE_01299_gene	104.164	0.133237	0.253656	0.525265	0.599399	0.760359	0		EEDFELNL_01275_gene	73.5809	-0.425548	0.376464	-1.13038	0.258316	0.530594	0		MKLGIIOE_01274_gene	51.9595	-0.577239	0.287242	-2.00959	0.0444747	0.13695	0		KKIIADKH_01272_gene	68.3612	0.772904	0.280763	2.75288	0.00590744	0.0105946	0		KAIKFGHD_01280_gene	90.7277	0.52138	0.290617	1.79405	0.0728054	0.19052	0
HAAAELCE_01300_gene	22.6503	0.138876	0.426637	0.325514	0.744792	0.858674	0		EEDFELNL_01276_gene	17.1517	-0.00541639	0.837193	-0.00646971	0.994838	NA	0		MKLGIIOE_01275_gene	363.488	0.33268	0.177787	1.87123	0.0613138	0.173008	0		KKIIADKH_01273_gene	65.5901	0.885374	0.276945	3.19693	0.001389	0.00275914	0		KAIKFGHD_01281_gene	76.3552	-0.494531	0.256482	-1.92813	0.053839	0.151519	0
HAAAELCE_01301_gene	103.046	-0.366863	0.310063	-1.18319	0.236735	0.433138	0		EEDFELNL_01277_gene	69.9088	-0.571683	0.301209	-1.89796	0.0577008	0.252918	0		MKLGIIOE_01276_gene	1114.82	-0.221597	0.155935	-1.42109	0.155291	0.333968	0		KKIIADKH_01274_gene	350.572	0.699069	0.144073	4.85219	1.22e-06	3.58e-06	0		KAIKFGHD_01282_gene	96.5502	-0.0162382	0.249307	-0.0651334	0.948068	0.974599	0
HAAAELCE_01302_gene	134.326	-0.659545	0.421834	-1.56352	0.117931	0.267014	0		EEDFELNL_01278_gene	39.1818	0.111406	0.416621	0.267404	0.789158	0.910833	0		MKLGIIOE_01277_gene	302.592	-0.00927141	0.177821	-0.0521391	0.958418	0.981158	0		KKIIADKH_01275_gene	105.491	-0.278998	0.20857	-1.33767	0.181005	0.236543	0		KAIKFGHD_01283_gene	74.6953	-0.831342	0.275382	-3.01887	0.0025372	0.0130168	0
HAAAELCE_01303_gene	23.0968	0.120768	0.449827	0.268476	0.788333	0.884587	0		EEDFELNL_01279_gene	134.106	0.450431	0.316728	1.42214	0.154986	0.410489	0		MKLGIIOE_01278_gene	388.421	0.354183	0.172318	2.0554	0.0398407	0.125315	0		KKIIADKH_01276_gene	115.9	-0.709825	0.221488	-3.20481	0.00135154	0.00269112	0		KAIKFGHD_01284_gene	180.137	-0.595863	0.223719	-2.66344	0.00773464	0.0325803	0
HAAAELCE_01304_gene	159.04	0.00708368	0.476346	0.0148709	0.988135	0.99245	0		EEDFELNL_01280_gene	45.3419	0.315354	0.492837	0.639875	0.522254	0.748224	0		MKLGIIOE_01279_gene	1211.41	0.209043	0.146465	1.42725	0.153507	0.3318	0		KKIIADKH_01277_gene	66.6366	-0.301066	0.274638	-1.09623	0.272978	0.339815	0		KAIKFGHD_01285_gene	33.7268	-1.41725	0.397807	-3.56264	0.000367138	0.00245273	0
HAAAELCE_01305_gene	4646.5	-0.571402	0.35057	-1.62992	0.103118	0.243461	0		EEDFELNL_01281_gene	40.6037	-0.560983	0.462841	-1.21204	0.225496	0.495891	0		MKLGIIOE_01280_gene	635.194	0.382931	0.164481	2.32811	0.0199061	0.0741164	0		KKIIADKH_01278_gene	165.229	-0.745138	0.170163	-4.37895	1.19e-05	3.11e-05	0		KAIKFGHD_01286_gene	21.4843	-0.660767	0.449524	-1.46993	0.141581	0.308089	0
HAAAELCE_01306_gene	174.286	1.26051	0.292422	4.31058	1.63e-05	0.000181747	0		EEDFELNL_01282_gene	668.972	-0.67115	0.236215	-2.84127	0.00449345	0.0508967	0		MKLGIIOE_01281_gene	1186.64	-0.393657	0.133283	-2.95355	0.00314141	0.0165021	0		KKIIADKH_01279_gene	86.8926	-0.990906	0.228261	-4.34111	1.42e-05	3.66e-05	0		KAIKFGHD_01287_gene	8.15729	-0.839463	0.714326	-1.17518	0.239922	0.438254	0
HAAAELCE_01307_gene	3460.44	0.0481496	0.220859	0.218011	0.827421	0.908385	0		EEDFELNL_01283_gene	45.9451	-1.17227	0.499922	-2.34491	0.0190316	0.131968	0		MKLGIIOE_01282_gene	64.0005	0.0476033	0.274633	0.173334	0.862389	0.930584	0		KKIIADKH_01280_gene	123.258	-1.17453	0.195422	-6.01022	1.85e-09	7.13e-09	0		KAIKFGHD_01288_gene	13.095	-0.234175	0.599928	-0.390339	0.696286	0.832829	0
HAAAELCE_01308_gene	4543.69	0.108908	0.257576	0.42282	0.672427	0.814517	0		EEDFELNL_01284_gene	138.2	-0.732779	0.417857	-1.75366	0.0794889	0.293115	0		MKLGIIOE_01283_gene	116.437	0.0329685	0.223854	0.147277	0.882913	0.944242	0		KKIIADKH_01281_gene	7.15299	-1.15289	0.73132	-1.57645	0.114922	0.157537	0		KAIKFGHD_01289_gene	295.119	-0.269543	0.183995	-1.46495	0.142935	0.309933	0
HAAAELCE_00129_gene	211.614	-0.794034	0.263185	-3.01702	0.00255277	0.013968	0		EEDFELNL_00134_gene	69.3774	0.130374	0.293956	0.443517	0.657392	0.840771	0		MKLGIIOE_00131_gene	296.658	0.109095	0.210868	0.51736	0.604905	0.764724	0		KKIIADKH_00128_gene	101.179	-0.31316	0.213263	-1.46842	0.141989	0.190578	0		KAIKFGHD_00132_gene	71.2027	-1.40552	0.314493	-4.46917	7.85e-06	8.48e-05	0
HAAAELCE_01309_gene	140.851	-0.307929	0.33911	-0.908049	0.363852	0.564384	0		EEDFELNL_01287_gene	1558	-0.594862	0.234959	-2.53177	0.0113488	0.095118	0		MKLGIIOE_01284_gene	295.145	-0.261798	0.167863	-1.5596	0.118855	0.279398	0		KKIIADKH_01282_gene	100.101	-0.670049	0.256902	-2.60819	0.00910235	0.0158769	0		KAIKFGHD_01290_gene	218.612	-0.0780059	0.19286	-0.404469	0.685868	0.82802	0
HAAAELCE_01310_gene	1895.77	0.410145	0.219509	1.86847	0.0616969	0.168133	0		EEDFELNL_01288_gene	1920.13	-0.0465836	0.267719	-0.174002	0.861864	0.943022	0		MKLGIIOE_01285_gene	940.548	-0.118028	0.142193	-0.830055	0.406508	0.609443	0		KKIIADKH_01283_gene	135.251	-0.983282	0.187278	-5.25038	1.52e-07	4.93e-07	0		KAIKFGHD_01291_gene	233.116	0.11486	0.203663	0.563972	0.572773	0.748058	0
HAAAELCE_01311_gene	484.408	0.376364	0.17509	2.14954	0.0315916	0.101861	0		EEDFELNL_01289_gene	1077.62	0.17329	0.188406	0.919773	0.357691	0.618566	0		MKLGIIOE_01286_gene	3511.53	0.503615	0.124535	4.04398	5.26e-05	0.000469393	0		KKIIADKH_01284_gene	16.2747	-0.394404	0.520283	-0.758057	0.448417	0.520848	0		KAIKFGHD_01292_gene	32.7752	-0.110965	0.361588	-0.306882	0.758933	0.869176	0
HAAAELCE_01312_gene	1426.92	0.425444	0.16086	2.64482	0.00817351	0.0358606	0		EEDFELNL_01290_gene	1179.75	-0.326627	0.229748	-1.42168	0.15512	0.410602	0		MKLGIIOE_01287_gene	51.4991	-0.938639	0.344637	-2.72356	0.00645823	0.029965	0		KKIIADKH_01285_gene	151.429	0.274707	0.25113	1.09388	0.274006	0.34094	0		KAIKFGHD_01293_gene	37.7362	-1.37097	0.348741	-3.93119	8.45e-05	0.000686618	0
HAAAELCE_01313_gene	3891.83	0.278047	0.173462	1.60293	0.10895	0.253543	0		EEDFELNL_01291_gene	1800.9	0.0591225	0.252465	0.234181	0.814845	0.924674	0		MKLGIIOE_01288_gene	25.8926	0.138046	0.414938	0.33269	0.739368	0.855741	0		KKIIADKH_01286_gene	62.588	0.941594	0.288733	3.26112	0.00110971	0.00223933	0		KAIKFGHD_01294_gene	11.1396	0.148894	0.600195	0.248077	0.804075	0.895841	0
HAAAELCE_01314_gene	476.428	0.751848	0.185944	4.04342	5.27e-05	0.000508353	0		EEDFELNL_01293_gene	796.301	0.713502	0.399125	1.78767	0.0738299	0.282419	0		MKLGIIOE_01289_gene	49.9658	0.0787674	0.290379	0.271257	0.786194	0.888459	0		KKIIADKH_01287_gene	2.63455	1.27733	1.31555	0.970948	0.331574	0.40165	0		KAIKFGHD_01295_gene	1086.37	-0.0988516	0.173306	-0.570387	0.568415	0.744634	0
HAAAELCE_01316_gene	596.097	0.538857	0.183863	2.93076	0.00338139	0.0175425	0		EEDFELNL_01294_gene	5559.92	0.342178	0.258944	1.32144	0.186356	0.445734	0		MKLGIIOE_01290_gene	1791.75	-0.139167	0.130872	-1.06339	0.287607	0.496255	0		KKIIADKH_01288_gene	124.477	-0.839828	0.194592	-4.31584	1.59e-05	4.08e-05	0		KAIKFGHD_01296_gene	137.418	0.599982	0.218912	2.74074	0.00613001	0.0268008	0
HAAAELCE_01317_gene	1778.7	0.216358	0.183196	1.18102	0.237596	0.433764	0		EEDFELNL_01295_gene	29.5729	0.759933	0.451523	1.68304	0.0923664	0.315199	0		MKLGIIOE_01291_gene	1673.11	0.393009	0.127903	3.07271	0.00212128	0.0120042	0		KKIIADKH_01289_gene	21.2468	-0.777724	0.435826	-1.78448	0.0743453	0.107054	0		KAIKFGHD_01297_gene	10.5331	-0.144658	0.633035	-0.228515	0.819246	0.903226	0
HAAAELCE_01318_gene	22.8257	-0.132371	0.513424	-0.257821	0.796545	0.889167	0		EEDFELNL_01296_gene	1452.42	0.340135	0.345632	0.984096	0.325068	0.593868	0		MKLGIIOE_01292_gene	44.0556	0.135803	0.338503	0.401188	0.688282	0.821095	0		KKIIADKH_01290_gene	8.84148	-0.124512	0.737676	-0.168789	0.865962	0.893444	0		KAIKFGHD_01298_gene	466.932	0.628163	0.222938	2.81766	0.00483744	0.0218858	0
HAAAELCE_01319_gene	9.78122	0.0180026	0.700799	0.0256886	0.979506	0.989182	0		EEDFELNL_01297_gene	2612.22	0.122736	0.330554	0.371305	0.71041	0.87187	0		MKLGIIOE_01293_gene	30.758	-0.538273	0.388616	-1.3851	0.166021	0.349135	0		KKIIADKH_01291_gene	59.2762	-0.809606	0.283795	-2.85279	0.00433376	0.0079702	0		KAIKFGHD_01299_gene	462.764	0.239221	0.160399	1.49141	0.135854	0.299887	0
HAAAELCE_00130_gene	412.549	-0.768774	0.239792	-3.206	0.00134595	0.00829492	0		EEDFELNL_00135_gene	352.918	-0.105139	0.23284	-0.45155	0.651593	0.83816	0		MKLGIIOE_00132_gene	1862.99	-0.0180889	0.133233	-0.135768	0.892004	0.948139	0		KKIIADKH_00129_gene	61.4308	-0.105472	0.258483	-0.408042	0.683243	0.740159	0		KAIKFGHD_00133_gene	134.244	-1.85097	0.249545	-7.41737	1.19e-13	5.18e-12	0
HAAAELCE_01320_gene	10.4032	-0.555788	0.600699	-0.925235	0.354844	0.556524	0		EEDFELNL_01298_gene	570.145	-0.350975	0.335219	-1.047	0.295099	0.568691	0		MKLGIIOE_01294_gene	53.0782	-0.705196	0.292303	-2.41255	0.0158412	0.0609287	0		KKIIADKH_01292_gene	77.098	-0.21646	0.248447	-0.871252	0.383616	0.454714	0		KAIKFGHD_01300_gene	41.783	0.22321	0.345278	0.646465	0.517978	0.706843	0
HAAAELCE_01321_gene	0.299515	1.57694	3.68491	0.427946	0.66869	NA	0		EEDFELNL_01299_gene	1014.3	-0.16533	0.374716	-0.441213	0.659059	0.841943	0		MKLGIIOE_01295_gene	74.1139	-0.54714	0.244135	-2.24114	0.0250169	0.089127	0		KKIIADKH_01293_gene	55.5893	-0.184298	0.349304	-0.527613	0.597768	0.661899	0		KAIKFGHD_01301_gene	42.0433	-0.67304	0.342325	-1.96608	0.0492889	0.142838	0
HAAAELCE_01322_gene	43.9476	0.0981686	0.39328	0.249615	0.802885	0.892993	0		EEDFELNL_01300_gene	383.952	-0.249047	0.378894	-0.657299	0.510988	0.741466	0		MKLGIIOE_01296_gene	1.81922	0.711673	1.32499	0.537117	0.591187	NA	0		KKIIADKH_01294_gene	331.901	0.0562156	0.155037	0.362596	0.716907	0.768518	0		KAIKFGHD_01302_gene	9.35357	0.510617	0.651593	0.783645	0.433249	0.637371	0
HAAAELCE_01323_gene	0.992977	-1.22246	2.06023	-0.59336	0.55294	NA	0		EEDFELNL_01301_gene	582.601	-0.138558	0.356779	-0.388358	0.697751	0.864047	0		MKLGIIOE_01297_gene	80.963	-0.444064	0.276286	-1.60726	0.107997	0.262256	0		KKIIADKH_01295_gene	263.907	0.130555	0.166044	0.786272	0.431708	0.50386	0		KAIKFGHD_01303_gene	33.0456	-0.09307	0.364177	-0.255562	0.798289	0.892674	0
HAAAELCE_01324_gene	291.841	0.79538	0.194313	4.09328	4.25e-05	0.00041923	0		EEDFELNL_01302_gene	858.104	-0.0558057	0.316216	-0.17648	0.859917	0.941604	0		MKLGIIOE_01298_gene	13.3725	0.0595673	0.501646	0.118744	0.905478	0.955185	0		KKIIADKH_01296_gene	261.268	-1.32228	0.156412	-8.45379	2.82e-17	1.97e-16	0		KAIKFGHD_01304_gene	27.3725	-0.605733	0.427545	-1.41677	0.15655	0.331905	0
HAAAELCE_01325_gene	95.8292	0.473491	0.272693	1.73635	0.0825013	0.208138	0		EEDFELNL_01303_gene	648.131	-0.341123	0.362483	-0.941074	0.346667	0.609351	0		MKLGIIOE_01299_gene	47.3319	0.0301405	0.305043	0.0988072	0.921291	0.963775	0		KKIIADKH_01297_gene	1441.07	-0.942002	0.104556	-9.00956	2.07e-19	1.64e-18	0		KAIKFGHD_01305_gene	7.84874	-0.74053	0.724163	-1.0226	0.306496	0.510311	0
HAAAELCE_01326_gene	65.7383	0.172544	0.282587	0.610587	0.541473	0.718251	0		EEDFELNL_01304_gene	475.475	-0.103387	0.348758	-0.296443	0.766892	0.897802	0		MKLGIIOE_01300_gene	271.733	0.0550015	0.173273	0.317426	0.75092	0.86469	0		KKIIADKH_01298_gene	361.841	-0.325224	0.144459	-2.25133	0.0243648	0.0391927	0		KAIKFGHD_01306_gene	98.0689	-0.751993	0.287702	-2.61379	0.00895434	0.0365415	0
HAAAELCE_01327_gene	4.56504	-1.25809	0.987903	-1.2735	0.202841	0.390677	0		EEDFELNL_01305_gene	867.47	-0.267786	0.396033	-0.67617	0.498933	0.733226	0		MKLGIIOE_01301_gene	251.36	-0.0419156	0.173965	-0.240943	0.8096	0.901099	0		KKIIADKH_01299_gene	504.39	0.646365	0.122108	5.2934	1.2e-07	3.92e-07	0		KAIKFGHD_01307_gene	15.3714	-0.207643	0.548134	-0.378818	0.704823	0.839414	0
HAAAELCE_01328_gene	4.44443	-0.951218	0.955245	-0.995784	0.319355	0.52155	0		EEDFELNL_01306_gene	6372.6	-0.478662	0.307002	-1.55915	0.118961	0.358349	0		MKLGIIOE_01302_gene	958.781	0.144699	0.154828	0.934581	0.350004	0.558329	0		KKIIADKH_01300_gene	184.806	0.203566	0.162806	1.25036	0.21117	0.270867	0		KAIKFGHD_01308_gene	220.84	-0.17556	0.228508	-0.768287	0.442317	0.645442	0
HAAAELCE_01329_gene	1.0634	0.989085	2.21287	0.44697	0.654897	NA	0		EEDFELNL_01307_gene	2068.06	-0.317989	0.215403	-1.47625	0.139877	0.392496	0		MKLGIIOE_01303_gene	3495.48	1.29431	0.176721	7.32404	2.41e-13	5.96e-12	0		KKIIADKH_01301_gene	139.388	-0.106362	0.19112	-0.556522	0.577854	0.643992	0		KAIKFGHD_01309_gene	10.2774	-1.07899	0.65325	-1.65173	0.0985901	0.237691	0
HAAAELCE_00131_gene	788.972	-0.188773	0.214876	-0.878522	0.37966	0.578291	0		EEDFELNL_00136_gene	124.281	0.370223	0.324756	1.14	0.254285	0.526372	0		MKLGIIOE_00133_gene	190.794	-0.0446995	0.204736	-0.218328	0.827174	0.912811	0		KKIIADKH_00130_gene	77.7368	-0.231446	0.244739	-0.945682	0.344311	0.41476	0		KAIKFGHD_00134_gene	127.811	-1.82154	0.246456	-7.39096	1.46e-13	6.19e-12	0
HAAAELCE_01330_gene	10.4334	0.0988083	0.735084	0.134418	0.893072	0.944347	0		EEDFELNL_01308_gene	168.201	0.168779	0.260999	0.646664	0.51785	0.745198	0		MKLGIIOE_01304_gene	469.665	0.96025	0.154527	6.21411	5.16e-10	9.52e-09	0		KKIIADKH_01302_gene	175.178	0.00769128	0.175646	0.0437885	0.965073	0.97507	0		KAIKFGHD_01310_gene	17.9335	-0.897112	0.496224	-1.80788	0.0706258	0.185837	0
HAAAELCE_01331_gene	5.80741	-0.550234	0.859733	-0.640005	0.522169	0.703562	0		EEDFELNL_01309_gene	1323.72	-0.0379134	0.384001	-0.0987325	0.921351	0.972231	0		MKLGIIOE_01305_gene	1082.18	0.478815	0.135321	3.53837	0.000402605	0.00285498	0		KKIIADKH_01303_gene	97.485	0.411396	0.244402	1.68327	0.0923223	0.129841	0		KAIKFGHD_01311_gene	49.402	-0.0924297	0.363214	-0.254477	0.799127	0.893032	0
HAAAELCE_01332_gene	7.49228	-0.584019	0.923274	-0.632552	0.527026	0.706799	0		EEDFELNL_01310_gene	4549.92	-0.57411	0.336472	-1.70626	0.0879591	0.306694	0		MKLGIIOE_01306_gene	1388.2	-0.0530625	0.141722	-0.374413	0.708097	0.836501	0		KKIIADKH_01304_gene	246.692	0.0795949	0.151853	0.524156	0.60017	0.664056	0		KAIKFGHD_01312_gene	37.3954	0.60314	0.344087	1.75287	0.0796243	0.202676	0
HAAAELCE_01333_gene	306.508	-0.183619	0.205385	-0.894025	0.371309	0.570926	0		EEDFELNL_01311_gene	407.015	-0.708601	0.323558	-2.19003	0.0285222	0.170071	0		MKLGIIOE_01307_gene	927.432	-0.211274	0.163655	-1.29097	0.196713	0.38955	0		KKIIADKH_01305_gene	6288.6	-1.43629	0.109669	-13.0966	3.44e-39	7.2e-38	0		KAIKFGHD_01313_gene	12.0874	1.96597	0.637955	3.08167	0.00205843	0.0109401	0
HAAAELCE_01334_gene	0.872434	-3.39223	2.26029	-1.50079	0.13341	NA	0		EEDFELNL_01312_gene	479.747	0.855704	0.425772	2.00977	0.0444554	0.217618	0		MKLGIIOE_01308_gene	2386.65	-0.398634	0.132208	-3.0152	0.00256808	0.0140281	0		KKIIADKH_01306_gene	3090.85	1.1344	0.0835897	13.571	5.95e-42	1.43e-40	0		KAIKFGHD_01314_gene	54.9776	0.647251	0.295794	2.18818	0.0286563	0.0938219	0
HAAAELCE_01335_gene	14.3284	-1.17586	0.552019	-2.13011	0.0331625	0.105813	0		EEDFELNL_01313_gene	1140	0.477568	0.338368	1.41139	0.15813	0.414653	0		MKLGIIOE_01309_gene	389.945	-0.70413	0.174561	-4.03371	5.49e-05	0.000488698	0		KKIIADKH_01307_gene	1803.8	-0.342002	0.0890135	-3.84213	0.00012197	0.000281899	0		KAIKFGHD_01315_gene	13.3181	0.490144	0.549045	0.89272	0.372007	0.577675	0
HAAAELCE_01336_gene	12.7682	-0.981714	0.65266	-1.50417	0.132536	0.290549	0		EEDFELNL_01314_gene	1251.2	0.128359	0.282655	0.454119	0.649743	0.837438	0		MKLGIIOE_01310_gene	1736.52	0.194296	0.169384	1.14707	0.251352	0.455525	0		KKIIADKH_01308_gene	1833.37	-0.216154	0.108494	-1.99231	0.0463366	0.0702856	0		KAIKFGHD_01316_gene	23.244	0.173697	0.4229	0.410729	0.681271	0.825416	0
HAAAELCE_01337_gene	10.9319	-0.0461395	0.699798	-0.0659327	0.947431	0.973352	0		EEDFELNL_01315_gene	342.656	-0.533411	0.322793	-1.65249	0.0984356	0.326227	0		MKLGIIOE_01311_gene	51.5435	0.224811	0.300671	0.747698	0.454643	0.654394	0		KKIIADKH_01309_gene	5092.36	1.37732	0.11304	12.1844	3.77e-34	6.22e-33	0		KAIKFGHD_01317_gene	43.8801	-0.167712	0.332896	-0.503796	0.614404	0.778948	0
HAAAELCE_01338_gene	6.23651	0.955231	0.866213	1.10277	0.270129	0.468313	0		EEDFELNL_01316_gene	163.491	0.416115	0.31202	1.33362	0.182329	0.442953	0		MKLGIIOE_01312_gene	592.601	0.00848923	0.178463	0.0475687	0.96206	0.981588	0		KKIIADKH_01310_gene	284.588	0.518005	0.146422	3.53774	0.00040356	0.0008672	0		KAIKFGHD_01318_gene	78.9344	-0.438735	0.257826	-1.70167	0.0888171	0.219434	0
HAAAELCE_01339_gene	0.921709	0.828457	2.26072	0.366457	0.714024	NA	0		EEDFELNL_01317_gene	80.1077	0.206079	0.374436	0.550373	0.582064	0.794754	0		MKLGIIOE_01313_gene	131.621	0.247602	0.21693	1.14139	0.253708	0.457584	0		KKIIADKH_01311_gene	1028.7	-0.187476	0.0945966	-1.98185	0.047496	0.0718208	0		KAIKFGHD_01319_gene	20.7222	-0.0643762	0.495677	-0.129875	0.896665	0.943059	0
HAAAELCE_00013_gene	391.259	0.172731	0.249763	0.691579	0.489202	0.67764	0		EEDFELNL_00018_gene	442.703	0.259674	0.306955	0.845968	0.39757	0.650757	0		MKLGIIOE_00013_gene	44.5065	-0.0085948	0.325503	-0.0264047	0.978935	0.990918	0		KKIIADKH_00013_gene	51.4369	-0.614436	0.277647	-2.21301	0.0268967	0.0428298	0		KAIKFGHD_00013_gene	1.96851	-0.465373	1.41194	-0.329598	0.741703	0.858151	0
HAAAELCE_00132_gene	151.115	0.0110498	0.230502	0.047938	0.961766	0.981889	0		EEDFELNL_00137_gene	36.3905	0.476694	0.465795	1.0234	0.306119	0.578928	0		MKLGIIOE_00134_gene	520.357	0.311965	0.167333	1.86434	0.0622744	0.174539	0		KKIIADKH_00131_gene	450.565	-0.590166	0.164679	-3.58374	0.000338714	0.000735493	0		KAIKFGHD_00135_gene	145.29	-2.01379	0.228037	-8.83101	1.04e-18	7.18e-17	0
HAAAELCE_01340_gene	33.7314	0.0808538	0.382414	0.21143	0.832552	0.911842	0		EEDFELNL_01318_gene	186.265	0.291189	0.240947	1.20852	0.226849	0.497021	0		MKLGIIOE_01314_gene	1263.54	-0.686669	0.166479	-4.12466	3.71e-05	0.000341442	0		KKIIADKH_01312_gene	622.765	0.698759	0.154389	4.52597	6.01e-06	1.63e-05	0		KAIKFGHD_01320_gene	37.5456	0.372498	0.381596	0.976157	0.328987	0.535354	0
HAAAELCE_01341_gene	14.6498	0.482937	0.574608	0.840462	0.400649	0.598342	0		EEDFELNL_01319_gene	602.091	0.0363879	0.264451	0.137598	0.890558	0.959003	0		MKLGIIOE_01315_gene	216.098	0.0311899	0.190236	0.163953	0.869768	0.935402	0		KKIIADKH_01313_gene	39.7306	0.720051	0.348691	2.06501	0.038922	0.0602411	0		KAIKFGHD_01321_gene	216.601	-0.751084	0.230083	-3.2644	0.00109695	0.00635789	0
HAAAELCE_01342_gene	638.837	-0.130331	0.228793	-0.569645	0.568918	0.738056	0		EEDFELNL_01320_gene	364.173	0.338236	0.254099	1.33112	0.183149	0.443461	0		MKLGIIOE_01316_gene	310.75	-0.158508	0.167831	-0.944448	0.344941	0.553525	0		KKIIADKH_01314_gene	179.23	-0.224016	0.214769	-1.04305	0.296923	0.365041	0		KAIKFGHD_01322_gene	1037.7	-0.0177303	0.188475	-0.0940724	0.925052	0.962304	0
HAAAELCE_01343_gene	0.532123	-2.67204	2.99903	-0.890969	0.372946	NA	0		EEDFELNL_01321_gene	246.292	-0.170068	0.460519	-0.369296	0.711907	0.872025	0		MKLGIIOE_01317_gene	130.641	-0.442115	0.235849	-1.87457	0.0608521	0.17229	0		KKIIADKH_01315_gene	408.009	-1.29957	0.123441	-10.5279	6.43e-26	7.52e-25	0		KAIKFGHD_01323_gene	5.75074	-0.491329	0.84783	-0.579513	0.562243	0.740848	0
HAAAELCE_01344_gene	0.580227	-2.77574	2.92656	-0.948468	0.342891	NA	0		EEDFELNL_01322_gene	141.655	0.456681	0.364771	1.25197	0.210582	0.478344	0		MKLGIIOE_01318_gene	42.778	-0.0307088	0.348426	-0.0881358	0.929769	0.967511	0		KKIIADKH_01316_gene	815.936	-1.47714	0.108672	-13.5926	4.43e-42	1.07e-40	0		KAIKFGHD_01324_gene	44.5383	-0.552058	0.327332	-1.68654	0.0916918	0.224339	0
HAAAELCE_01345_gene	24.6309	-0.858496	0.425564	-2.01731	0.0436629	0.130989	0		EEDFELNL_01323_gene	2570.16	0.353053	0.203889	1.73159	0.0833466	0.298153	0		MKLGIIOE_01319_gene	339.829	0.746307	0.208766	3.57486	0.000350417	0.00253896	0		KKIIADKH_01317_gene	261.225	-0.849383	0.150011	-5.66215	1.49e-08	5.3e-08	0		KAIKFGHD_01325_gene	75.3102	-0.199869	0.293706	-0.680508	0.496183	0.691519	0
HAAAELCE_01346_gene	10.3513	-0.567995	0.72977	-0.77832	0.43638	0.631905	0		EEDFELNL_01324_gene	1759.09	0.706897	0.244686	2.889	0.00386473	0.0452466	0		MKLGIIOE_01320_gene	1119.76	0.583843	0.139593	4.18245	2.88e-05	0.000274819	0		KKIIADKH_01318_gene	274.331	-1.2547	0.141924	-8.84067	9.51e-19	7.29e-18	0		KAIKFGHD_01326_gene	112.497	0.238232	0.229626	1.03748	0.299513	0.503475	0
HAAAELCE_01347_gene	64.8511	-0.557939	0.322683	-1.72906	0.0837977	0.210256	0		EEDFELNL_01325_gene	2176.34	0.00324351	0.239286	0.0135549	0.989185	0.995615	0		MKLGIIOE_01321_gene	180.517	0.669081	0.198316	3.37381	0.000741346	0.00484806	0		KKIIADKH_01319_gene	271.056	-1.04484	0.142361	-7.33935	2.15e-13	1.13e-12	0		KAIKFGHD_01327_gene	41.2137	-0.42861	0.339406	-1.26282	0.206652	0.398709	0
HAAAELCE_01348_gene	0.842568	1.68041	2.38571	0.704366	0.481205	NA	0		EEDFELNL_01326_gene	333.73	0.053556	0.242738	0.220633	0.825378	0.9278	0		MKLGIIOE_01322_gene	127.36	0.518435	0.205375	2.52434	0.0115917	0.0477738	0		KKIIADKH_01320_gene	29.5521	-0.624055	0.373133	-1.67247	0.0944308	0.132391	0		KAIKFGHD_01328_gene	58.3141	-0.575496	0.285401	-2.01645	0.0437534	0.131046	0
HAAAELCE_01349_gene	17.9357	-0.133414	0.526691	-0.253307	0.800031	0.891427	0		EEDFELNL_01327_gene	4553.25	-0.374578	0.275323	-1.3605	0.173671	0.433449	0		MKLGIIOE_01323_gene	2085.9	0.170662	0.144019	1.185	0.236017	0.438427	0		KKIIADKH_01321_gene	928.161	0.511252	0.149707	3.41502	0.000637774	0.00133342	0		KAIKFGHD_01329_gene	1.68621	-1.58749	1.57383	-1.00868	0.31313	0.516941	0
HAAAELCE_00133_gene	90.1487	-0.794826	0.329438	-2.41267	0.015836	0.060286	0		EEDFELNL_00138_gene	2163.04	-4.24179	1.26382	-3.35633	0.000789834	0.0137313	0		MKLGIIOE_00135_gene	933.081	0.427748	0.140555	3.04327	0.00234022	0.0130275	0		KKIIADKH_00132_gene	398.005	-0.012564	0.165511	-0.0759103	0.93949	0.954165	0		KAIKFGHD_00136_gene	811.583	-2.27675	0.173385	-13.1312	2.18e-39	6.68e-37	0
HAAAELCE_01350_gene	49.1907	0.30922	0.331391	0.933099	0.350769	0.55225	0		EEDFELNL_01328_gene	661.07	-0.586489	0.27486	-2.13378	0.0328611	0.183457	0		MKLGIIOE_01324_gene	139.08	-0.648358	0.217581	-2.97985	0.00288394	0.015354	0		KKIIADKH_01322_gene	1113.34	0.921139	0.13967	6.59509	4.25e-11	1.87e-10	0		KAIKFGHD_01330_gene	445.115	0.111435	0.162889	0.684116	0.493902	0.689837	0
HAAAELCE_01351_gene	2.98409	-0.234184	1.21362	-0.192962	0.846988	0.917549	0		EEDFELNL_01329_gene	120.449	-0.145587	0.37059	-0.39285	0.69443	0.862331	0		MKLGIIOE_01325_gene	31.0554	-0.699631	0.347348	-2.01421	0.0439876	0.135695	0		KKIIADKH_01323_gene	768.345	0.99974	0.108131	9.24565	2.34e-20	1.99e-19	0		KAIKFGHD_01331_gene	207.782	0.650675	0.207513	3.13558	0.00171513	0.00929984	0
HAAAELCE_01352_gene	3.28389	1.359	1.17106	1.16049	0.245851	0.442413	0		EEDFELNL_01330_gene	497.944	-0.635265	0.438317	-1.44933	0.147246	0.399426	0		MKLGIIOE_01326_gene	62.3865	-0.224549	0.258698	-0.867995	0.385397	0.590358	0		KKIIADKH_01324_gene	365.532	0.290021	0.163062	1.77859	0.0753073	0.108253	0		KAIKFGHD_01332_gene	9.91786	0.943316	0.675769	1.39592	0.16274	0.340649	0
HAAAELCE_01353_gene	9.01862	0.137205	0.677897	0.202398	0.839606	0.913907	0		EEDFELNL_01332_gene	508.369	-1.09374	0.582124	-1.87888	0.0602604	0.257341	0		MKLGIIOE_01327_gene	855.313	-0.0840919	0.138775	-0.605957	0.544543	0.721594	0		KKIIADKH_01325_gene	112.033	0.947038	0.344277	2.7508	0.00594497	0.0106554	0		KAIKFGHD_01333_gene	17.4918	0.598684	0.519098	1.15332	0.248781	0.44814	0
HAAAELCE_01354_gene	7.63447	-0.255722	0.812113	-0.314885	0.752849	0.863797	0		EEDFELNL_01333_gene	2058.39	0.142743	0.284532	0.501676	0.615896	0.813933	0		MKLGIIOE_01328_gene	1602.21	0.128587	0.145014	0.886723	0.375228	0.580638	0		KKIIADKH_01326_gene	3365.65	0.473917	0.112782	4.20208	2.64e-05	6.59e-05	0		KAIKFGHD_01334_gene	32.2442	-0.0823665	0.371276	-0.221847	0.824433	0.905126	0
HAAAELCE_01355_gene	0.209444	-1.22557	4.08047	-0.30035	0.76391	NA	0		EEDFELNL_01334_gene	1729.66	0.245957	0.234479	1.04895	0.2942	0.568617	0		MKLGIIOE_01329_gene	223.43	-0.127132	0.175519	-0.724322	0.468868	0.665718	0		KKIIADKH_01327_gene	492.054	-0.711301	0.131138	-5.42406	5.83e-08	1.95e-07	0		KAIKFGHD_01335_gene	3.42469	-0.779778	1.17238	-0.665125	0.50597	0.698008	0
HAAAELCE_01356_gene	0.841962	-3.34798	2.54039	-1.3179	0.187538	NA	0		EEDFELNL_01335_gene	8.65342	-1.24798	1.02183	-1.22132	0.221964	NA	0		MKLGIIOE_01330_gene	293.433	-0.282129	0.169153	-1.6679	0.0953357	0.239954	0		KKIIADKH_01328_gene	337.748	-1.00223	0.151087	-6.63349	3.28e-11	1.46e-10	0		KAIKFGHD_01336_gene	98.0131	-0.755162	0.265112	-2.84847	0.00439307	0.0202819	0
HAAAELCE_01357_gene	5.48484	-1.18315	0.925915	-1.27781	0.201316	0.388576	0		EEDFELNL_01336_gene	53.459	-1.59614	0.984391	-1.62145	NA	NA	0		MKLGIIOE_01331_gene	245.301	0.065501	0.195876	0.334399	0.738078	0.855341	0		KKIIADKH_01329_gene	97.8316	0.585607	0.249722	2.34503	0.0190254	0.031451	0		KAIKFGHD_01337_gene	153.501	0.0483722	0.206667	0.234058	0.81494	0.902939	0
HAAAELCE_01358_gene	2.17132	-0.558682	1.35863	-0.41121	0.680919	NA	0		EEDFELNL_01337_gene	21.2375	-0.688714	0.934915	-0.736659	0.461329	NA	0		MKLGIIOE_01332_gene	184.795	-0.0714098	0.206062	-0.346545	0.728933	0.850146	0		KKIIADKH_01330_gene	122.908	-0.995694	0.21296	-4.6755	2.93e-06	8.18e-06	0		KAIKFGHD_01338_gene	87.659	-0.823437	0.255801	-3.21905	0.00128615	0.00729668	0
HAAAELCE_01359_gene	128.159	-0.202911	0.250726	-0.809295	0.418345	0.615969	0		EEDFELNL_01338_gene	349.597	-0.419836	0.403805	-1.0397	0.298479	0.57147	0		MKLGIIOE_01333_gene	69.2148	-0.144408	0.25307	-0.570625	0.568254	0.739911	0		KKIIADKH_01331_gene	100.426	-1.03703	0.234022	-4.43134	9.37e-06	2.48e-05	0		KAIKFGHD_01339_gene	71.3245	-0.398279	0.263469	-1.51168	0.130616	0.29254	0
HAAAELCE_00134_gene	225.546	-0.748813	0.210907	-3.55044	0.000384581	0.00284951	0		EEDFELNL_00139_gene	6199.07	-5.24729	1.34824	-3.89195	9.94e-05	0.0028221	0		MKLGIIOE_00136_gene	353.136	0.11869	0.156513	0.758341	0.448247	0.648282	0		KKIIADKH_00133_gene	2176.67	-0.503745	0.0847619	-5.94306	2.8e-09	1.06e-08	0		KAIKFGHD_00137_gene	261.987	-1.04811	0.204897	-5.11532	3.13e-07	4.52e-06	0
HAAAELCE_01360_gene	53.2685	-0.595803	0.364905	-1.63276	0.102519	0.242868	0		EEDFELNL_01339_gene	54.8824	-0.883373	0.345493	-2.55685	0.0105625	0.0912567	0		MKLGIIOE_01334_gene	170.847	0.464465	0.185208	2.5078	0.0121485	0.0495115	0		KKIIADKH_01332_gene	85.5427	-0.88185	0.225674	-3.90764	9.32e-05	0.000217823	0		KAIKFGHD_01340_gene	1173.47	1.04347	0.161395	6.4653	1.01e-10	2.63e-09	0
HAAAELCE_01361_gene	1.65128	1.74232	1.678	1.03833	0.299117	NA	0		EEDFELNL_01340_gene	515.363	0.162375	0.230452	0.704596	0.481062	0.717579	0		MKLGIIOE_01335_gene	291.287	0.694634	0.201576	3.44602	0.000568912	0.00388318	0		KKIIADKH_01333_gene	364.859	-0.986847	0.140473	-7.02517	2.14e-12	1.04e-11	0		KAIKFGHD_01341_gene	182.855	-0.0704382	0.197616	-0.356439	0.721512	0.847129	0
HAAAELCE_01362_gene	2.97641	0.636059	1.22377	0.519756	0.603234	0.763202	0		EEDFELNL_01341_gene	363.783	-0.475819	0.273707	-1.73842	0.0821362	0.296776	0		MKLGIIOE_01336_gene	53.1133	0.342254	0.349927	0.978073	0.328038	0.537441	0		KKIIADKH_01334_gene	221.47	-1.73549	0.209487	-8.28446	1.19e-16	8.04e-16	0		KAIKFGHD_01342_gene	163.954	0.512893	0.204754	2.50493	0.0122476	0.0469437	0
HAAAELCE_01363_gene	2.85021	-1.87388	1.35641	-1.3815	0.167127	0.33892	0		EEDFELNL_01342_gene	514.254	-0.186087	0.564167	-0.329845	0.741517	0.883795	0		MKLGIIOE_01337_gene	692.571	0.366331	0.143093	2.56008	0.0104647	0.0441584	0		KKIIADKH_01335_gene	544.582	-1.59623	0.348483	-4.58052	4.64e-06	1.27e-05	0		KAIKFGHD_01343_gene	84.162	0.634646	0.27593	2.30003	0.0214467	0.0744213	0
HAAAELCE_01364_gene	90.4315	-0.0336039	0.308772	-0.108831	0.913337	0.954059	0		EEDFELNL_01343_gene	173.49	0.663315	0.257239	2.57859	0.0099204	0.0880853	0		MKLGIIOE_01338_gene	548.615	0.302143	0.161183	1.87453	0.0608577	0.17229	0		KKIIADKH_01336_gene	388.169	-1.14926	0.15569	-7.38171	1.56e-13	8.35e-13	0		KAIKFGHD_01344_gene	11.8604	0.939101	0.627426	1.49675	0.134458	0.298185	0
HAAAELCE_01365_gene	12.0272	-0.167303	0.704254	-0.23756	0.812222	0.899093	0		EEDFELNL_01344_gene	778.579	0.182521	0.329932	0.55321	0.58012	0.794229	0		MKLGIIOE_01339_gene	1381.51	0.71223	0.152835	4.66013	3.16e-06	3.63e-05	0		KKIIADKH_01337_gene	2195.99	-1.32358	0.113737	-11.6372	2.67e-31	4e-30	0		KAIKFGHD_01345_gene	91.9418	-1.79689	0.277723	-6.4701	9.79e-11	2.56e-09	0
HAAAELCE_01366_gene	1.93225	-3.44999	1.75809	-1.96235	0.0497218	NA	0		EEDFELNL_01345_gene	10.4617	0.508625	0.689008	0.7382	0.460393	NA	0		MKLGIIOE_01340_gene	1022.87	0.256335	0.152923	1.67624	0.0936913	0.237682	0		KKIIADKH_01338_gene	380.112	-1.96495	0.145635	-13.4923	1.74e-41	4.07e-40	0		KAIKFGHD_01346_gene	8.07104	0.480257	0.695065	0.690953	0.489595	0.686548	0
HAAAELCE_01367_gene	26.3456	-0.249716	0.483012	-0.516997	0.605158	0.764586	0		EEDFELNL_01347_gene	3939.15	0.428242	0.28447	1.5054	0.132221	0.382255	0		MKLGIIOE_01341_gene	722.091	0.146786	0.150302	0.976609	0.328763	0.537774	0		KKIIADKH_01339_gene	120.512	-1.58952	0.256393	-6.19955	5.66e-10	2.27e-09	0		KAIKFGHD_01347_gene	23.4389	-0.298911	0.412356	-0.724886	0.468522	0.669088	0
HAAAELCE_01368_gene	26.3329	-0.134048	0.415263	-0.322804	0.746844	0.859957	0		EEDFELNL_01348_gene	46.6813	0.0540217	0.516407	0.104611	0.916685	0.970582	0		MKLGIIOE_01342_gene	188.543	0.0313833	0.178172	0.176141	0.860183	0.930011	0		KKIIADKH_01340_gene	461.91	-0.396357	0.130819	-3.02982	0.00244699	0.00468426	0		KAIKFGHD_01348_gene	249.402	0.1035	0.196538	0.526613	0.598463	0.766211	0
HAAAELCE_01369_gene	151.182	-0.431515	0.261715	-1.6488	0.0991887	0.237022	0		EEDFELNL_01349_gene	131.563	0.890927	0.342797	2.59899	0.00934974	0.085039	0		MKLGIIOE_01344_gene	151.293	-0.311077	0.232144	-1.34002	0.180239	0.367137	0		KKIIADKH_01341_gene	182.964	0.194348	0.163965	1.1853	0.2359	0.298678	0		KAIKFGHD_01349_gene	3.87666	-1.31216	1.03094	-1.27278	0.203096	0.395227	0
HAAAELCE_00135_gene	115.774	0.473123	0.25798	1.83395	0.0666614	0.17785	0		EEDFELNL_00140_gene	719.855	-3.77946	0.930146	-4.06329	4.84e-05	0.00153872	0		MKLGIIOE_00137_gene	146.211	0.046515	0.203986	0.22803	0.819623	0.90768	0		KKIIADKH_00134_gene	696.174	-0.352079	0.108341	-3.24975	0.00115508	0.00232194	0		KAIKFGHD_00138_gene	90.015	0.236839	0.26711	0.886672	0.375255	0.581499	0
HAAAELCE_01370_gene	171.963	1.41126	0.253204	5.57359	2.5e-08	5.14e-07	0		EEDFELNL_01350_gene	863.571	0.187563	0.389698	0.481304	0.6303	0.824287	0		MKLGIIOE_01345_gene	166.23	0.630047	0.200508	3.14226	0.00167652	0.00985972	0		KKIIADKH_01342_gene	2412.12	0.472406	0.0958285	4.92971	8.24e-07	2.48e-06	0		KAIKFGHD_01350_gene	26.5798	-0.548734	0.401797	-1.3657	0.172033	0.353038	0
HAAAELCE_01371_gene	132.877	0.73796	0.279606	2.63928	0.00830818	0.0363113	0		EEDFELNL_01351_gene	55.7136	0.00408889	0.438695	0.00932058	0.992563	0.996564	0		MKLGIIOE_01346_gene	203.446	0.261269	0.186339	1.40212	0.160879	0.341969	0		KKIIADKH_01343_gene	962.159	-0.18411	0.106999	-1.72066	0.0853121	0.120941	0		KAIKFGHD_01351_gene	6.90976	-0.176658	0.83221	-0.212276	0.831892	0.908621	0
HAAAELCE_01372_gene	637.291	0.724865	0.249069	2.9103	0.00361083	0.0185068	0		EEDFELNL_01352_gene	82.739	0.0324627	0.29199	0.111177	0.911476	0.969646	0		MKLGIIOE_01347_gene	86.3443	0.427347	0.22852	1.87007	0.0614748	0.173367	0		KKIIADKH_01344_gene	228.671	-0.50094	0.151193	-3.31325	0.000922184	0.00188036	0		KAIKFGHD_01352_gene	16.3147	0.0177667	0.509262	0.0348872	0.97217	0.9883	0
HAAAELCE_01373_gene	24.0169	-1.25817	0.471986	-2.66568	0.00768318	0.034192	0		EEDFELNL_01353_gene	0.499086	-1.16274	2.66301	-0.436625	0.662383	NA	0		MKLGIIOE_01348_gene	634.507	-0.0162939	0.142649	-0.114223	0.909061	0.956359	0		KKIIADKH_01345_gene	152.973	0.0969963	0.180986	0.535934	0.592004	0.657134	0		KAIKFGHD_01353_gene	2.86736	0.470189	1.18615	0.3964	0.69181	0.830676	0
HAAAELCE_01375_gene	2085.81	0.371615	0.213087	1.74396	0.0811653	0.205708	0		EEDFELNL_01354_gene	76.9785	-0.680971	0.349666	-1.94749	0.0514764	0.236012	0		MKLGIIOE_01349_gene	636.652	-0.286412	0.166456	-1.72065	0.0853145	0.221697	0		KKIIADKH_01346_gene	80.059	-0.141196	0.239005	-0.590768	0.554676	0.621	0		KAIKFGHD_01354_gene	304.021	-0.167255	0.171332	-0.976205	0.328963	0.535354	0
HAAAELCE_01376_gene	68.3024	-0.3032	0.306178	-0.990272	0.322041	0.524076	0		EEDFELNL_01355_gene	338.306	-0.840534	0.256386	-3.27839	0.00104399	0.0167188	0		MKLGIIOE_01350_gene	620.925	-0.0746418	0.179577	-0.415652	0.677664	0.815682	0		KKIIADKH_01347_gene	21.7693	0.598524	0.441428	1.35588	0.175136	0.229849	0		KAIKFGHD_01355_gene	39.7633	-0.709974	0.353425	-2.00884	0.0445539	0.132979	0
HAAAELCE_01377_gene	34.8259	0.188784	0.366915	0.514518	0.60689	0.765722	0		EEDFELNL_01356_gene	78.9645	-0.200591	0.317001	-0.632776	0.52688	0.752065	0		MKLGIIOE_01351_gene	178.305	0.0780218	0.17972	0.434129	0.664194	0.807223	0		KKIIADKH_01348_gene	533.987	0.223691	0.125058	1.7887	0.0736639	0.106204	0		KAIKFGHD_01356_gene	144.42	0.0949341	0.210265	0.451497	0.651631	0.802882	0
HAAAELCE_01378_gene	83.8747	0.0356607	0.281301	0.126771	0.899122	0.947166	0		EEDFELNL_01357_gene	377.496	-0.224985	0.225229	-0.998915	0.317836	0.587217	0		MKLGIIOE_01352_gene	62.0927	-0.468847	0.305121	-1.53659	0.124393	0.287152	0		KKIIADKH_01349_gene	269.111	-1.3656	0.168002	-8.12845	4.35e-16	2.83e-15	0		KAIKFGHD_01357_gene	3008.85	-1.95445	0.150825	-12.9584	2.11e-38	5.32e-36	0
HAAAELCE_01379_gene	112.056	-0.63787	0.282499	-2.25796	0.0239482	0.0824151	0		EEDFELNL_01358_gene	2452.98	-0.545764	0.253908	-2.14945	0.0315985	0.179125	0		MKLGIIOE_01353_gene	745.796	-0.322792	0.170261	-1.89587	0.0579777	0.166902	0		KKIIADKH_01350_gene	332.864	-0.0720177	0.13323	-0.540553	0.588816	0.654091	0		KAIKFGHD_01358_gene	312.03	0.570193	0.177723	3.20833	0.00133509	0.00750483	0
HAAAELCE_01380_gene	598.688	0.0579951	0.236926	0.244781	0.806626	0.89571	0		EEDFELNL_01359_gene	1503.98	-0.569594	0.308081	-1.84884	0.0644802	0.265217	0		MKLGIIOE_01354_gene	110.437	1.03042	0.238619	4.31829	1.57e-05	0.000156238	0		KKIIADKH_01351_gene	766.075	0.380561	0.119526	3.18391	0.00145299	0.00288038	0		KAIKFGHD_01359_gene	190.165	0.523923	0.199399	2.62751	0.0086012	0.035302	0
HAAAELCE_00136_gene	456.09	0.600438	0.205939	2.91561	0.00354993	0.0182795	0		EEDFELNL_00141_gene	739.464	-3.15494	0.906858	-3.47898	0.000503332	0.00981278	0		MKLGIIOE_00138_gene	106.537	-0.317087	0.219924	-1.4418	0.149358	0.3253	0		KKIIADKH_00135_gene	233.066	0.247364	0.188818	1.31007	0.190174	0.247036	0		KAIKFGHD_00139_gene	54.4587	0.0943114	0.303231	0.311022	0.755784	0.866637	0
HAAAELCE_01381_gene	5.27216	-0.675338	0.979256	-0.689644	0.490418	0.67865	0		EEDFELNL_01360_gene	328.251	-0.399552	0.319963	-1.24875	0.211758	0.479073	0		MKLGIIOE_01355_gene	165.966	-0.288189	0.198326	-1.45311	0.146193	0.321688	0		KKIIADKH_01352_gene	164.915	0.569626	0.18027	3.15984	0.00157854	0.00310926	0		KAIKFGHD_01360_gene	22.493	-0.470164	0.448792	-1.04762	0.294813	0.499982	0
HAAAELCE_01382_gene	51.911	0.287813	0.360723	0.797879	0.424941	0.620921	0		EEDFELNL_01361_gene	1116.49	0.391098	0.280794	1.39283	0.163672	0.421024	0		MKLGIIOE_01356_gene	334.023	0.399792	0.15964	2.50433	0.0122684	0.049881	0		KKIIADKH_01353_gene	135.705	0.239338	0.183706	1.30283	0.192633	0.249953	0		KAIKFGHD_01361_gene	62.0799	0.733279	0.299612	2.44743	0.0143879	0.0537541	0
HAAAELCE_01383_gene	34.2195	-0.677397	0.418095	-1.6202	0.10519	0.247142	0		EEDFELNL_01362_gene	1760.61	-0.0334524	0.207384	-0.161306	0.871852	0.947318	0		MKLGIIOE_01357_gene	4.93219	0.915746	0.8213	1.115	0.264852	NA	0		KKIIADKH_01354_gene	2727.69	0.884818	0.302162	2.92829	0.00340831	0.00637437	0		KAIKFGHD_01362_gene	302.918	-0.225917	0.169865	-1.32998	0.183526	0.36931	0
HAAAELCE_01384_gene	48.857	0.0172805	0.340889	0.0506926	0.959571	0.980803	0		EEDFELNL_01363_gene	195.969	-0.0228865	0.25801	-0.0887039	0.929317	0.976311	0		MKLGIIOE_01358_gene	37.645	-0.39711	0.341169	-1.16397	0.244437	0.447714	0		KKIIADKH_01355_gene	1764.79	-0.217928	0.0907327	-2.40187	0.0163115	0.0273823	0		KAIKFGHD_01363_gene	199.997	-0.286217	0.19781	-1.44693	0.147917	0.318161	0
HAAAELCE_01385_gene	309.446	-0.226793	0.199105	-1.13906	0.254678	0.452428	0		EEDFELNL_01364_gene	2522.6	0.474378	0.210886	2.24945	0.0244839	0.153383	0		MKLGIIOE_01359_gene	505.462	-0.0562515	0.152461	-0.368957	0.71216	0.839856	0		KKIIADKH_01356_gene	6551.58	-1.47504	0.0929129	-15.8755	9.37e-57	3.63e-55	0		KAIKFGHD_01364_gene	468.142	-0.680485	0.160638	-4.23615	2.27e-05	0.000211554	0
HAAAELCE_01386_gene	700.678	0.189131	0.201609	0.938108	0.348189	0.549618	0		EEDFELNL_01365_gene	247.383	-0.0411153	0.252734	-0.162682	0.870769	0.946619	0		MKLGIIOE_01360_gene	9.37102	-0.356758	0.672699	-0.530338	0.595877	0.758482	0		KKIIADKH_01357_gene	535.269	-1.06169	0.13074	-8.12062	4.64e-16	3.01e-15	0		KAIKFGHD_01365_gene	47.2839	0.0628372	0.305985	0.20536	0.837291	0.910953	0
HAAAELCE_01387_gene	419.182	0.100496	0.213984	0.469643	0.63861	0.787529	0		EEDFELNL_01366_gene	94.7078	0.451098	0.30404	1.48368	0.137894	0.389386	0		MKLGIIOE_01361_gene	14.8257	-0.654581	0.560131	-1.16862	0.242557	0.445383	0		KKIIADKH_01358_gene	3905.42	-0.925071	0.0948473	-9.75327	1.79e-22	1.72e-21	0		KAIKFGHD_01366_gene	178.647	-0.427154	0.218718	-1.95299	0.0508208	0.145897	0
HAAAELCE_01388_gene	60.6232	-0.516111	0.358663	-1.43898	0.150155	0.314198	0		EEDFELNL_01367_gene	284.832	0.00803912	0.302048	0.0266154	0.978767	0.991799	0		MKLGIIOE_01362_gene	2.76826	-1.15179	1.26476	-0.910681	0.362463	NA	0		KKIIADKH_01359_gene	152.027	-0.975304	0.209426	-4.65703	3.21e-06	8.89e-06	0		KAIKFGHD_01367_gene	79.9502	-0.283461	0.284323	-0.996968	0.31878	0.522648	0
HAAAELCE_01389_gene	185.893	-0.102922	0.245075	-0.419959	0.674516	0.81577	0		EEDFELNL_01368_gene	195.064	0.0187985	0.377449	0.0498041	0.960279	0.986104	0		MKLGIIOE_01363_gene	21.0037	-0.0631925	0.404412	-0.156258	0.87583	0.939213	0		KKIIADKH_01360_gene	1118.05	-0.926164	0.123188	-7.51832	5.55e-14	3.05e-13	0		KAIKFGHD_01368_gene	130.522	-0.780867	0.232286	-3.36166	0.000774749	0.00467355	0
HAAAELCE_01390_gene	3.40365	0.512529	1.22542	0.418248	0.675766	0.816421	0		EEDFELNL_01369_gene	126.083	-0.941109	0.257116	-3.66025	0.000251972	0.00579407	0		MKLGIIOE_01364_gene	105.481	-0.0795985	0.232172	-0.342842	0.731717	0.852355	0		KKIIADKH_01361_gene	216.743	-0.126542	0.173025	-0.731349	0.464566	0.536221	0		KAIKFGHD_01369_gene	323.275	-0.231587	0.177565	-1.30424	0.192153	0.380492	0
HAAAELCE_00137_gene	13.2155	-0.0489797	0.532985	-0.091897	0.92678	0.961168	0		EEDFELNL_00142_gene	671.669	-1.23605	0.575806	-2.14665	0.0318215	0.179481	0		MKLGIIOE_00139_gene	64.7935	0.424027	0.258638	1.63946	0.101117	0.250086	0		KKIIADKH_00136_gene	1146.94	-0.076502	0.131443	-0.582017	0.560555	0.627222	0		KAIKFGHD_00140_gene	261.301	-0.273685	0.189142	-1.44698	0.147903	0.318161	0
HAAAELCE_01391_gene	109.109	0.191372	0.302153	0.633361	0.526498	0.706541	0		EEDFELNL_01370_gene	107.861	-0.889717	0.352848	-2.52153	0.0116847	0.0975681	0		MKLGIIOE_01365_gene	20.398	-0.781224	0.423434	-1.84497	0.0650416	0.179574	0		KKIIADKH_01362_gene	202.72	-0.615095	0.173501	-3.54519	0.000392329	0.000845017	0		KAIKFGHD_01370_gene	114.967	-0.491432	0.243321	-2.01969	0.0434156	0.130308	0
HAAAELCE_01392_gene	12.077	-0.0566048	0.708808	-0.0798591	0.936349	0.966825	0		EEDFELNL_01371_gene	872.171	-0.770298	0.26543	-2.90208	0.00370694	0.0438842	0		MKLGIIOE_01366_gene	196.199	-0.396193	0.183338	-2.16099	0.030696	0.103203	0		KKIIADKH_01363_gene	243.608	-0.40109	0.176765	-2.26906	0.0232647	0.0377029	0		KAIKFGHD_01371_gene	133.208	-0.468874	0.21941	-2.13697	0.0326003	0.10419	0
HAAAELCE_01393_gene	8.35869	-1.00536	0.714298	-1.40748	0.159286	0.327106	0		EEDFELNL_01372_gene	537.628	-1.15512	0.295142	-3.91376	9.09e-05	0.00261192	0		MKLGIIOE_01367_gene	1851.32	-3.87579	0.4757	-8.14755	3.71e-16	1.09e-14	0		KKIIADKH_01364_gene	66.2845	0.155405	0.247144	0.628804	0.529477	0.598166	0		KAIKFGHD_01372_gene	25.0938	1.11377	0.431863	2.579	0.00990881	0.0394604	0
HAAAELCE_01394_gene	8.10888	0.282724	0.682149	0.41446	0.678537	0.818336	0		EEDFELNL_01373_gene	119.575	-0.0706125	0.289782	-0.243675	0.807483	0.921227	0		MKLGIIOE_01368_gene	3.43834	-1.66435	1.0472	-1.58934	0.111984	NA	0		KKIIADKH_01365_gene	82.1783	0.194898	0.233464	0.834808	0.403826	0.475969	0		KAIKFGHD_01373_gene	6.74195	0.596725	0.793555	0.751964	0.452072	0.653942	0
HAAAELCE_01395_gene	0.16238	0.697984	4.08047	0.171055	0.864181	NA	0		EEDFELNL_01374_gene	149.59	-0.240106	0.31842	-0.754055	0.450816	0.692296	0		MKLGIIOE_01369_gene	457.091	-0.17882	0.169878	-1.05264	0.292507	0.502239	0		KKIIADKH_01366_gene	2969.01	-1.22497	0.119614	-10.241	1.3e-24	1.41e-23	0		KAIKFGHD_01374_gene	41.9471	-1.27455	0.338597	-3.76421	0.000167077	0.00122476	0
HAAAELCE_01396_gene	4.95814	-0.49765	0.921063	-0.540299	0.588991	0.752948	0		EEDFELNL_01375_gene	52.2973	0.114688	0.345883	0.33158	0.740207	0.883291	0		MKLGIIOE_01370_gene	1726	-0.277744	0.179559	-1.54681	0.121909	0.283746	0		KKIIADKH_01367_gene	274.257	-0.829181	0.146775	-5.64935	1.61e-08	5.68e-08	0		KAIKFGHD_01375_gene	150.648	-0.172807	0.225471	-0.766429	0.443421	0.645442	0
HAAAELCE_01397_gene	0.418888	-2.29601	3.8562	-0.595408	0.551571	NA	0		EEDFELNL_01376_gene	72.8969	0.0933025	0.305462	0.305447	0.760026	0.893305	0		MKLGIIOE_01371_gene	322.679	0.522401	0.179487	2.91052	0.00360825	0.0184441	0		KKIIADKH_01368_gene	128.601	-0.556442	0.207778	-2.67806	0.00740495	0.0130839	0		KAIKFGHD_01376_gene	63.5054	0.776138	0.295367	2.6277	0.00859632	0.035302	0
HAAAELCE_01398_gene	163.614	-0.843658	0.474202	-1.77911	0.0752219	0.194111	0		EEDFELNL_01377_gene	854.892	-0.708825	0.258058	-2.74676	0.00601865	0.062327	0		MKLGIIOE_01372_gene	271.569	0.123308	0.183701	0.671242	0.502066	0.691217	0		KKIIADKH_01369_gene	131.21	-0.436854	0.196738	-2.22049	0.0263855	0.0421074	0		KAIKFGHD_01377_gene	75.6142	1.29533	0.27479	4.71391	2.43e-06	2.92e-05	0
HAAAELCE_01399_gene	98.0503	-0.873309	0.50505	-1.72915	0.083782	0.210256	0		EEDFELNL_01378_gene	1118.54	-0.53318	0.327187	-1.62959	0.103188	0.334498	0		MKLGIIOE_01373_gene	645.455	-1.1674	0.186269	-6.26725	3.67e-10	6.9e-09	0		KKIIADKH_01370_gene	338.701	-0.233291	0.183911	-1.2685	0.204621	0.263641	0		KAIKFGHD_01378_gene	9.04337	0.220118	0.668974	0.329038	0.742127	0.858178	0
HAAAELCE_01400_gene	257.489	-0.897007	0.517407	-1.73366	0.082979	0.208962	0		EEDFELNL_01379_gene	134.337	-0.111866	0.282504	-0.39598	0.69212	0.861369	0		MKLGIIOE_01374_gene	590.624	-0.149007	0.160236	-0.929924	0.352411	0.559746	0		KKIIADKH_01371_gene	122.934	-0.396563	0.229071	-1.73118	0.0834195	0.118546	0		KAIKFGHD_01379_gene	798.039	0.817542	0.154165	5.30302	1.14e-07	1.8e-06	0
HAAAELCE_00138_gene	82.6808	0.162786	0.290686	0.560007	0.575475	0.743417	0		EEDFELNL_00143_gene	46.3924	-0.576252	0.583752	-0.987152	0.323568	0.592195	0		MKLGIIOE_00140_gene	573.818	0.103478	0.162092	0.63839	0.52322	0.70761	0		KKIIADKH_00137_gene	129.722	-0.909321	0.195017	-4.66278	3.12e-06	8.67e-06	0		KAIKFGHD_00141_gene	24.6875	0.562106	0.442054	1.27158	0.203523	0.395535	0
HAAAELCE_01401_gene	495.552	-0.74257	0.437783	-1.69621	0.0898469	0.220621	0		EEDFELNL_01380_gene	42.5278	0.31459	0.386616	0.8137	0.415817	0.666853	0		MKLGIIOE_01375_gene	771.327	-0.0760756	0.145702	-0.522131	0.601579	0.762308	0		KKIIADKH_01372_gene	192.473	-0.353186	0.183384	-1.92594	0.0541124	0.0808233	0		KAIKFGHD_01380_gene	26241.8	-1.6848	0.138596	-12.1562	5.32e-34	1.09e-31	0
HAAAELCE_01402_gene	1118.55	-1.02468	0.174829	-5.86105	4.6e-09	1.08e-07	0		EEDFELNL_01381_gene	19.5389	-0.310328	0.478603	-0.648404	0.516724	NA	0		MKLGIIOE_01376_gene	364.201	-0.0473367	0.157337	-0.300862	0.76352	0.873153	0		KKIIADKH_01373_gene	408.707	0.0129495	0.152435	0.0849511	0.9323	0.948801	0		KAIKFGHD_01381_gene	617.229	-0.94355	0.172953	-5.45554	4.88e-08	8.41e-07	0
HAAAELCE_01403_gene	305.172	-1.68876	0.351888	-4.79914	1.59e-06	2.34e-05	0		EEDFELNL_01382_gene	38.824	0.608688	0.413688	1.47137	0.141192	0.393966	0		MKLGIIOE_01377_gene	283.041	-0.105955	0.195994	-0.540605	0.58878	0.75335	0		KKIIADKH_01374_gene	226.302	-0.198324	0.178246	-1.11264	0.265862	0.332087	0		KAIKFGHD_01382_gene	56.3032	1.1831	0.302192	3.91505	9.04e-05	0.000722775	0
HAAAELCE_01404_gene	0	NA	NA	NA	NA	NA	0		EEDFELNL_01383_gene	376.947	-0.226555	0.24548	-0.922906	0.356056	0.618341	0		MKLGIIOE_01378_gene	1260.98	-0.0714208	0.137856	-0.518084	0.6044	0.764689	0		KKIIADKH_01375_gene	270.223	-0.270769	0.17184	-1.57571	0.115093	0.157734	0		KAIKFGHD_01383_gene	43.3348	-0.720328	0.370466	-1.94438	0.0518492	0.147958	0
HAAAELCE_01405_gene	306.922	-0.468247	0.229214	-2.04284	0.0410683	0.124696	0		EEDFELNL_01384_gene	23.4489	-0.240608	0.454675	-0.529186	0.596676	NA	0		MKLGIIOE_01379_gene	52.5962	0.0202909	0.288148	0.0704182	0.943861	0.973423	0		KKIIADKH_01376_gene	50.683	-0.254271	0.303649	-0.837386	0.402376	0.474547	0		KAIKFGHD_01384_gene	108.991	-0.191255	0.232785	-0.821594	0.411308	0.618548	0
HAAAELCE_01406_gene	396.826	-0.37524	0.215636	-1.74016	0.0818316	0.206922	0		EEDFELNL_01385_gene	166.604	-0.422548	0.38374	-1.10113	0.270839	0.545081	0		MKLGIIOE_01380_gene	179.619	-0.0858673	0.186738	-0.459827	0.64564	0.794765	0		KKIIADKH_01377_gene	399.66	-0.305064	0.163447	-1.86644	0.0619804	0.0911299	0		KAIKFGHD_01385_gene	42.4036	-0.413441	0.33691	-1.22716	0.219764	0.41377	0
HAAAELCE_01407_gene	68.6173	0.0702766	0.289267	0.242947	0.808046	0.896672	0		EEDFELNL_01386_gene	30.1512	-0.914919	0.439893	-2.07986	0.037538	0.196734	0		MKLGIIOE_01381_gene	86.9346	-0.399108	0.257852	-1.54782	0.121665	0.283536	0		KKIIADKH_01378_gene	516.567	0.742709	0.166018	4.47366	7.69e-06	2.06e-05	0		KAIKFGHD_01386_gene	180.931	0.16414	0.207795	0.789915	0.429577	0.634587	0
HAAAELCE_01408_gene	601.095	0.959453	0.27302	3.51422	0.000441051	0.00320342	0		EEDFELNL_01387_gene	44.9031	-0.693411	0.445193	-1.55755	0.119339	0.358349	0		MKLGIIOE_01382_gene	17.0776	-0.108927	0.444659	-0.244968	0.806481	0.900246	0		KKIIADKH_01379_gene	261.215	0.606774	0.155065	3.91302	9.11e-05	0.000213528	0		KAIKFGHD_01387_gene	33.1675	0.862523	0.399739	2.15771	0.0309501	0.100109	0
HAAAELCE_01409_gene	185.783	-0.275476	0.235819	-1.16817	0.242739	0.438455	0		EEDFELNL_01388_gene	22.8463	-0.164572	0.49485	-0.332568	0.73946	NA	0		MKLGIIOE_01383_gene	17.2942	-0.312154	0.444199	-0.702734	0.482222	0.67549	0		KKIIADKH_01380_gene	481.054	0.569022	0.126424	4.50089	6.77e-06	1.82e-05	0		KAIKFGHD_01388_gene	115.689	0.287314	0.259153	1.10867	0.267574	0.469527	0
HAAAELCE_01410_gene	889.687	0.622769	0.21858	2.84916	0.00438342	0.0217204	0		EEDFELNL_01389_gene	13.0602	-0.0805267	0.55785	-0.144352	0.885223	NA	0		MKLGIIOE_01384_gene	1461.58	0.378397	0.146606	2.58105	0.00984992	0.0422953	0		KKIIADKH_01381_gene	333.484	0.335633	0.137682	2.43774	0.0147793	0.0249606	0		KAIKFGHD_01389_gene	18.0446	0.676556	0.481487	1.40514	0.15998	0.337342	0
HAAAELCE_00139_gene	541.292	0.354328	0.31349	1.13027	0.258363	0.456608	0		EEDFELNL_00144_gene	123.403	-0.723437	0.57266	-1.26329	0.206484	0.472868	0		MKLGIIOE_00141_gene	163.946	-0.121784	0.214658	-0.56734	0.570483	0.741228	0		KKIIADKH_00138_gene	222.009	0.368533	0.160585	2.29495	0.0217362	0.0354615	0		KAIKFGHD_00142_gene	35.9148	-0.747184	0.353643	-2.11282	0.0346163	0.109571	0
HAAAELCE_01411_gene	28.7348	-1.14849	0.462124	-2.48525	0.0129461	0.0515603	0		EEDFELNL_01390_gene	0.849877	3.05799	2.60675	1.1731	0.240755	NA	0		MKLGIIOE_01385_gene	1951.29	-0.893092	0.175982	-5.07489	3.88e-07	5.11e-06	0		KKIIADKH_01382_gene	897.676	0.708658	0.102408	6.91992	4.52e-12	2.14e-11	0		KAIKFGHD_01390_gene	55.1318	0.149325	0.29984	0.498017	0.618472	0.780847	0
HAAAELCE_01412_gene	550.291	-0.400382	0.354232	-1.13028	0.258358	0.456608	0		EEDFELNL_01391_gene	15.1594	-0.152808	0.822404	-0.185807	0.852596	NA	0		MKLGIIOE_01387_gene	13039	0.834429	0.198389	4.20602	2.6e-05	0.000249541	0		KKIIADKH_01383_gene	813.33	-0.680212	0.103919	-6.54559	5.93e-11	2.57e-10	0		KAIKFGHD_01391_gene	120.894	-0.210045	0.229383	-0.915695	0.359827	0.566627	0
HAAAELCE_01413_gene	236.683	0.250198	0.383298	0.652751	0.513917	0.697008	0		EEDFELNL_01392_gene	7.60204	-0.545111	0.771033	-0.706989	0.479574	NA	0		MKLGIIOE_01388_gene	1664.6	0.851953	0.167511	5.08597	3.66e-07	4.85e-06	0		KKIIADKH_01384_gene	1758.46	-0.572635	0.102232	-5.60132	2.13e-08	7.43e-08	0		KAIKFGHD_01392_gene	44.9056	-0.81417	0.31488	-2.58565	0.00971948	0.0390099	0
HAAAELCE_01414_gene	924.587	-0.211272	0.349363	-0.604735	0.545355	0.720796	0		EEDFELNL_01393_gene	5.84291	-0.425546	0.883213	-0.481815	0.629937	NA	0		MKLGIIOE_01389_gene	1189.72	0.219004	0.149523	1.46469	0.143007	0.316442	0		KKIIADKH_01385_gene	574.231	-0.0635057	0.115772	-0.548543	0.583319	0.648724	0		KAIKFGHD_01393_gene	7.01309	0.171401	0.741182	0.231253	0.817118	0.903226	0
HAAAELCE_01415_gene	0.507918	-1.17379	2.7727	-0.42334	0.672047	NA	0		EEDFELNL_01394_gene	431.971	0.0837739	0.239243	0.350162	0.726217	0.877883	0		MKLGIIOE_01390_gene	652.537	0.121	0.157266	0.769398	0.441657	0.642558	0		KKIIADKH_01386_gene	176.396	0.0915821	0.19192	0.477188	0.633228	0.694332	0		KAIKFGHD_01394_gene	98.6747	-0.618963	0.259116	-2.38875	0.0169057	0.0608293	0
HAAAELCE_01416_gene	116.075	-0.846615	0.274488	-3.08434	0.00204004	0.0117214	0		EEDFELNL_01395_gene	130.643	-1.41681	0.770158	-1.83964	0.065821	0.267823	0		MKLGIIOE_01391_gene	526.42	-0.327023	0.179287	-1.82402	0.0681496	0.18536	0		KKIIADKH_01387_gene	277.488	-0.1266	0.153832	-0.822973	0.410523	0.482891	0		KAIKFGHD_01395_gene	105.752	0.292651	0.240546	1.21661	0.223752	0.417745	0
HAAAELCE_01417_gene	309.161	-0.665741	0.270114	-2.46466	0.0137143	0.0541526	0		EEDFELNL_01396_gene	133.849	-1.58187	0.748007	-2.11478	0.0344484	0.187916	0		MKLGIIOE_01392_gene	666.662	-0.171733	0.187623	-0.915309	0.360029	0.566649	0		KKIIADKH_01388_gene	232.82	0.672652	0.160039	4.20305	2.63e-05	6.57e-05	0		KAIKFGHD_01396_gene	15.526	-0.128599	0.555291	-0.231588	0.816858	0.903198	0
HAAAELCE_01418_gene	386.596	-0.320617	0.242427	-1.32253	0.185991	0.365714	0		EEDFELNL_01397_gene	537.715	-0.175967	0.23113	-0.761333	0.446458	0.691285	0		MKLGIIOE_01393_gene	299.414	0.314864	0.16785	1.87587	0.0606738	0.172054	0		KKIIADKH_01389_gene	194.85	0.825932	0.171266	4.82251	1.42e-06	4.13e-06	0		KAIKFGHD_01397_gene	129.58	-0.0967141	0.217241	-0.445193	0.65618	0.806406	0
HAAAELCE_01419_gene	3025.91	0.781134	0.257578	3.03261	0.00242446	0.0134215	0		EEDFELNL_01398_gene	323.522	0.020893	0.257947	0.0809971	0.935444	0.978146	0		MKLGIIOE_01394_gene	2291.14	-0.0392676	0.167103	-0.234991	0.814216	0.903959	0		KKIIADKH_01390_gene	100.835	-1.05674	0.210736	-5.01449	5.32e-07	1.63e-06	0		KAIKFGHD_01398_gene	27.0671	0.679363	0.413227	1.64404	0.100168	0.240544	0
HAAAELCE_01420_gene	486.841	-0.620094	0.208468	-2.97452	0.00293444	0.0156503	0		EEDFELNL_01399_gene	21.5018	-0.946797	0.59805	-1.58314	0.11339	NA	0		MKLGIIOE_01395_gene	2430.71	-0.0196716	0.162336	-0.121178	0.90355	0.954368	0		KKIIADKH_01391_gene	419.792	-0.130738	0.125459	-1.04208	0.297374	0.365441	0		KAIKFGHD_01399_gene	46.7066	0.0288579	0.350271	0.0823874	0.934339	0.966332	0
HAAAELCE_00140_gene	329.12	-0.181269	0.245099	-0.739577	0.459557	0.650616	0		EEDFELNL_00145_gene	29.4473	-0.40183	0.541224	-0.742446	0.457817	0.698747	0		MKLGIIOE_00142_gene	189.897	0.493187	0.19319	2.55286	0.0106841	0.044856	0		KKIIADKH_00139_gene	40.4215	0.221322	0.315708	0.701034	0.483282	0.554216	0		KAIKFGHD_00143_gene	160.656	-0.68762	0.215824	-3.18602	0.00144242	0.00803448	0
HAAAELCE_01421_gene	2371.41	0.0388324	0.178949	0.217002	0.828207	0.908887	0		EEDFELNL_01400_gene	687.825	-0.71271	0.283639	-2.51273	0.0119801	0.0987475	0		MKLGIIOE_01396_gene	1055.66	-0.438001	0.170941	-2.5623	0.0103981	0.0439987	0		KKIIADKH_01392_gene	357.224	-0.343662	0.144542	-2.37759	0.017426	0.029045	0		KAIKFGHD_01400_gene	27.7089	0.808831	0.41719	1.93876	0.0525309	0.14911	0
HAAAELCE_01422_gene	25.4985	-0.0463051	0.531333	-0.0871489	0.930553	0.963725	0		EEDFELNL_01401_gene	243.459	-1.04928	0.31561	-3.32462	0.00088539	0.0150382	0		MKLGIIOE_01397_gene	108.303	-0.24701	0.220702	-1.1192	0.263055	0.469597	0		KKIIADKH_01393_gene	408.462	-0.583953	0.144199	-4.04964	5.13e-05	0.000123584	0		KAIKFGHD_01401_gene	39.0054	0.631749	0.339567	1.86045	0.0628215	0.170857	0
HAAAELCE_01423_gene	7.23714	0.00325172	0.745245	0.00436329	0.996519	0.997241	0		EEDFELNL_01402_gene	187.227	-0.99346	0.275795	-3.60216	0.000315579	0.00699036	0		MKLGIIOE_01398_gene	323.07	-0.251132	0.161938	-1.55079	0.120952	0.282386	0		KKIIADKH_01394_gene	1947.1	-1.08381	0.131695	-8.22969	1.88e-16	1.25e-15	0		KAIKFGHD_01402_gene	92.8018	0.96494	0.267836	3.60273	0.000314895	0.00216093	0
HAAAELCE_01424_gene	225.545	-0.540751	0.279634	-1.93378	0.0531401	0.150737	0		EEDFELNL_01403_gene	2496.22	-0.195762	0.280505	-0.697891	0.485245	0.721193	0		MKLGIIOE_01399_gene	4688.72	-0.113573	0.147868	-0.768075	0.442443	0.643519	0		KKIIADKH_01395_gene	362.57	-1.02983	0.128374	-8.02212	1.04e-15	6.55e-15	0		KAIKFGHD_01403_gene	32.3567	-0.00230912	0.375182	-0.00615467	0.995089	0.997863	0
HAAAELCE_01425_gene	145.805	-0.153208	0.288018	-0.531938	0.594769	0.75732	0		EEDFELNL_01404_gene	184.88	-0.221102	0.238624	-0.926569	0.35415	0.616396	0		MKLGIIOE_01400_gene	1412.46	-0.16334	0.146152	-1.1176	0.263738	0.470009	0		KKIIADKH_01396_gene	305.352	-0.366335	0.1519	-2.41168	0.0158791	0.0267255	0		KAIKFGHD_01404_gene	0	NA	NA	NA	NA	NA	0
HAAAELCE_01426_gene	1727.38	-0.161414	0.227833	-0.708475	0.47865	0.66776	0		EEDFELNL_01405_gene	1201.07	0.503944	0.221191	2.27832	0.0227078	0.146444	0		MKLGIIOE_01401_gene	564.922	0.297643	0.156892	1.89712	0.0578125	0.166519	0		KKIIADKH_01397_gene	445.132	-0.141731	0.131168	-1.08054	0.279903	0.347548	0		KAIKFGHD_01405_gene	19.3419	0.93804	0.493461	1.90094	0.0573097	0.158889	0
HAAAELCE_01427_gene	54.0041	2.79187	0.393268	7.09914	1.26e-12	4.91e-11	0		EEDFELNL_01406_gene	137.631	-0.429878	0.272427	-1.57796	0.114576	0.353341	0		MKLGIIOE_01402_gene	323.734	0.167327	0.198422	0.843286	0.399068	0.602658	0		KKIIADKH_01398_gene	700.586	-0.513208	0.110227	-4.65593	3.23e-06	8.93e-06	0		KAIKFGHD_01406_gene	130.812	0.460669	0.217715	2.11593	0.0343512	0.108974	0
HAAAELCE_01428_gene	113.053	1.27838	0.262707	4.8662	1.14e-06	1.72e-05	0		EEDFELNL_01407_gene	2885.38	0.145352	0.270357	0.537632	0.590831	0.800147	0		MKLGIIOE_01403_gene	97.3302	0.327069	0.233437	1.4011	0.161184	0.342333	0		KKIIADKH_01399_gene	488.16	0.612924	0.11552	5.3058	1.12e-07	3.68e-07	0		KAIKFGHD_01407_gene	9.49336	-0.728143	0.635244	-1.14624	0.251695	0.451305	0
HAAAELCE_01429_gene	281.135	0.693936	0.215318	3.22284	0.00126927	0.00789439	0		EEDFELNL_01408_gene	3381.65	0.00812838	0.360905	0.0225222	0.982031	0.993548	0		MKLGIIOE_01404_gene	53.4582	0.445107	0.277044	1.60663	0.108135	0.262256	0		KKIIADKH_01400_gene	132.926	0.342366	0.183455	1.86621	0.0620113	0.0911327	0		KAIKFGHD_01408_gene	1.01279	-0.499414	1.97205	-0.253246	0.800078	NA	0
HAAAELCE_01430_gene	180.041	0.81561	0.236115	3.45429	0.000551743	0.00389466	0		EEDFELNL_01409_gene	75.3869	-0.162112	0.346129	-0.468358	0.639529	0.829717	0		MKLGIIOE_01405_gene	71.9572	0.252389	0.247282	1.02065	0.30742	0.516937	0		KKIIADKH_01401_gene	322.103	-0.983173	0.173896	-5.65379	1.57e-08	5.54e-08	0		KAIKFGHD_01409_gene	0.288106	-0.517845	3.54845	-0.145935	0.883972	NA	0
HAAAELCE_00141_gene	0	NA	NA	NA	NA	NA	0		EEDFELNL_00146_gene	240.254	-0.66634	0.660979	-1.00811	0.313401	0.585285	0		MKLGIIOE_00143_gene	34.5837	2.62959	1.08345	2.42704	0.0152224	0.0589913	0		KKIIADKH_00140_gene	14.162	0.613849	0.581215	1.05615	0.2909	0.359069	0		KAIKFGHD_00144_gene	45.9033	-2.16034	0.338827	-6.37595	1.82e-10	4.53e-09	0
HAAAELCE_01431_gene	58.4787	0.39279	0.406585	0.96607	0.334009	0.537844	0		EEDFELNL_01410_gene	0	NA	NA	NA	NA	NA	0		MKLGIIOE_01406_gene	131.767	0.120915	0.216514	0.558463	0.576528	0.745616	0		KKIIADKH_01402_gene	624.977	-0.861396	0.105723	-8.14766	3.71e-16	2.43e-15	0		KAIKFGHD_01410_gene	151.464	1.32457	0.224781	5.89273	3.8e-09	7.72e-08	0
HAAAELCE_01432_gene	663.568	-0.631212	0.204555	-3.08577	0.00203023	0.0116982	0		EEDFELNL_01411_gene	8977.72	-0.48765	0.312672	-1.55962	0.118849	0.358349	0		MKLGIIOE_01407_gene	405.624	0.00770493	0.1544	0.0499023	0.9602	0.981321	0		KKIIADKH_01403_gene	87.2504	-0.657301	0.241249	-2.72458	0.00643834	0.0114975	0		KAIKFGHD_01411_gene	151.988	-0.00330402	0.216331	-0.015273	0.987814	0.995355	0
HAAAELCE_01433_gene	452.739	-1.50616	0.334905	-4.49727	6.88e-06	8.54e-05	0		EEDFELNL_01412_gene	189.938	0.158388	0.320766	0.493781	0.621461	0.818153	0		MKLGIIOE_01408_gene	229.957	-0.0206723	0.172937	-0.119537	0.90485	0.954954	0		KKIIADKH_01404_gene	3229.86	-0.152208	0.0873967	-1.74158	0.0815823	0.116245	0		KAIKFGHD_01412_gene	1.8109	-0.666396	1.58379	-0.42076	0.673931	0.820695	0
HAAAELCE_01434_gene	306.487	-1.56006	0.260935	-5.97873	2.25e-09	5.59e-08	0		EEDFELNL_01413_gene	358.26	0.0480805	0.231206	0.207955	0.835264	0.930978	0		MKLGIIOE_01409_gene	47.979	0.233454	0.282399	0.826683	0.408417	0.610482	0		KKIIADKH_01405_gene	408.937	0.225881	0.130259	1.73409	0.0829013	0.117924	0		KAIKFGHD_01413_gene	10.4409	-0.664069	0.65152	-1.01926	0.308079	0.511756	0
HAAAELCE_01435_gene	230.893	-3.38424	0.34931	-9.68834	3.38e-22	2.7e-20	0		EEDFELNL_01414_gene	126.315	-0.0538975	0.513292	-0.105004	0.916373	0.970552	0		MKLGIIOE_01410_gene	14.2361	0.180716	0.53802	0.33589	0.736954	0.855054	0		KKIIADKH_01406_gene	1860.72	0.789384	0.104809	7.53164	5.01e-14	2.77e-13	0		KAIKFGHD_01414_gene	6587.59	-0.72373	0.155914	-4.64186	3.45e-06	4.02e-05	0
HAAAELCE_01436_gene	257.661	0.365244	0.211434	1.72746	0.0840848	0.210689	0		EEDFELNL_01415_gene	8.77652	0.603952	0.779152	0.77514	0.438257	NA	0		MKLGIIOE_01411_gene	17.3456	-0.110061	0.456055	-0.241331	0.809298	0.901099	0		KKIIADKH_01407_gene	2685.06	-0.861168	0.121936	-7.06244	1.64e-12	8.05e-12	0		KAIKFGHD_01415_gene	59.976	0.35619	0.293877	1.21204	0.225498	0.419268	0
HAAAELCE_01437_gene	294.162	0.726231	0.237736	3.05477	0.00225231	0.0127289	0		EEDFELNL_01416_gene	10.7899	0.771132	0.730533	1.05557	0.291163	NA	0		MKLGIIOE_01412_gene	13.2998	-0.180069	0.522511	-0.344623	0.730378	0.851443	0		KKIIADKH_01408_gene	693.798	-1.09863	0.116384	-9.43965	3.74e-21	3.32e-20	0		KAIKFGHD_01416_gene	105.03	0.707679	0.243518	2.90606	0.00366008	0.0175594	0
HAAAELCE_01438_gene	132.117	0.321862	0.257519	1.24985	0.211353	0.400503	0		EEDFELNL_01417_gene	25.3475	1.32411	0.547538	2.41829	0.0155935	NA	0		MKLGIIOE_01413_gene	14.9321	0.931292	0.476913	1.95275	0.0508494	0.150872	0		KKIIADKH_01409_gene	833.775	-0.582347	0.102215	-5.69727	1.22e-08	4.36e-08	0		KAIKFGHD_01417_gene	11.137	0.497531	0.601571	0.827053	0.408207	0.614963	0
HAAAELCE_01439_gene	71.5011	0.465063	0.282116	1.64848	0.0992534	0.237074	0		EEDFELNL_01418_gene	89.8574	0.697812	0.378107	1.84554	0.064959	0.265859	0		MKLGIIOE_01414_gene	7.01496	-0.351956	0.820207	-0.429106	0.667846	0.809276	0		KKIIADKH_01410_gene	178.19	0.854005	0.173061	4.93471	8.03e-07	2.42e-06	0		KAIKFGHD_01418_gene	89.9644	0.0104299	0.264105	0.0394916	0.968498	0.986672	0
HAAAELCE_01440_gene	173.095	0.445864	0.246765	1.80684	0.0707875	0.186247	0		EEDFELNL_01419_gene	254.929	-0.519874	0.441569	-1.17733	0.239063	0.510452	0		MKLGIIOE_01415_gene	12.1996	-0.104113	0.547073	-0.19031	0.849066	0.925468	0		KKIIADKH_01411_gene	388.933	-0.584411	0.131391	-4.4479	8.67e-06	2.3e-05	0		KAIKFGHD_01419_gene	81.3688	0.695928	0.286529	2.42883	0.0151478	0.0559595	0
HAAAELCE_00014_gene	450.002	-0.781961	0.314607	-2.48552	0.0129363	0.0515586	0		EEDFELNL_00019_gene	44.49	-0.69849	0.395239	-1.76726	0.0771845	0.288413	0		MKLGIIOE_00014_gene	40.5722	-0.33461	0.306722	-1.09092	0.275308	0.483557	0		KKIIADKH_00014_gene	12.5405	-0.602488	0.549073	-1.09728	0.272518	0.339386	0		KAIKFGHD_00014_gene	45.0859	0.128768	0.321791	0.400159	0.689039	0.829206	0
HAAAELCE_00142_gene	85.8793	-0.180433	0.29834	-0.604789	0.545319	0.720796	0		EEDFELNL_00147_gene	68.9894	-0.371049	0.6159	-0.602449	0.546875	0.768889	0		MKLGIIOE_00144_gene	12.6231	0.285586	0.538127	0.530703	0.595625	0.758482	0		KKIIADKH_00141_gene	1489.52	-0.212009	0.0883086	-2.40078	0.0163604	0.0274436	0		KAIKFGHD_00145_gene	97.7325	-2.21676	0.274291	-8.0818	6.38e-16	3.8e-14	0
HAAAELCE_01441_gene	735.528	1.24739	0.17712	7.04262	1.89e-12	7.18e-11	0		EEDFELNL_01420_gene	254.265	-0.172845	0.40706	-0.424619	0.671114	0.850799	0		MKLGIIOE_01416_gene	6.15898	-1.17226	0.758414	-1.54567	0.122183	0.284225	0		KKIIADKH_01412_gene	551.887	-0.0555883	0.156696	-0.354752	0.722776	0.773958	0		KAIKFGHD_01420_gene	24.8504	0.647691	0.411187	1.57517	0.115216	0.266251	0
HAAAELCE_01442_gene	38.7143	0.172059	0.373943	0.460121	0.645429	0.793612	0		EEDFELNL_01421_gene	185.589	-0.239537	0.364544	-0.657087	0.511125	0.741466	0		MKLGIIOE_01417_gene	84.1077	0.270891	0.228329	1.18641	0.235462	0.437554	0		KKIIADKH_01413_gene	261.927	-0.427601	0.142614	-2.99831	0.0027148	0.00514477	0		KAIKFGHD_01421_gene	211.917	0.822405	0.191756	4.2888	1.8e-05	0.000172366	0
HAAAELCE_01443_gene	150.525	-0.0859767	0.222941	-0.385648	0.699757	0.834276	0		EEDFELNL_01422_gene	1293.43	0.0505817	0.190306	0.265791	0.7904	0.911342	0		MKLGIIOE_01418_gene	115.895	-0.125942	0.220725	-0.570583	0.568283	0.739911	0		KKIIADKH_01414_gene	1734.07	-0.539333	0.0985691	-5.47163	4.46e-08	1.51e-07	0		KAIKFGHD_01422_gene	7.75063	-0.193267	0.706941	-0.273384	0.784558	0.883194	0
HAAAELCE_01444_gene	48.0593	-0.69127	0.439617	-1.57244	0.115849	0.263597	0		EEDFELNL_01423_gene	95.0977	-0.0461985	0.28145	-0.164144	0.869618	0.946619	0		MKLGIIOE_01419_gene	230.679	-0.176372	0.190397	-0.926339	0.35427	0.561466	0		KKIIADKH_01415_gene	1156.64	0.0904981	0.0961326	0.941388	0.346506	0.417147	0		KAIKFGHD_01423_gene	32.3025	-0.0486298	0.373779	-0.130103	0.896485	0.943059	0
HAAAELCE_01445_gene	8.38873	0.520003	0.694749	0.748477	0.454173	0.647477	0		EEDFELNL_01424_gene	82.8729	-0.908429	0.430836	-2.10853	0.0349854	0.189921	0		MKLGIIOE_01420_gene	181.837	-0.060722	0.185589	-0.327186	0.743527	0.858573	0		KKIIADKH_01416_gene	1643.19	0.848489	0.136088	6.23486	4.52e-10	1.83e-09	0		KAIKFGHD_01424_gene	1.46666	-0.136507	1.69625	-0.0804756	0.935859	0.966526	0
HAAAELCE_01446_gene	292.226	0.491462	0.237313	2.07095	0.0383638	0.118771	0		EEDFELNL_01425_gene	145.113	0.160093	0.342361	0.467614	0.64006	0.829883	0		MKLGIIOE_01421_gene	66.7084	-0.545727	0.257427	-2.11993	0.0340122	0.111212	0		KKIIADKH_01417_gene	361.756	0.556276	0.130365	4.26706	1.98e-05	5.01e-05	0		KAIKFGHD_01425_gene	24.101	-0.603433	0.421306	-1.43229	0.15206	0.324632	0
HAAAELCE_01447_gene	4.51515	0.597162	0.935992	0.637999	0.523474	0.70461	0		EEDFELNL_01426_gene	127.31	-0.101467	0.311707	-0.325521	0.744786	0.885607	0		MKLGIIOE_01422_gene	130.052	-0.136935	0.208663	-0.656249	0.511664	0.698426	0		KKIIADKH_01418_gene	211.472	-0.523189	0.151903	-3.44423	0.000572685	0.00120293	0		KAIKFGHD_01426_gene	84.6388	-0.230077	0.25638	-0.897406	0.369502	0.575244	0
HAAAELCE_01449_gene	1.94982	-2.53362	2.2302	-1.13605	0.255936	NA	0		EEDFELNL_01427_gene	152.015	-0.308123	0.29349	-1.04986	0.293784	0.568304	0		MKLGIIOE_01423_gene	773.257	-0.123986	0.143873	-0.861771	0.388814	0.59435	0		KKIIADKH_01419_gene	276.012	-1.07003	0.175482	-6.09765	1.08e-09	4.22e-09	0		KAIKFGHD_01427_gene	4.75004	-0.514561	0.930538	-0.552972	0.580283	0.753551	0
HAAAELCE_01450_gene	73.6291	-0.168882	0.288028	-0.58634	0.557647	0.73134	0		EEDFELNL_01428_gene	207.457	0.132992	0.352551	0.377229	0.706004	0.868987	0		MKLGIIOE_01424_gene	80.7754	-0.286048	0.235322	-1.21556	0.224153	0.422823	0		KKIIADKH_01420_gene	278.818	-0.394155	0.161792	-2.43619	0.014843	0.0250538	0		KAIKFGHD_01428_gene	75.5979	0.284293	0.257637	1.10346	0.269826	0.471782	0
HAAAELCE_01451_gene	680.953	0.161483	0.20969	0.770105	0.441238	0.635936	0		EEDFELNL_01429_gene	2.51505	0.77636	1.39311	0.557287	0.577331	NA	0		MKLGIIOE_01425_gene	416.805	0.494661	0.160529	3.08143	0.00206006	0.0117355	0		KKIIADKH_01421_gene	526.552	-0.715542	0.122512	-5.84057	5.2e-09	1.91e-08	0		KAIKFGHD_01429_gene	0.229947	-1.47961	4.08047	-0.362608	0.716898	NA	0
HAAAELCE_00143_gene	70.0905	-0.333527	0.313891	-1.06256	0.287982	0.490183	0		EEDFELNL_00148_gene	110.301	-0.816187	0.715991	-1.13994	0.254311	0.526372	0		MKLGIIOE_00145_gene	179.981	0.54416	0.336841	1.61548	0.106207	0.259036	0		KKIIADKH_00142_gene	574.301	-0.527334	0.13377	-3.9421	8.08e-05	0.000190289	0		KAIKFGHD_00146_gene	178.743	-2.66459	0.240414	-11.0833	1.51e-28	2.24e-26	0
HAAAELCE_01452_gene	661.162	-0.127247	0.177271	-0.717811	0.472874	0.662336	0		EEDFELNL_01430_gene	7.4883	-0.582317	0.828479	-0.702875	0.482134	NA	0		MKLGIIOE_01426_gene	408.075	0.244413	0.164277	1.48781	0.136801	0.305878	0		KKIIADKH_01422_gene	1035.61	-0.831647	0.106169	-7.83325	4.75e-15	2.85e-14	0		KAIKFGHD_01430_gene	4.05612	-0.390395	0.974619	-0.400562	0.688743	0.829206	0
HAAAELCE_01453_gene	189.49	0.860195	0.257653	3.33858	0.000842092	0.00561395	0		EEDFELNL_01431_gene	19.8581	0.478196	0.620962	0.770089	0.441247	NA	0		MKLGIIOE_01427_gene	110.542	-0.661958	0.230365	-2.87352	0.00405926	0.0203241	0		KKIIADKH_01423_gene	673.327	-0.470047	0.16173	-2.90637	0.00365646	0.00679288	0		KAIKFGHD_01431_gene	8.52089	0.601711	0.69422	0.866744	0.386082	0.593133	0
HAAAELCE_01457_gene	18.1677	-2.79039	0.928096	-3.00658	0.00264207	0.0143971	0		EEDFELNL_01432_gene	56.5935	0.146803	0.352704	0.416221	0.677248	0.853028	0		MKLGIIOE_01428_gene	3.66086	0.173577	0.912655	0.190189	0.849161	NA	0		KKIIADKH_01424_gene	1474.59	-0.315942	0.0947461	-3.33462	0.000854173	0.00175513	0		KAIKFGHD_01432_gene	14.8454	-1.38433	0.556075	-2.48947	0.0127933	0.0487736	0
HAAAELCE_01458_gene	0.178972	-1.22557	4.08047	-0.30035	0.76391	NA	0		EEDFELNL_01433_gene	306.526	-0.24638	0.224443	-1.09774	0.272318	0.546542	0		MKLGIIOE_01429_gene	43.0432	-0.117063	0.298139	-0.392647	0.694581	0.826628	0		KKIIADKH_01425_gene	479.627	-0.772577	0.122877	-6.28741	3.23e-10	1.32e-09	0		KAIKFGHD_01433_gene	65.6216	-0.644133	0.291039	-2.21321	0.0268828	0.0892419	0
HAAAELCE_01459_gene	247.589	-0.16125	0.231268	-0.697242	0.485651	0.674075	0		EEDFELNL_01434_gene	122.724	0.252081	0.384309	0.655934	0.511866	0.741466	0		MKLGIIOE_01430_gene	34.0054	-0.0138327	0.350533	-0.0394618	0.968522	0.985045	0		KKIIADKH_01426_gene	1711.75	-0.658165	0.0897993	-7.32928	2.31e-13	1.22e-12	0		KAIKFGHD_01434_gene	442.641	0.7726	0.161791	4.77531	1.79e-06	2.25e-05	0
HAAAELCE_01460_gene	287.396	-0.670198	0.222143	-3.01696	0.0025532	0.013968	0		EEDFELNL_01435_gene	2781.2	0.220392	0.232871	0.946412	0.343938	0.606695	0		MKLGIIOE_01431_gene	47.5249	-0.379041	0.318139	-1.19143	0.233485	0.434984	0		KKIIADKH_01427_gene	561.458	1.1352	0.191466	5.92901	3.05e-09	1.15e-08	0		KAIKFGHD_01436_gene	85.553	0.643824	0.295823	2.17639	0.0295265	0.0963768	0
HAAAELCE_01461_gene	117.395	-0.69793	0.316584	-2.20457	0.0274845	0.0916702	0		EEDFELNL_01436_gene	443.321	-1.63503	0.684567	-2.38841	0.0169215	0.123778	0		MKLGIIOE_01432_gene	25.1132	0.449143	0.37761	1.18944	0.234268	0.436285	0		KKIIADKH_01428_gene	1701.54	0.069055	0.0997521	0.692266	0.488771	0.559305	0		KAIKFGHD_01437_gene	26.9852	0.141819	0.396821	0.357389	0.720801	0.84672	0
HAAAELCE_01462_gene	61.5392	-0.867804	0.324609	-2.67339	0.007509	0.0334811	0		EEDFELNL_01437_gene	504.97	-1.42301	0.656833	-2.16648	0.0302748	0.174923	0		MKLGIIOE_01433_gene	19.5039	-0.0046888	0.450591	-0.0104059	0.991697	0.996166	0		KKIIADKH_01429_gene	208.56	0.330322	0.211008	1.56545	0.117477	0.160577	0		KAIKFGHD_01438_gene	34.8531	-0.26519	0.369059	-0.718557	0.472414	0.672927	0
HAAAELCE_01463_gene	11.8442	-0.534451	0.672075	-0.795226	0.426482	0.621724	0		EEDFELNL_01438_gene	735.553	-1.29235	0.634893	-2.03554	0.0417971	0.208474	0		MKLGIIOE_01434_gene	29.7227	-1.10086	0.35929	-3.064	0.00218397	0.0122777	0		KKIIADKH_01430_gene	2516.35	0.29902	0.0863195	3.46411	0.000531989	0.0011239	0		KAIKFGHD_01439_gene	0	NA	NA	NA	NA	NA	0
HAAAELCE_01464_gene	101.807	-1.4747	0.356111	-4.14111	3.46e-05	0.000351756	0		EEDFELNL_01439_gene	2.29639	-0.721332	1.25544	-0.574567	0.565584	NA	0		MKLGIIOE_01435_gene	13.6577	-1.78124	0.539039	-3.30447	0.00095155	0.00600074	0		KKIIADKH_01431_gene	1202.28	-0.151517	0.11687	-1.29645	0.194819	0.252454	0		KAIKFGHD_01440_gene	280.543	0.827823	0.216745	3.81933	0.000133813	0.00100688	0
HAAAELCE_00144_gene	141.66	-0.347306	0.235446	-1.47509	0.140187	0.300401	0		EEDFELNL_00149_gene	977.116	-0.992163	0.685185	-1.44802	0.147611	0.399833	0		MKLGIIOE_00146_gene	55.6811	-0.136117	0.347757	-0.391413	0.695492	0.827521	0		KKIIADKH_00143_gene	278.027	-0.999135	0.149673	-6.67547	2.46e-11	1.11e-10	0		KAIKFGHD_00147_gene	4051.96	-3.16477	0.153572	-20.6078	2.34e-94	5.01e-91	0
HAAAELCE_01465_gene	128.845	0.291214	0.277067	1.05106	0.29323	0.495752	0		EEDFELNL_01440_gene	1429.3	-0.201333	0.221696	-0.908152	0.363798	0.623574	0		MKLGIIOE_01436_gene	32.4196	-0.407843	0.334632	-1.21878	0.222928	0.42156	0		KKIIADKH_01432_gene	1028.35	-0.46958	0.120953	-3.88233	0.000103459	0.00024102	0		KAIKFGHD_01442_gene	9.99394	-0.771058	0.669158	-1.15228	0.249205	0.44834	0
HAAAELCE_01466_gene	152.594	0.464182	0.24863	1.86696	0.0619077	0.168589	0		EEDFELNL_01441_gene	1161.7	0.909422	0.426693	2.13133	0.0330622	0.183494	0		MKLGIIOE_01437_gene	18.4033	-0.28359	0.431652	-0.656988	0.511188	0.698152	0		KKIIADKH_01433_gene	817.827	-0.467788	0.106273	-4.40176	1.07e-05	2.82e-05	0		KAIKFGHD_01443_gene	53.2195	0.155215	0.298289	0.520351	0.602819	0.770409	0
HAAAELCE_01467_gene	71.8301	-0.578355	0.32398	-1.78516	0.0742359	0.192248	0		EEDFELNL_01442_gene	453.785	2.01897	0.26775	7.54047	4.68e-14	5.53e-12	0		MKLGIIOE_01438_gene	6.72123	0.861675	0.696565	1.23703	0.216074	0.413363	0		KKIIADKH_01434_gene	1573.52	-0.583975	0.0996483	-5.86035	4.62e-09	1.71e-08	0		KAIKFGHD_01444_gene	92.3644	0.104275	0.250546	0.41619	0.677271	0.82278	0
HAAAELCE_01468_gene	416.452	-1.34273	0.252575	-5.31616	1.06e-07	1.95e-06	0		EEDFELNL_01443_gene	365.431	2.01915	0.250727	8.05318	8.07e-16	1.13e-13	0		MKLGIIOE_01439_gene	13.0199	-0.558227	0.571782	-0.976293	0.328919	0.537774	0		KKIIADKH_01435_gene	618.206	-0.149623	0.108293	-1.38165	0.167079	0.220349	0		KAIKFGHD_01445_gene	20.518	-0.165712	0.467901	-0.35416	0.723219	0.848106	0
HAAAELCE_01469_gene	246.783	-1.54075	0.277389	-5.55448	2.78e-08	5.65e-07	0		EEDFELNL_01444_gene	206.105	2.35347	0.26888	8.75289	2.08e-18	3.33e-16	0		MKLGIIOE_01440_gene	348.732	0.0882939	0.180261	0.489812	0.624267	0.777226	0		KKIIADKH_01436_gene	764.096	-0.345895	0.142257	-2.43147	0.0150375	0.0253601	0		KAIKFGHD_01446_gene	266.811	-0.325237	0.179679	-1.8101	0.0702803	0.185384	0
HAAAELCE_01470_gene	21.5536	-0.834589	0.449823	-1.85537	0.0635432	0.17152	0		EEDFELNL_01445_gene	1149.99	2.23625	0.250856	8.91448	4.9e-19	8.45e-17	0		MKLGIIOE_01441_gene	12.1519	-0.490317	0.595117	-0.8239	0.409996	0.612486	0		KKIIADKH_01437_gene	1014.74	-0.204867	0.0959031	-2.13619	0.0326642	0.0511372	0		KAIKFGHD_01447_gene	415.857	-0.420913	0.170987	-2.46166	0.0138294	0.0520757	0
HAAAELCE_01471_gene	54.1516	0.279328	0.315139	0.886363	0.375422	0.574689	0		EEDFELNL_01446_gene	320.247	4.07466	0.521069	7.81979	5.29e-15	6.98e-13	0		MKLGIIOE_01442_gene	11.1135	-0.0417956	0.577413	-0.0723843	0.942296	0.972987	0		KKIIADKH_01438_gene	552.93	-0.662078	0.134386	-4.92669	8.36e-07	2.51e-06	0		KAIKFGHD_01448_gene	256.751	0.16172	0.190111	0.850662	0.394957	0.600096	0
HAAAELCE_01472_gene	26.1244	-0.350453	0.408962	-0.856933	0.391482	0.590593	0		IadI	658.482	3.75241	0.410949	9.13108	6.78e-20	1.38e-17	1		MKLGIIOE_01443_gene	2.15023	0.131616	1.18429	0.111135	0.911509	NA	0		KKIIADKH_01439_gene	257.574	-0.379688	0.15455	-2.45674	0.0140205	0.0237723	0		KAIKFGHD_01449_gene	153.351	-0.260957	0.203565	-1.28193	0.199866	0.390936	0
HAAAELCE_01473_gene	61.004	0.39904	0.439951	0.907011	0.364401	0.564709	0		IadH	832.672	3.41534	0.590882	5.78007	7.47e-09	6.7e-07	1		MKLGIIOE_01444_gene	1.483	-0.354428	1.51154	-0.234481	0.814612	NA	0		KKIIADKH_01440_gene	972.704	-0.309292	0.101521	-3.04656	0.00231473	0.00444707	0		KAIKFGHD_01450_gene	23.9887	-0.562927	0.43093	-1.30631	0.191449	0.379798	0
HAAAELCE_01474_gene	617.519	0.1031	0.238591	0.432123	0.665652	0.809517	0		IadG	670.709	3.80999	0.489551	7.78261	7.1e-15	9.1e-13	1		MKLGIIOE_01445_gene	24.3193	0.244826	0.4171	0.586972	0.557223	0.731034	0		KKIIADKH_01441_gene	2555.75	-0.749058	0.0870051	-8.60936	7.35e-18	5.35e-17	0		KAIKFGHD_01451_gene	1224.31	-0.465822	0.155923	-2.98751	0.00281258	0.0143098	0
HAAAELCE_00145_gene	2337.95	0.357375	0.2553	1.39982	0.161566	0.330435	0		EEDFELNL_00150_gene	468.466	0.0824513	0.456963	0.180433	0.856813	0.940245	0		MKLGIIOE_00147_gene	67.7286	-0.318934	0.745856	-0.427609	0.668936	0.809675	0		KKIIADKH_00144_gene	269.347	-0.613971	0.17102	-3.59005	0.000330611	0.000719233	0		KAIKFGHD_00148_gene	670.245	-0.60255	0.15605	-3.86125	0.000112808	0.000871772	0
HAAAELCE_01475_gene	1431.64	-0.290977	0.240839	-1.20818	0.226977	0.420201	0		IadF	948.863	3.85277	0.424205	9.08234	1.06e-19	2.07e-17	1		MKLGIIOE_01446_gene	100.071	-0.545811	0.250857	-2.17579	0.0295713	0.100206	0		KKIIADKH_01442_gene	373.671	1.26117	0.157666	7.99896	1.25e-15	7.87e-15	0		KAIKFGHD_01452_gene	36.0193	1.2637	0.447115	2.82634	0.00470835	0.0214831	0
HAAAELCE_01476_gene	704.112	0.423108	0.214314	1.97425	0.0483536	0.140776	0		IadE	237.215	4.50219	0.354944	12.6842	7.23e-37	8.11e-34	1		MKLGIIOE_01447_gene	118.62	-0.437945	0.212652	-2.05944	0.0394519	0.124397	0		KKIIADKH_01443_gene	659.5	0.25265	0.106839	2.36478	0.0180406	0.0300011	0		KAIKFGHD_01453_gene	2.45183	0.421825	1.29841	0.324878	0.745273	0.860656	0
HAAAELCE_01477_gene	166.341	-0.29633	0.273283	-1.08433	0.278217	0.477983	0		IadD	1303.34	4.16246	0.479537	8.68018	3.95e-18	6.11e-16	1		MKLGIIOE_01448_gene	80.3021	0.297183	0.285404	1.04127	0.29775	0.509194	0		KKIIADKH_01444_gene	2974.44	0.457138	0.102506	4.45963	8.21e-06	2.18e-05	0		KAIKFGHD_01454_gene	1.40477	-2.04256	1.73108	-1.17994	0.238024	NA	0
HAAAELCE_01478_gene	65.7364	-0.68615	0.307238	-2.23328	0.0255303	0.0866178	0		IadC	652.301	3.95921	0.419831	9.43049	4.08e-21	8.72e-19	1		MKLGIIOE_01449_gene	8.00762	-0.456513	0.642636	-0.710376	0.477471	0.672065	0		KKIIADKH_01445_gene	15.5428	0.441319	0.500622	0.881542	0.378025	0.449451	0		KAIKFGHD_01455_gene	10.0216	1.71906	0.706888	2.43187	0.0150212	0.0555876	0
HAAAELCE_01479_gene	66.7533	-1.22697	0.298088	-4.11615	3.85e-05	0.000383176	0		IadB	1209.55	4.13446	0.427005	9.68248	3.58e-22	8.02e-20	1		MKLGIIOE_01450_gene	29.2311	-0.116113	0.415764	-0.279275	0.780033	0.885103	0		KKIIADKH_01446_gene	4801.08	1.23722	0.0812129	15.2343	2.09e-52	7.21e-51	0		KAIKFGHD_01456_gene	13.4658	0.248841	0.543984	0.457442	0.647353	0.799222	0
HAAAELCE_01480_gene	3.6222	0.70327	1.11701	0.6296	0.528956	0.708183	0		IadA	4389.3	4.85543	0.397361	12.2192	2.46e-34	1.83e-31	1		MKLGIIOE_01451_gene	13.4236	-0.151597	0.51916	-0.292004	0.770283	0.87839	0		KKIIADKH_01447_gene	88.7631	0.270306	0.243777	1.10882	0.267506	0.333926	0		KAIKFGHD_01457_gene	21.4908	-0.0143719	0.437533	-0.0328475	0.973796	0.989214	0
HAAAELCE_01481_gene	72.4328	0.175832	0.30821	0.570494	0.568343	0.737483	0		IadR	311.293	0.594443	0.426625	1.39336	0.16351	0.421024	1		MKLGIIOE_01452_gene	26.9301	-0.698982	0.399395	-1.7501	0.0801008	0.210953	0		KKIIADKH_01448_gene	252.894	0.104194	0.145152	0.717824	0.472866	0.544298	0		KAIKFGHD_01458_gene	231.341	1.36169	0.214131	6.35915	2.03e-10	4.94e-09	0
HAAAELCE_01482_gene	241.313	-0.779448	0.324873	-2.39924	0.0164293	0.0619043	0		EEDFELNL_01457_gene	1599.18	0.723106	0.361226	2.00181	0.0453049	0.21923	0		MKLGIIOE_01453_gene	10.9013	-0.619625	0.567127	-1.09257	0.274583	0.482996	0		KKIIADKH_01449_gene	384.58	-0.126949	0.132183	-0.960398	0.336855	0.407393	0		KAIKFGHD_01459_gene	93.4216	1.33831	0.258897	5.16927	2.35e-07	3.55e-06	0
HAAAELCE_01483_gene	35.2511	-0.610651	0.452122	-1.35063	0.176813	0.351841	0		EEDFELNL_01458_gene	33.5496	1.1468	0.508032	2.25733	0.0239875	0.151706	0		MKLGIIOE_01454_gene	5.39739	0.104175	0.826867	0.125988	0.899741	NA	0		KKIIADKH_01450_gene	226.721	0.333116	0.150281	2.21661	0.0266496	0.0424826	0		KAIKFGHD_01460_gene	105.322	0.970689	0.23676	4.09988	4.13e-05	0.000359622	0
HAAAELCE_01484_gene	16.7087	-0.85662	0.529527	-1.61771	0.105726	0.247921	0		EEDFELNL_01459_gene	35.909	1.07643	0.398669	2.70005	0.00693289	0.0692363	0		MKLGIIOE_01455_gene	73.4767	-0.0844452	0.238936	-0.353422	0.723772	0.847424	0		KKIIADKH_01451_gene	333.267	-0.34233	0.139626	-2.45177	0.0142155	0.024057	0		KAIKFGHD_01461_gene	214.572	-0.4985	0.185536	-2.68682	0.00721361	0.0307852	0
HAAAELCE_00146_gene	196.874	0.392942	0.223158	1.76082	0.0782682	0.200111	0		EEDFELNL_00151_gene	437.304	0.167109	0.289749	0.576738	0.564116	0.782158	0		MKLGIIOE_00148_gene	287.143	0.147552	0.70266	0.20999	0.833675	0.916561	0		KKIIADKH_00145_gene	416.984	0.819102	0.120229	6.81285	9.57e-12	4.44e-11	0		KAIKFGHD_00149_gene	656.129	-0.771584	0.154599	-4.99088	6.01e-07	8.21e-06	0
HAAAELCE_01485_gene	77.8748	0.0143971	0.34596	0.041615	0.966806	0.984855	0		EEDFELNL_01460_gene	76.1195	0.511339	0.359139	1.42379	0.154507	0.409978	0		MKLGIIOE_01456_gene	7.13405	-0.853771	0.71254	-1.19821	0.230836	0.431461	0		KKIIADKH_01452_gene	182.968	0.0433952	0.162789	0.266573	0.789798	0.833093	0		KAIKFGHD_01462_gene	138.334	-0.447456	0.240102	-1.86361	0.0623766	0.170078	0
HAAAELCE_01486_gene	1617.97	-0.408029	0.209107	-1.95129	0.0510224	0.145552	0		EEDFELNL_01461_gene	64.4136	0.871252	0.365758	2.38205	0.0172167	0.125528	0		MKLGIIOE_01457_gene	8.5143	-0.957217	0.624209	-1.53349	0.125155	0.288004	0		KKIIADKH_01453_gene	1638.87	-0.777123	0.088743	-8.75701	2e-18	1.51e-17	0		KAIKFGHD_01463_gene	9.373	-0.868601	0.649508	-1.33732	0.181118	0.36556	0
HAAAELCE_01487_gene	1137.47	-0.213557	0.172243	-1.23986	0.215028	0.405242	0		EEDFELNL_01462_gene	465.236	0.383367	0.245986	1.55849	0.119117	0.358349	0		MKLGIIOE_01458_gene	6.34965	-0.23672	0.732843	-0.323016	0.746683	0.8613	0		KKIIADKH_01454_gene	111.764	0.0167321	0.230827	0.0724877	0.942214	0.956267	0		KAIKFGHD_01464_gene	0.356171	-0.517847	3.29048	-0.157377	0.874948	NA	0
HAAAELCE_01488_gene	313.107	-0.518329	0.279364	-1.85539	0.0635409	0.17152	0		EEDFELNL_01463_gene	24.5735	-0.246358	0.462516	-0.532648	0.594277	NA	0		MKLGIIOE_01459_gene	7.22299	-1.4897	0.751447	-1.98244	0.0474295	0.143973	0		KKIIADKH_01455_gene	971.472	-0.289772	0.154288	-1.87813	0.0603638	0.0891593	0		KAIKFGHD_01465_gene	12.77	0.51613	0.660737	0.781144	0.434718	0.638092	0
HAAAELCE_01489_gene	128.067	-0.547525	0.325425	-1.68249	0.0924739	0.224672	0		EEDFELNL_01464_gene	2985.8	-0.370249	0.254027	-1.45752	0.144974	0.396399	0		MKLGIIOE_01460_gene	12.7851	-0.540271	0.522893	-1.03323	0.301494	0.512377	0		KKIIADKH_01456_gene	618.921	-0.232514	0.106425	-2.18477	0.0289058	0.0457428	0		KAIKFGHD_01466_gene	11.5275	-0.671759	0.668132	-1.00543	0.31469	0.51852	0
HAAAELCE_01490_gene	768.971	3.53619	0.214597	16.4783	5.25e-61	1.45e-58	0		EEDFELNL_01465_gene	337.742	0.633344	0.308497	2.053	0.040073	0.203958	0		MKLGIIOE_01461_gene	2.19279	-0.817992	1.3929	-0.587259	0.55703	NA	0		KKIIADKH_01457_gene	4598.04	-0.350032	0.08114	-4.31393	1.6e-05	4.11e-05	0		KAIKFGHD_01467_gene	11.3549	-1.20005	0.593071	-2.02345	0.0430267	0.129321	0
HAAAELCE_01491_gene	267.69	0.601772	0.201782	2.98228	0.00286107	0.0153779	0		EEDFELNL_01466_gene	69.2622	1.31457	0.522938	2.51382	0.0119432	0.0986249	0		MKLGIIOE_01462_gene	8.31758	-1.33183	0.698096	-1.90781	0.0564157	0.163046	0		KKIIADKH_01458_gene	990.931	1.05566	0.102201	10.3293	5.2e-25	5.78e-24	0		KAIKFGHD_01468_gene	2.56092	-0.421136	1.25934	-0.334411	0.738069	0.855363	0
HAAAELCE_01492_gene	305.429	0.741953	0.221309	3.35256	0.000800666	0.00539643	0		EEDFELNL_01467_gene	105.093	-0.0976902	0.374829	-0.260626	0.794381	0.913803	0		MKLGIIOE_01463_gene	16.7712	-1.16396	0.471498	-2.46865	0.0135624	0.053736	0		KKIIADKH_01459_gene	936.51	-1.50964	0.09943	-15.1829	4.59e-52	1.56e-50	0		KAIKFGHD_01469_gene	12.4917	0.323054	0.585843	0.551435	0.581336	0.753961	0
HAAAELCE_01493_gene	127.001	-0.0466205	0.234068	-0.199175	0.842126	0.915066	0		EEDFELNL_01468_gene	796.473	-0.262127	0.388079	-0.675447	0.499392	0.733226	0		MKLGIIOE_01464_gene	11.7797	0.0332271	0.574454	0.0578411	0.953875	0.979618	0		KKIIADKH_01460_gene	316.617	-1.33446	0.205257	-6.50144	7.96e-11	3.42e-10	0		KAIKFGHD_01470_gene	23.8213	0.885207	0.423185	2.09177	0.0364588	0.113227	0
HAAAELCE_01494_gene	1524.35	0.260047	0.191609	1.35717	0.174726	0.349326	0		EEDFELNL_01469_gene	539.138	0.222011	0.259186	0.856569	0.391683	0.645346	0		MKLGIIOE_01465_gene	7.89817	-1.18756	0.709099	-1.67474	0.0939857	0.237773	0		KKIIADKH_01461_gene	77.7873	-0.0150519	0.230639	-0.0652618	0.947966	0.961104	0		KAIKFGHD_01471_gene	245.501	-0.201695	0.180848	-1.11528	0.264732	0.467192	0
HAAAELCE_00147_gene	395.485	-0.28914	0.230891	-1.25228	0.210467	0.4002	0		EEDFELNL_00152_gene	71.6362	-0.0625008	0.3192	-0.195804	0.844763	0.934972	0		MKLGIIOE_00149_gene	1011.14	0.270224	0.159545	1.69372	0.0903186	0.23188	0		KKIIADKH_00146_gene	87.216	0.388351	0.230601	1.68408	0.0921661	0.129653	0		KAIKFGHD_00150_gene	280.359	-2.02223	0.218574	-9.25191	2.21e-20	1.93e-18	0
HAAAELCE_01495_gene	256.904	-0.314814	0.221821	-1.41923	0.155833	0.321449	0		EEDFELNL_01470_gene	1182.9	-0.94453	0.310484	-3.04212	0.0023492	0.0304445	0		MKLGIIOE_01466_gene	268.11	-0.0596588	0.176857	-0.337327	0.73587	0.854543	0		KKIIADKH_01462_gene	112.787	0.3856	0.243334	1.58465	0.113046	0.155219	0		KAIKFGHD_01472_gene	21.5905	-0.285304	0.449411	-0.634841	0.525532	0.712622	0
HAAAELCE_01496_gene	112.264	0.338685	0.264169	1.28208	0.199816	0.386741	0		EEDFELNL_01471_gene	377.019	0.21875	0.265865	0.822787	0.410629	0.663039	0		MKLGIIOE_01467_gene	885.658	0.0135591	0.155754	0.0870549	0.930628	0.967514	0		KKIIADKH_01463_gene	110.835	0.0906594	0.215849	0.420012	0.674476	0.732425	0		KAIKFGHD_01473_gene	555.187	0.919046	0.222897	4.12318	3.74e-05	0.000330452	0
HAAAELCE_01497_gene	89.7199	0.0591256	0.323921	0.182531	0.855166	0.923238	0		EEDFELNL_01472_gene	258.906	0.0641669	0.283239	0.226546	0.820776	0.92654	0		MKLGIIOE_01468_gene	20.5766	-0.482198	0.410901	-1.17351	0.24059	0.443227	0		KKIIADKH_01464_gene	377.255	-0.610419	0.150439	-4.05757	4.96e-05	0.000119807	0		KAIKFGHD_01474_gene	53.694	2.07532	0.405652	5.116	3.12e-07	4.52e-06	0
HAAAELCE_01498_gene	421.588	-0.681095	0.230191	-2.95883	0.00308808	0.0162655	0		EEDFELNL_01473_gene	669.129	0.153915	0.239903	0.641572	0.521151	0.747789	0		MKLGIIOE_01469_gene	237.354	0.428918	0.24559	1.74648	0.0807284	0.212362	0		KKIIADKH_01465_gene	580.89	0.913907	0.120144	7.60675	2.81e-14	1.6e-13	0		KAIKFGHD_01475_gene	220.3	2.78525	0.309846	8.98916	2.49e-19	1.91e-17	0
HAAAELCE_01499_gene	201.736	-0.347739	0.240344	-1.44684	0.147942	0.310982	0		EEDFELNL_01474_gene	266.112	-0.523808	0.230005	-2.27738	0.0227634	0.146444	0		MKLGIIOE_01470_gene	359.846	0.401627	0.232347	1.72856	0.0838877	0.218765	0		KKIIADKH_01466_gene	635.007	0.304699	0.140545	2.16798	0.0301601	0.047522	0		KAIKFGHD_01476_gene	12.2178	1.11855	0.612531	1.82612	0.0678323	0.181606	0
HAAAELCE_01500_gene	522.585	0.625398	0.260383	2.40184	0.0163127	0.0616331	0		EEDFELNL_01475_gene	331.12	-0.059993	0.312409	-0.192034	0.847716	0.936799	0		MKLGIIOE_01471_gene	1084.91	0.515519	0.175996	2.92914	0.00339896	0.0175909	0		KKIIADKH_01467_gene	1472.75	0.333501	0.109417	3.04799	0.00230381	0.00442755	0		KAIKFGHD_01477_gene	15.6882	0.792312	0.524701	1.51003	0.131037	0.293175	0
HAAAELCE_01501_gene	75.6578	-0.323426	0.315329	-1.02568	0.305044	0.507946	0		EEDFELNL_01476_gene	234.027	-0.240691	0.355289	-0.677451	0.49812	0.732798	0		MKLGIIOE_01472_gene	146.911	0.246715	0.213071	1.1579	0.246904	0.450491	0		KKIIADKH_01468_gene	394.378	-0.271541	0.161974	-1.67645	0.0936497	0.131393	0		KAIKFGHD_01478_gene	3.18732	1.04879	1.15492	0.908106	0.363822	0.569918	0
HAAAELCE_01502_gene	148.547	0.413484	0.280838	1.47232	0.140934	0.301618	0		EEDFELNL_01477_gene	536.547	-0.208185	0.21832	-0.953576	0.340298	0.603623	0		MKLGIIOE_01473_gene	273.022	-0.0258493	0.190198	-0.135907	0.891895	0.948139	0		KKIIADKH_01469_gene	357.153	-0.590443	0.134619	-4.38604	1.15e-05	3.02e-05	0		KAIKFGHD_01479_gene	5.93367	0.463489	0.835528	0.554726	0.579082	0.752403	0
HAAAELCE_01503_gene	202.104	0.137057	0.231188	0.592837	0.55329	0.728048	0		EEDFELNL_01478_gene	441.7	-0.367326	0.242087	-1.51733	0.129183	0.377611	0		MKLGIIOE_01474_gene	199.656	-0.263326	0.194756	-1.35208	0.176349	0.362733	0		KKIIADKH_01471_gene	724.09	-1.4875	0.11784	-12.623	1.58e-36	2.92e-35	0		KAIKFGHD_01480_gene	118.737	-0.72667	0.231168	-3.14347	0.00166957	0.00910314	0
HAAAELCE_01504_gene	482.582	0.113593	0.193903	0.585824	0.557994	0.731419	0		EEDFELNL_01479_gene	1794.04	0.657508	0.34643	1.89796	0.0577018	0.252918	0		MKLGIIOE_01475_gene	86.8336	-1.67122	0.323792	-5.16139	2.45e-07	3.31e-06	0		KKIIADKH_01472_gene	329.043	-1.18092	0.159563	-7.40098	1.35e-13	7.27e-13	0		KAIKFGHD_01481_gene	382.316	0.187321	0.192045	0.975399	0.329362	0.535354	0
HAAAELCE_00148_gene	552.414	0.303893	0.229424	1.32459	0.185307	0.364929	0		EEDFELNL_00153_gene	2980.45	-0.985417	0.404261	-2.43758	0.014786	0.113141	0		MKLGIIOE_00150_gene	268.304	0.139199	0.17764	0.783604	0.433272	0.633421	0		KKIIADKH_00147_gene	6.41347	2.10165	0.887994	2.36673	0.0179459	0.0298604	0		KAIKFGHD_00151_gene	2952.39	-2.32099	0.14198	-16.3474	4.54e-60	2.44e-57	0
HAAAELCE_01505_gene	599.66	-0.388619	0.219857	-1.76759	0.0771287	0.197748	0		EEDFELNL_01480_gene	146.779	0.204307	0.304748	0.670412	0.502595	0.735282	0		MKLGIIOE_01476_gene	210.631	-0.0193586	0.198352	-0.097597	0.922252	0.964466	0		KKIIADKH_01473_gene	1385.74	0.72239	0.112578	6.41678	1.39e-10	5.86e-10	0		KAIKFGHD_01482_gene	118.349	-0.47759	0.242431	-1.97001	0.0488376	0.14201	0
HAAAELCE_01506_gene	85.4864	-0.259855	0.307538	-0.844954	0.398137	0.596533	0		EEDFELNL_01481_gene	44.9777	-0.0163546	0.453854	-0.0360351	0.971254	0.987872	0		MKLGIIOE_01477_gene	39.7926	-0.21073	0.314795	-0.669421	0.503227	0.691888	0		KKIIADKH_01474_gene	570.014	0.407968	0.119004	3.42818	0.000607648	0.00127226	0		KAIKFGHD_01483_gene	223.276	0.799309	0.210555	3.7962	0.000146932	0.00109408	0
HAAAELCE_01507_gene	245.334	-0.495171	0.204665	-2.41942	0.0155453	0.0595075	0		EEDFELNL_01482_gene	1188.57	0.0955198	0.220151	0.433884	0.664373	0.8456	0		MKLGIIOE_01478_gene	32.9413	-0.0422261	0.330811	-0.127644	0.89843	0.951509	0		KKIIADKH_01475_gene	504.843	-0.136691	0.170216	-0.803045	0.421949	0.494442	0		KAIKFGHD_01484_gene	0.833803	2.93269	2.19795	1.33429	0.182109	NA	0
HAAAELCE_01508_gene	16.4529	0.564952	0.563791	1.00206	0.316315	0.517854	0		EEDFELNL_01483_gene	149.493	0.198601	0.34871	0.569532	0.568995	0.786248	0		MKLGIIOE_01479_gene	33.8899	-0.799507	0.357628	-2.23558	0.0253791	0.0901236	0		KKIIADKH_01476_gene	2449.55	-1.39545	0.10394	-13.4255	4.29e-41	9.76e-40	0		KAIKFGHD_01485_gene	1646.22	-0.755329	0.194886	-3.87575	0.000106298	0.000828928	0
HAAAELCE_01509_gene	4.06959	0.812234	0.948632	0.856216	0.391878	0.590707	0		EEDFELNL_01484_gene	1940.73	0.353473	0.266649	1.32561	0.184968	0.444479	0		MKLGIIOE_01480_gene	8.0301	-1.08673	0.661095	-1.64383	0.100212	0.248686	0		KKIIADKH_01477_gene	185.233	-1.18437	0.169922	-6.97011	3.17e-12	1.52e-11	0		KAIKFGHD_01486_gene	523.206	0.610058	0.228322	2.67192	0.00754194	0.0319008	0
HAAAELCE_01510_gene	267.075	-0.0610776	0.214751	-0.284412	0.776095	0.878418	0		EEDFELNL_01485_gene	807.357	0.690212	0.2496	2.76527	0.00568754	0.0597258	0		MKLGIIOE_01481_gene	28.478	-0.110215	0.355355	-0.310154	0.756444	0.86782	0		KKIIADKH_01478_gene	196.358	0.751889	0.169885	4.42588	9.6e-06	2.54e-05	0		KAIKFGHD_01487_gene	17.7216	-0.388628	0.518662	-0.749289	0.453683	0.655608	0
HAAAELCE_01511_gene	33.5538	-0.457312	0.392242	-1.16589	0.243658	0.439395	0		EEDFELNL_01486_gene	133.614	0.252715	0.374551	0.674715	0.499857	0.733429	0		MKLGIIOE_01482_gene	13.0896	0.115561	0.545676	0.211775	0.832282	0.91614	0		KKIIADKH_01479_gene	572.438	1.14624	0.116773	9.81594	9.61e-23	9.35e-22	0		KAIKFGHD_01488_gene	1.0336	-2.6254	2.11855	-1.23925	0.215255	NA	0
HAAAELCE_01512_gene	64.56	-0.363149	0.322888	-1.12469	0.260721	0.458848	0		EEDFELNL_01487_gene	2015.88	0.246284	0.232342	1.06001	0.289141	0.564436	0		MKLGIIOE_01483_gene	12.3461	-0.746137	0.551586	-1.35271	0.176148	0.362549	0		KKIIADKH_01480_gene	341.102	1.46227	0.139908	10.4517	1.44e-25	1.66e-24	0		KAIKFGHD_01489_gene	46.2724	-0.376995	0.344688	-1.09373	0.274073	0.47649	0
HAAAELCE_01513_gene	47.4864	0.86418	0.354934	2.43476	0.0149016	0.0574822	0		EEDFELNL_01489_gene	80.4524	-0.146796	0.424494	-0.345814	0.729482	0.879342	0		MKLGIIOE_01484_gene	3.0697	-0.740853	1.17119	-0.632565	0.527018	NA	0		KKIIADKH_01481_gene	1845.09	1.84397	0.0974243	18.9272	6.81e-80	5.24e-78	0		KAIKFGHD_01490_gene	62.4254	0.841049	0.325487	2.58397	0.00976705	0.039101	0
HAAAELCE_01514_gene	880.837	1.73538	0.260554	6.66035	2.73e-11	8.67e-10	0		EEDFELNL_01490_gene	203.131	0.585954	0.644234	0.909536	0.363067	0.62256	0		MKLGIIOE_01485_gene	11.4029	-0.387218	0.553831	-0.699163	0.48445	0.677207	0		KKIIADKH_01482_gene	136.459	0.698228	0.190872	3.65809	0.000254098	0.00056389	0		KAIKFGHD_01491_gene	4.68631	0.00423032	0.912606	0.00463542	0.996301	0.997918	0
HAAAELCE_00149_gene	26.2728	-0.793728	0.672463	-1.18033	0.237869	0.433764	0		EEDFELNL_00154_gene	10.9687	0.051839	0.591129	0.0876949	0.930119	NA	0		MKLGIIOE_00151_gene	1800.02	0.202422	0.144134	1.4044	0.160198	0.340857	0		KKIIADKH_00148_gene	36.8751	0.602862	0.342408	1.76065	0.0782968	0.112	0		KAIKFGHD_00152_gene	50.8932	-0.256468	0.316359	-0.810687	0.417545	0.625735	0
HAAAELCE_01515_gene	464.834	1.56635	0.346309	4.52298	6.1e-06	7.67e-05	0		EEDFELNL_01491_gene	110.034	0.409298	0.507699	0.806183	0.420137	0.670553	0		MKLGIIOE_01486_gene	37.6218	0.0909646	0.326046	0.278993	0.78025	0.885103	0		KKIIADKH_01483_gene	319.996	-0.691777	0.147672	-4.68454	2.81e-06	7.86e-06	0		KAIKFGHD_01492_gene	124.521	-0.397779	0.218307	-1.82211	0.0684379	0.182482	0
HAAAELCE_01516_gene	289.144	1.69913	0.248504	6.83746	8.06e-12	2.78e-10	0		EEDFELNL_01492_gene	229.555	-0.00130049	0.242429	-0.00536439	0.99572	0.997054	0		MKLGIIOE_01487_gene	17.5258	-0.349945	0.489696	-0.714615	0.474847	0.670117	0		KKIIADKH_01484_gene	192.203	-0.769357	0.175197	-4.39139	1.13e-05	2.95e-05	0		KAIKFGHD_01493_gene	182.306	-0.474079	0.211338	-2.24323	0.0248821	0.0840485	0
HAAAELCE_01517_gene	304.863	1.34724	0.209295	6.43703	1.22e-10	3.7e-09	0		EEDFELNL_01493_gene	414.755	0.237271	0.267456	0.887139	0.375004	0.633579	0		MKLGIIOE_01488_gene	8.56511	0.129161	0.617873	0.209042	0.834416	0.916659	0		KKIIADKH_01485_gene	628.058	0.608308	0.108922	5.58478	2.34e-08	8.15e-08	0		KAIKFGHD_01494_gene	201.624	-0.123346	0.212183	-0.581318	0.561026	0.740154	0
HAAAELCE_01518_gene	65.8019	-0.0350477	0.301724	-0.116158	0.907527	0.951481	0		EEDFELNL_01494_gene	1886.53	0.293732	0.21945	1.3385	0.180735	0.440616	0		MKLGIIOE_01489_gene	12.6429	-0.985542	0.536631	-1.83654	0.0662782	0.181813	0		KKIIADKH_01486_gene	571.897	0.865797	0.138486	6.25186	4.06e-10	1.65e-09	0		KAIKFGHD_01495_gene	42.81	-1.33307	0.331384	-4.02273	5.75e-05	0.000484755	0
HAAAELCE_01519_gene	27.5782	-0.0798254	0.441842	-0.180665	0.85663	0.923678	0		EEDFELNL_01495_gene	1920.78	1.45063	0.314196	4.61694	3.89e-06	0.000181897	0		MKLGIIOE_01490_gene	22.6848	-1.06686	0.402412	-2.65117	0.00802145	0.0357306	0		KKIIADKH_01487_gene	283.359	0.245116	0.153588	1.59593	0.110504	0.152122	0		KAIKFGHD_01496_gene	16.2022	0.727542	0.535481	1.35867	0.174251	0.355812	0
HAAAELCE_01520_gene	99.9049	-0.640786	0.247635	-2.58762	0.0096641	0.0409094	0		EEDFELNL_01496_gene	237.984	-0.129596	0.390985	-0.33146	0.740297	0.883291	0		MKLGIIOE_01491_gene	29.7506	-0.268645	0.362356	-0.741382	0.458462	0.657124	0		KKIIADKH_01488_gene	874.382	-0.72404	0.107225	-6.75251	1.45e-11	6.66e-11	0		KAIKFGHD_01497_gene	683.5	1.72458	0.248566	6.93811	3.97e-12	1.29e-10	0
HAAAELCE_01521_gene	82.1296	-0.587286	0.271978	-2.15931	0.030826	0.100082	0		EEDFELNL_01497_gene	255.332	0.0574408	0.279689	0.205374	0.83728	0.931264	0		MKLGIIOE_01492_gene	165.26	-0.567576	0.197021	-2.88079	0.00396684	0.0199392	0		KKIIADKH_01489_gene	2405.58	-0.581663	0.0890821	-6.52952	6.6e-11	2.85e-10	0		KAIKFGHD_01498_gene	139.407	1.31985	0.226249	5.83362	5.42e-09	1.08e-07	0
HAAAELCE_01522_gene	51.5577	-1.23985	0.33915	-3.65575	0.000256429	0.00198526	0		EEDFELNL_01498_gene	46.0055	0.70447	0.344675	2.04387	0.0409668	0.206355	0		MKLGIIOE_01493_gene	497.139	-0.283129	0.16104	-1.75813	0.0787252	0.208161	0		KKIIADKH_01490_gene	3723.35	-0.294245	0.0848022	-3.46978	0.000520881	0.00110123	0		KAIKFGHD_01499_gene	339.039	-0.245228	0.193091	-1.27001	0.204079	0.395704	0
HAAAELCE_01523_gene	68.6536	-0.690233	0.303732	-2.27251	0.023056	0.0800937	0		EEDFELNL_01499_gene	1739.33	0.309624	0.324236	0.954933	0.339612	0.603395	0		MKLGIIOE_01494_gene	0.336804	-1.92739	3.0472	-0.632511	0.527053	NA	0		KKIIADKH_01491_gene	2.4156	-0.582903	1.43116	-0.407294	0.683792	0.740616	0		KAIKFGHD_01500_gene	2.09457	0.178218	1.39113	0.128111	0.898061	0.943882	0
HAAAELCE_01524_gene	161.912	1.87615	0.303814	6.17533	6.6e-10	1.79e-08	0		EEDFELNL_01500_gene	117.726	-0.226832	0.390882	-0.580309	0.561706	0.779539	0		MKLGIIOE_01495_gene	7.85794	-0.383034	0.67045	-0.571309	0.56779	0.739911	0		KKIIADKH_01492_gene	585.417	-0.278689	0.123614	-2.25451	0.024164	0.0389338	0		KAIKFGHD_01501_gene	35.6697	0.422105	0.354029	1.19229	0.233148	0.428621	0
HAAAELCE_00150_gene	58.3521	0.188719	0.489367	0.385639	0.699764	0.834276	0		EEDFELNL_00155_gene	2723.83	0.219926	0.366104	0.600721	0.548026	0.769846	0		MKLGIIOE_00152_gene	889.875	0.229516	0.146876	1.56265	0.118136	0.278347	0		KKIIADKH_00149_gene	79.8914	-0.526854	0.25279	-2.08416	0.0371459	0.0577058	0		KAIKFGHD_00153_gene	77.8873	-0.396074	0.289779	-1.36682	0.171683	0.352827	0
HAAAELCE_01525_gene	3.63699	0.546892	1.15077	0.475238	0.634617	0.785904	0		EEDFELNL_01501_gene	10.6124	0.108254	0.770922	0.140422	0.888327	NA	0		MKLGIIOE_01496_gene	0.69341	-1.57444	2.25785	-0.697317	0.485604	NA	0		KKIIADKH_01493_gene	24.6379	1.06606	0.454742	2.34432	0.0190617	0.0314933	0		KAIKFGHD_01502_gene	97.5618	0.299938	0.258397	1.16076	0.245739	0.444965	0
HAAAELCE_01526_gene	553.324	3.09227	0.221104	13.9855	1.91e-44	3.2e-42	0		EEDFELNL_01502_gene	2627.6	-0.203216	0.20211	-1.00547	0.314669	0.58571	0		MKLGIIOE_01497_gene	37.2857	-0.452463	0.340233	-1.32986	0.183564	0.371988	0		KKIIADKH_01494_gene	1294.46	-0.758211	0.111351	-6.80917	9.82e-12	4.55e-11	0		KAIKFGHD_01503_gene	14.6739	0.739677	0.554795	1.33324	0.182452	0.367733	0
HAAAELCE_01527_gene	285.282	0.228277	0.238705	0.956312	0.338915	0.541792	0		EEDFELNL_01503_gene	172.788	-0.604356	0.331499	-1.8231	0.0682883	0.274627	0		MKLGIIOE_01498_gene	0.866822	-3.28095	2.02591	-1.6195	0.105341	NA	0		KKIIADKH_01495_gene	22.3232	-0.696989	0.45778	-1.52254	0.127874	0.173462	0		KAIKFGHD_01504_gene	6.1037	1.75363	0.870633	2.0142	0.043988	0.131474	0
HAAAELCE_01528_gene	0.316106	-0.2638	3.65745	-0.0721269	0.942501	NA	0		EEDFELNL_01504_gene	400.42	-0.0827323	0.354688	-0.233253	0.815565	0.924674	0		MKLGIIOE_01499_gene	12.3246	0.260579	0.52277	0.498458	0.618161	0.773295	0		KKIIADKH_01496_gene	228.418	0.0782414	0.148725	0.526081	0.598832	0.662827	0		KAIKFGHD_01505_gene	14.0935	1.33803	0.573185	2.33438	0.0195759	0.0689335	0
HAAAELCE_01529_gene	41.6983	0.0093164	0.376971	0.0247139	0.980283	0.989244	0		EEDFELNL_01505_gene	583.387	-0.0811007	0.249454	-0.325113	0.745096	0.88574	0		MKLGIIOE_01500_gene	0.683134	-1.59611	2.26784	-0.703802	0.481556	NA	0		KKIIADKH_01497_gene	743.513	0.203377	0.108416	1.87589	0.0606699	0.0895435	0		KAIKFGHD_01506_gene	84.6498	0.621998	0.258613	2.40513	0.0161665	0.0587335	0
HAAAELCE_01530_gene	567.548	-1.10519	0.428159	-2.58125	0.00984422	0.0415127	0		EEDFELNL_01506_gene	708.127	0.285378	0.325779	0.875985	0.381038	0.638206	0		MKLGIIOE_01501_gene	8.03239	-0.701756	0.64581	-1.08663	0.277201	0.484618	0		KKIIADKH_01498_gene	1365.35	0.493994	0.118947	4.15306	3.28e-05	8.1e-05	0		KAIKFGHD_01507_gene	19.8788	-0.369717	0.524788	-0.704508	0.481116	0.681926	0
HAAAELCE_01531_gene	8513.53	-1.50947	0.451038	-3.34665	0.000817933	0.00549269	0		EEDFELNL_01507_gene	14245.8	-0.540959	0.40422	-1.33828	0.180806	0.440616	0		MKLGIIOE_01502_gene	18.7334	-0.627633	0.452993	-1.38552	0.165893	0.349135	0		KKIIADKH_01499_gene	481.14	0.551335	0.128774	4.28143	1.86e-05	4.72e-05	0		KAIKFGHD_01508_gene	1.74559	-0.549151	1.53751	-0.357168	0.720966	0.84672	0
HAAAELCE_01532_gene	945.925	-0.0381574	0.176374	-0.216344	0.82872	0.909269	0		EEDFELNL_01508_gene	29584.1	0.202459	0.457283	0.442743	0.657952	0.841247	0		MKLGIIOE_01503_gene	5.33011	-0.108552	0.774087	-0.140232	0.888477	NA	0		KKIIADKH_01500_gene	295.318	-0.458068	0.166106	-2.75769	0.00582115	0.0104527	0		KAIKFGHD_01509_gene	99.4988	0.26338	0.236192	1.11511	0.264804	0.467192	0
HAAAELCE_01533_gene	174.274	-0.519751	0.274937	-1.89043	0.0586998	0.161769	0		EEDFELNL_01509_gene	1034.18	-0.354423	0.188762	-1.87762	0.0604338	0.257433	0		MKLGIIOE_01504_gene	11.549	-0.0865458	0.540929	-0.159995	0.872885	0.937036	0		KKIIADKH_01501_gene	2026.08	0.243613	0.129331	1.88365	0.0596127	0.0881834	0		KAIKFGHD_01510_gene	21.4821	-0.247728	0.448262	-0.55264	0.58051	0.753551	0
HAAAELCE_01534_gene	560.459	0.40375	0.212119	1.90342	0.0569861	0.158231	0		EEDFELNL_01510_gene	567.52	0.052525	0.267187	0.196585	0.844152	0.934843	0		MKLGIIOE_01505_gene	13.9042	-0.378406	0.528726	-0.715692	0.474181	0.670117	0		KKIIADKH_01502_gene	33616.9	0.119464	0.100155	1.19279	0.23295	0.295582	0		KAIKFGHD_01511_gene	170.875	-0.332108	0.204618	-1.62306	0.104576	0.24753	0
HAAAELCE_00151_gene	26.1991	-2.5287	0.72353	-3.49495	0.000474151	0.0034258	0		EEDFELNL_00156_gene	6531.94	-0.425472	0.291119	-1.4615	0.143877	0.396399	0		MKLGIIOE_00154_gene	247.361	0.561988	0.184265	3.04989	0.00228925	0.0127993	0		KKIIADKH_00150_gene	83.9079	0.265792	0.240577	1.10481	0.26924	0.335703	0		KAIKFGHD_00154_gene	325.806	0.0704771	0.199185	0.353828	0.723468	0.848106	0
HAAAELCE_01535_gene	227.541	-0.350772	0.256915	-1.36532	0.172152	0.345933	0		EEDFELNL_01511_gene	579.721	0.330033	0.270581	1.21972	0.222571	0.4926	0		MKLGIIOE_01506_gene	17.6077	-0.245198	0.4552	-0.53866	0.590122	0.753938	0		KKIIADKH_01503_gene	645.67	0.885931	0.111638	7.93573	2.09e-15	1.29e-14	0		KAIKFGHD_01513_gene	28.6244	0.279179	0.391917	0.712343	0.476252	0.676975	0
HAAAELCE_01536_gene	101.107	-0.432379	0.278794	-1.55089	0.120927	0.271902	0		EEDFELNL_01512_gene	978.194	0.210511	0.235147	0.895229	0.370665	0.629862	0		MKLGIIOE_01507_gene	22.6371	-0.70576	0.429774	-1.64217	0.100556	0.249263	0		KKIIADKH_01504_gene	239.756	0.954292	0.220587	4.32614	1.52e-05	3.91e-05	0		KAIKFGHD_01514_gene	3391.51	0.385441	0.159409	2.41794	0.0156087	0.0573658	0
HAAAELCE_01537_gene	57.9536	-0.494421	0.303965	-1.62657	0.103828	0.244928	0		EEDFELNL_01513_gene	177.004	0.602154	0.301996	1.99392	0.0461612	0.220668	0		MKLGIIOE_01508_gene	0.650538	-1.53893	2.29385	-0.670894	0.502288	NA	0		KKIIADKH_01505_gene	861.168	1.51918	0.118915	12.7754	2.25e-37	4.39e-36	0		KAIKFGHD_01515_gene	31.785	-0.0566042	0.370034	-0.15297	0.878422	0.933277	0
HAAAELCE_01538_gene	34.5994	-0.635318	0.480188	-1.32306	0.185815	0.365538	0		EEDFELNL_01514_gene	8.56696	0.559245	0.696683	0.802725	0.422134	NA	0		MKLGIIOE_01510_gene	104.654	-0.0180794	0.235373	-0.0768115	0.938773	0.971361	0		KKIIADKH_01506_gene	42.5426	1.10648	0.396867	2.78804	0.00530286	0.0095838	0		KAIKFGHD_01516_gene	8.91332	0.498703	0.681849	0.731398	0.464536	0.666799	0
HAAAELCE_01539_gene	458.738	-0.330644	0.23288	-1.4198	0.155665	0.321343	0		EEDFELNL_01515_gene	175.188	0.807127	0.421483	1.91497	0.0554967	0.247856	0		MKLGIIOE_01511_gene	20.0266	-0.296389	0.421131	-0.703792	0.481562	0.674844	0		KKIIADKH_01507_gene	114.918	-0.126317	0.195314	-0.646737	0.517802	0.586902	0		KAIKFGHD_01517_gene	9.67511	-0.0962393	0.62531	-0.153907	0.877683	0.933277	0
HAAAELCE_01540_gene	147.013	-0.130793	0.219865	-0.59488	0.551924	0.726597	0		EEDFELNL_01516_gene	318.375	0.245344	0.457885	0.535821	0.592082	0.800149	0		MKLGIIOE_01512_gene	1179.41	0.144876	0.135185	1.07168	0.283862	0.492009	0		KKIIADKH_01508_gene	542.395	-0.319371	0.130203	-2.45287	0.014172	0.0239973	0		KAIKFGHD_01518_gene	20.1284	0.727011	0.506864	1.43433	0.151478	0.323873	0
HAAAELCE_01541_gene	706.511	-0.224767	0.266019	-0.844929	0.398151	0.596533	0		EEDFELNL_01521_gene	248.159	-0.398333	0.365297	-1.09044	0.275521	0.550797	0		MKLGIIOE_01513_gene	3579.37	-0.0121502	0.144528	-0.0840682	0.933002	0.967927	0		KKIIADKH_01509_gene	1373.23	-0.92884	0.0953977	-9.73651	2.11e-22	2.01e-21	0		KAIKFGHD_01519_gene	11.4488	0.228848	0.586748	0.390028	0.696516	0.832829	0
HAAAELCE_01542_gene	364.491	-0.153437	0.224847	-0.682406	0.494982	0.682245	0		EEDFELNL_01522_gene	770.028	-0.622745	0.228491	-2.72546	0.00642113	0.065141	0		MKLGIIOE_01514_gene	752.38	0.206195	0.147779	1.39529	0.162928	0.344752	0		KKIIADKH_01510_gene	123.518	-0.283918	0.217064	-1.30799	0.190877	0.247895	0		KAIKFGHD_01520_gene	155.336	0.284044	0.239172	1.18762	0.234985	0.431443	0
HAAAELCE_01543_gene	843.951	0.0194366	0.2303	0.0843969	0.932741	0.964863	0		EEDFELNL_01523_gene	828.596	-0.738977	0.282436	-2.61644	0.00888511	0.0814584	0		MKLGIIOE_01515_gene	560.56	0.0428081	0.1544	0.277255	0.781584	0.885565	0		KKIIADKH_01511_gene	684.964	0.357248	0.104203	3.42839	0.000607178	0.00127173	0		KAIKFGHD_01521_gene	113.27	0.717556	0.257221	2.78965	0.0052765	0.0235984	0
HAAAELCE_01544_gene	455.675	0.646032	0.212231	3.044	0.00233457	0.0130302	0		EEDFELNL_01524_gene	2103.26	-0.481816	0.236433	-2.03786	0.0415643	0.207905	0		MKLGIIOE_01516_gene	692.558	0.274389	0.142484	1.92575	0.054135	0.157878	0		KKIIADKH_01512_gene	2928.14	-0.62878	0.11531	-5.45296	4.95e-08	1.67e-07	0		KAIKFGHD_01522_gene	12.1741	1.67863	0.637451	2.63335	0.0084548	0.0349448	0
HAAAELCE_00015_gene	475.736	-1.26887	0.285785	-4.43995	9e-06	0.000108448	0		EEDFELNL_00020_gene	46.1584	-0.560989	0.499857	-1.1223	0.261735	0.535166	0		MKLGIIOE_00015_gene	11.6884	-0.148525	0.562827	-0.26389	0.791864	0.892087	0		KKIIADKH_00015_gene	17.459	-0.012793	0.461528	-0.0277187	0.977886	0.984617	0		KAIKFGHD_00015_gene	0.278407	1.34991	3.54785	0.380488	0.703583	NA	0
HAAAELCE_00152_gene	63.5474	-1.00136	0.655815	-1.52689	0.126789	0.28164	0		EEDFELNL_00157_gene	1443.04	-0.235183	0.241385	-0.974304	0.329906	0.596039	0		MKLGIIOE_00155_gene	72.3143	0.0522893	0.244309	0.21403	0.830524	0.915032	0		KKIIADKH_00151_gene	83.6125	-0.268321	0.240784	-1.11436	0.265124	0.331305	0		KAIKFGHD_00155_gene	76.5662	-0.389507	0.273291	-1.42525	0.154086	0.327815	0
HAAAELCE_01545_gene	467.467	0.850601	0.226033	3.76318	0.000167769	0.00138635	0		EEDFELNL_01525_gene	1473.55	0.31861	0.227653	1.39955	0.161649	0.41824	0		MKLGIIOE_01517_gene	373.082	-0.164929	0.159325	-1.03517	0.300589	0.511829	0		KKIIADKH_01513_gene	1721.82	-1.22918	0.140145	-8.77082	1.77e-18	1.34e-17	0		KAIKFGHD_01524_gene	3.04677	-0.47308	1.21269	-0.390107	0.696458	0.832829	0
HAAAELCE_01546_gene	71.5903	-0.368989	0.315579	-1.16924	0.242305	0.437958	0		EEDFELNL_01526_gene	906.345	0.168673	0.268668	0.627811	0.530128	0.753778	0		MKLGIIOE_01518_gene	40.6021	-0.479411	0.376903	-1.27197	0.203383	0.397366	0		KKIIADKH_01514_gene	456.422	-1.33756	0.169092	-7.91025	2.57e-15	1.57e-14	0		KAIKFGHD_01525_gene	182.764	-0.416164	0.208267	-1.99823	0.045692	0.134875	0
HAAAELCE_01547_gene	16.5013	-0.642194	0.735085	-0.873633	0.382318	0.580258	0		EEDFELNL_01527_gene	2202.27	0.700094	0.286879	2.44038	0.0146717	0.112458	0		MKLGIIOE_01519_gene	156.137	-0.155705	0.215214	-0.723493	0.469377	0.665775	0		KKIIADKH_01515_gene	336.7	-1.14166	0.149537	-7.63468	2.26e-14	1.3e-13	0		KAIKFGHD_01526_gene	6.32257	0.307685	0.793072	0.387966	0.698041	0.83349	0
HAAAELCE_01548_gene	23.9802	-1.05164	0.450513	-2.33431	0.0195797	0.0706406	0		EEDFELNL_01528_gene	767.601	0.617135	0.318082	1.94017	0.0523586	0.238351	0		MKLGIIOE_01520_gene	368.049	-0.948833	0.236466	-4.01256	6.01e-05	0.000526403	0		KKIIADKH_01516_gene	981.997	0.680083	0.157831	4.30895	1.64e-05	4.2e-05	0		KAIKFGHD_01527_gene	16.3723	0.0640633	0.496558	0.129015	0.897346	0.943544	0
HAAAELCE_01549_gene	51.9725	-0.393607	0.391245	-1.00604	0.314397	0.517224	0		EEDFELNL_01529_gene	557.321	0.68208	0.276108	2.47034	0.0134985	0.106376	0		MKLGIIOE_01521_gene	335.186	-1.69695	0.211496	-8.02358	1.03e-15	2.96e-14	0		KKIIADKH_01517_gene	187.969	1.15933	0.186707	6.20937	5.32e-10	2.14e-09	0		KAIKFGHD_01528_gene	48.3451	-0.117807	0.324507	-0.363034	0.71658	0.845382	0
HAAAELCE_01550_gene	389.197	0.244702	0.193079	1.26736	0.205025	0.394133	0		EEDFELNL_01530_gene	1127.24	0.439624	0.250828	1.75269	0.0796554	0.293381	0		MKLGIIOE_01522_gene	1023.73	-1.72594	0.224617	-7.68391	1.54e-14	4.12e-13	0		KKIIADKH_01518_gene	3237.61	1.42696	0.0898648	15.8789	8.87e-57	3.46e-55	0		KAIKFGHD_01529_gene	14.6629	-0.616151	0.524365	-1.17504	0.239977	0.438254	0
HAAAELCE_01551_gene	99.2334	-0.154765	0.283646	-0.545628	0.585322	0.750517	0		EEDFELNL_01531_gene	96.7692	0.33125	0.265659	1.2469	0.212434	0.479777	0		MKLGIIOE_01523_gene	2911.84	-1.47747	0.198531	-7.44203	9.92e-14	2.48e-12	0		KKIIADKH_01519_gene	589.03	0.622971	0.121236	5.13851	2.77e-07	8.74e-07	0		KAIKFGHD_01530_gene	9.70702	0.0853891	0.656088	0.130149	0.896449	0.943059	0
HAAAELCE_01552_gene	195.15	0.355042	0.220671	1.60891	0.107635	0.251487	0		EEDFELNL_01532_gene	7363.52	0.295929	0.314261	0.941666	0.346364	0.609351	0		MKLGIIOE_01524_gene	1479.16	0.217626	0.130761	1.6643	0.0960516	0.241164	0		KKIIADKH_01520_gene	89.625	-0.138075	0.223216	-0.618573	0.536198	0.604591	0		KAIKFGHD_01531_gene	21.3871	-0.100626	0.471927	-0.213224	0.831152	0.908611	0
HAAAELCE_01553_gene	105.308	-1.51603	0.421527	-3.59651	0.000322519	0.00243544	0		EEDFELNL_01533_gene	647.116	-0.541279	0.376861	-1.43628	0.150923	0.403492	0		MKLGIIOE_01525_gene	401.569	-0.398688	0.168344	-2.3683	0.0178702	0.0676665	0		KKIIADKH_01521_gene	312.25	0.106766	0.132134	0.808018	0.41908	0.491376	0		KAIKFGHD_01532_gene	635.531	-1.19746	0.167159	-7.16356	7.86e-13	3.01e-11	0
HAAAELCE_01554_gene	71.0428	-0.713287	0.349453	-2.04115	0.0412356	0.124936	0		EEDFELNL_01534_gene	4.6259	0.435995	0.870868	0.500644	0.616621	NA	0		MKLGIIOE_01526_gene	75.0505	0.131927	0.258333	0.510685	0.609572	0.768291	0		KKIIADKH_01522_gene	8054.74	-0.235348	0.0753826	-3.12205	0.00179598	0.00350453	0		KAIKFGHD_01533_gene	35.9139	-0.194258	0.363094	-0.535008	0.592644	0.760892	0
HAAAELCE_00153_gene	82.2929	-1.28321	1.26544	-1.01405	0.310561	0.51357	0		EEDFELNL_00158_gene	95.6454	0.28931	0.304646	0.949659	0.342285	0.605686	0		MKLGIIOE_00156_gene	611.959	0.455134	0.157674	2.88655	0.00389496	0.0196362	0		KKIIADKH_00152_gene	52.8091	0.19457	0.276131	0.704629	0.481041	0.552079	0		KAIKFGHD_00156_gene	11.3709	-0.300267	0.614149	-0.488916	0.624902	0.784373	0
HAAAELCE_01555_gene	77.114	-0.50541	0.406522	-1.24325	0.213774	0.403568	0		EEDFELNL_01535_gene	33.709	1.54466	0.466132	3.31379	0.000920408	0.0153997	0		MKLGIIOE_01527_gene	603.494	-0.0415348	0.145397	-0.285665	0.775135	0.882173	0		KKIIADKH_01523_gene	589.756	-0.94183	0.124564	-7.56103	4e-14	2.25e-13	0		KAIKFGHD_01534_gene	84.5168	0.202284	0.26263	0.770225	0.441167	0.644936	0
HAAAELCE_01556_gene	829.154	-0.384175	0.238903	-1.60808	0.107818	0.251636	0		EEDFELNL_01536_gene	2538.23	0.162318	0.296874	0.546759	0.584544	0.796444	0		MKLGIIOE_01528_gene	42.8908	-0.20945	0.337637	-0.620339	0.535035	0.716056	0		KKIIADKH_01524_gene	258.191	-0.640861	0.147715	-4.33849	1.43e-05	3.7e-05	0		KAIKFGHD_01535_gene	26.2851	0.519968	0.40157	1.29484	0.195377	0.385274	0
HAAAELCE_01557_gene	680.01	-0.686963	0.215444	-3.18859	0.00142971	0.00872042	0		EEDFELNL_01537_gene	312.614	0.210271	0.276224	0.761232	0.446519	0.691285	0		MKLGIIOE_01529_gene	1805.65	0.167178	0.137856	1.2127	0.225244	0.423789	0		KKIIADKH_01525_gene	643.462	0.253801	0.164586	1.54206	0.12306	0.167515	0		KAIKFGHD_01536_gene	513.122	0.280394	0.158932	1.76424	0.0776919	0.199773	0
HAAAELCE_01558_gene	55.7823	-0.922263	0.36218	-2.54642	0.0108835	0.044934	0		EEDFELNL_01538_gene	5878.95	0.0620988	0.542792	0.114406	0.908916	0.968301	0		MKLGIIOE_01530_gene	134.545	-0.191183	0.204923	-0.932948	0.350847	0.559326	0		KKIIADKH_01526_gene	271.314	-0.541349	0.176414	-3.06862	0.00215047	0.00414921	0		KAIKFGHD_01537_gene	15.2275	-0.0428942	0.507223	-0.0845669	0.932606	0.965005	0
HAAAELCE_01559_gene	302.772	-1.16655	0.207033	-5.63461	1.75e-08	3.71e-07	0		EEDFELNL_01539_gene	369.752	0.415527	0.282539	1.47069	0.141375	0.394232	0		MKLGIIOE_01531_gene	1244.7	0.129497	0.138123	0.937545	0.348478	0.557283	0		KKIIADKH_01527_gene	502.746	0.46094	0.169229	2.72376	0.00645432	0.0115154	0		KAIKFGHD_01538_gene	245.2	0.0281012	0.178361	0.157552	0.87481	0.932489	0
HAAAELCE_01560_gene	190.539	-0.288564	0.264828	-1.08963	0.275877	0.475294	0		EEDFELNL_01540_gene	1058.82	-0.183248	0.224794	-0.815181	0.414969	0.666042	0		MKLGIIOE_01532_gene	815.007	-0.0585757	0.153817	-0.380814	0.703341	0.832609	0		KKIIADKH_01528_gene	113.744	-0.437273	0.208719	-2.09504	0.0361679	0.0562761	0		KAIKFGHD_01539_gene	87.9179	0.812274	0.252401	3.21819	0.00129002	0.00730898	0
HAAAELCE_01561_gene	233.282	-0.316354	0.26832	-1.17902	0.238391	0.434327	0		EEDFELNL_01541_gene	736.553	0.00147113	0.220794	0.00666289	0.994684	0.997054	0		MKLGIIOE_01533_gene	94.2615	0.90521	0.230792	3.92219	8.77e-05	0.000738716	0		KKIIADKH_01529_gene	381.688	-0.2615	0.156202	-1.67411	0.0941094	0.132006	0		KAIKFGHD_01540_gene	36.4278	0.567932	0.349872	1.62326	0.104535	0.24753	0
HAAAELCE_01562_gene	101.09	-0.307869	0.326681	-0.942416	0.34598	0.547414	0		EEDFELNL_01542_gene	264.303	-0.445073	0.287726	-1.54687	0.121896	0.363902	0		MKLGIIOE_01534_gene	535.428	1.3414	0.19197	6.98756	2.8e-12	6.32e-11	0		KKIIADKH_01530_gene	331.864	0.357463	0.144098	2.4807	0.0131125	0.0223585	0		KAIKFGHD_01541_gene	36.5308	0.213644	0.36978	0.577759	0.563427	0.741643	0
HAAAELCE_01563_gene	633.709	-2.24797	0.267852	-8.39259	4.76e-17	2.55e-15	0		EEDFELNL_01543_gene	169.13	-0.380873	0.273403	-1.39308	0.163595	0.421024	0		MKLGIIOE_01535_gene	915.51	1.10915	0.183144	6.05615	1.39e-09	2.5e-08	0		KKIIADKH_01531_gene	230.513	-0.0792921	0.168522	-0.470515	0.637987	0.698634	0		KAIKFGHD_01542_gene	34.2735	0.307561	0.362013	0.849586	0.395555	0.600544	0
HAAAELCE_01564_gene	262.825	-1.96963	0.22237	-8.85745	8.19e-19	5.08e-17	0		EEDFELNL_01544_gene	706.077	0.0788892	0.218307	0.361368	0.717824	0.874998	0		MKLGIIOE_01536_gene	550.136	1.31862	0.173545	7.59815	3e-14	7.86e-13	0		KKIIADKH_01532_gene	7.60438	0.586656	0.745262	0.787181	0.431176	0.503361	0		KAIKFGHD_01543_gene	15023.3	-1.13108	0.131091	-8.62821	6.23e-18	4.05e-16	0
HAAAELCE_00154_gene	5.86089	0.00629065	0.821136	0.00766091	0.993888	0.995872	0		EEDFELNL_00159_gene	155.681	0.504313	0.314954	1.60123	0.109326	0.344496	0		MKLGIIOE_00157_gene	31.7899	1.09488	0.386251	2.83462	0.00458798	0.0224238	0		KKIIADKH_00153_gene	65.285	0.670945	0.278879	2.40586	0.0161344	0.0271084	0		KAIKFGHD_00157_gene	6.23882	-2.71897	0.92326	-2.94496	0.00322993	0.0159967	0
HAAAELCE_01565_gene	1144.65	-0.335704	0.195087	-1.7208	0.0852879	0.21293	0		EEDFELNL_01545_gene	6322.98	0.200993	0.292208	0.68784	0.491553	0.727674	0		MKLGIIOE_01537_gene	7067.08	1.10442	0.130828	8.4418	3.12e-17	9.83e-16	0		KKIIADKH_01533_gene	30.3491	2.00239	0.408491	4.90192	9.49e-07	2.83e-06	0		KAIKFGHD_01544_gene	421.054	-1.1756	0.168894	-6.96056	3.39e-12	1.12e-10	0
HAAAELCE_01566_gene	665.842	-1.18422	0.188334	-6.28789	3.22e-10	9.35e-09	0		EEDFELNL_01546_gene	285.118	-0.838424	0.221021	-3.79342	0.000148587	0.00387362	0		MKLGIIOE_01538_gene	179.696	-0.229649	0.200164	-1.14731	0.251255	0.455511	0		KKIIADKH_01534_gene	176.603	0.27344	0.172069	1.58913	0.112031	0.15397	0		KAIKFGHD_01545_gene	32.3028	-0.877763	0.397009	-2.21094	0.0270398	0.0896583	0
HAAAELCE_01567_gene	147.063	-1.34685	0.277398	-4.85531	1.2e-06	1.8e-05	0		EEDFELNL_01547_gene	198.577	-0.615265	0.391873	-1.57006	0.116401	0.355334	0		MKLGIIOE_01539_gene	3503.43	0.988288	0.145417	6.79622	1.07e-11	2.28e-10	0		KKIIADKH_01535_gene	735.388	0.314827	0.139479	2.25717	0.0239977	0.038734	0		KAIKFGHD_01546_gene	12.6497	0.130436	0.597088	0.218455	0.827075	0.906986	0
HAAAELCE_01568_gene	86.5673	-2.20773	0.349689	-6.31339	2.73e-10	8.05e-09	0		EEDFELNL_01548_gene	141.729	0.0810538	0.369706	0.219238	0.826464	0.928331	0		MKLGIIOE_01540_gene	231.174	0.113458	0.192521	0.589326	0.555643	0.730082	0		KKIIADKH_01536_gene	117.66	-0.0841891	0.207479	-0.405773	0.68491	0.741415	0		KAIKFGHD_01547_gene	119.885	0.0747687	0.234839	0.318383	0.750194	0.863177	0
HAAAELCE_01569_gene	451.926	-3.00696	0.24969	-12.0428	2.12e-33	2.66e-31	0		EEDFELNL_01549_gene	2.0038	3.16574	1.64674	1.92242	0.0545525	NA	0		MKLGIIOE_01541_gene	399.081	0.419457	0.1592	2.63478	0.00841924	0.0371156	0		KKIIADKH_01537_gene	118.665	-1.52873	0.20017	-7.63717	2.22e-14	1.27e-13	0		KAIKFGHD_01548_gene	5.09424	-0.893724	0.895666	-0.997832	0.318361	0.522161	0
HAAAELCE_01570_gene	29.1092	-3.26588	0.516499	-6.32311	2.56e-10	7.61e-09	0		EEDFELNL_01550_gene	23.5532	-0.328498	0.43948	-0.747469	0.45478	NA	0		MKLGIIOE_01542_gene	76.3759	0.951554	0.244972	3.88434	0.000102607	0.00084849	0		KKIIADKH_01538_gene	239.358	-0.612407	0.16283	-3.76101	0.000169227	0.000384588	0		KAIKFGHD_01550_gene	28.8683	0.964145	0.399809	2.41151	0.0158865	0.0580892	0
HAAAELCE_01571_gene	34.6486	-2.30016	0.460228	-4.99787	5.8e-07	9.25e-06	0		EEDFELNL_01551_gene	72.5076	-0.104731	0.345105	-0.303475	0.761528	0.894601	0		MKLGIIOE_01543_gene	172.466	0.978504	0.191976	5.09702	3.45e-07	4.59e-06	0		KKIIADKH_01539_gene	155.431	-0.881856	0.190067	-4.63972	3.49e-06	9.65e-06	0		KAIKFGHD_01551_gene	9.40747	1.33691	0.678822	1.96945	0.0489013	0.142099	0
HAAAELCE_01572_gene	40.0844	0.405158	0.41562	0.974826	0.329646	0.53284	0		EEDFELNL_01552_gene	396.241	-0.100879	0.241022	-0.418549	0.675546	0.852081	0		MKLGIIOE_01544_gene	627.103	0.550124	0.158672	3.46705	0.000526201	0.00362125	0		KKIIADKH_01540_gene	34.5043	-0.716559	0.356262	-2.01132	0.0442913	0.0676214	0		KAIKFGHD_01552_gene	11.1022	0.992626	0.618922	1.6038	0.108759	0.254668	0
HAAAELCE_01573_gene	85.0569	-0.336598	0.281402	-1.19615	0.231639	0.425932	0		EEDFELNL_01553_gene	7.38542	-0.415285	0.840796	-0.493919	0.621363	NA	0		MKLGIIOE_01545_gene	591.476	0.664334	0.146584	4.5321	5.84e-06	6.3e-05	0		KKIIADKH_01541_gene	691.08	-0.712594	0.121171	-5.8809	4.08e-09	1.52e-08	0		KAIKFGHD_01553_gene	16.8024	1.07502	0.510832	2.10444	0.0353397	0.111276	0
HAAAELCE_01574_gene	178.467	0.440262	0.382564	1.15082	0.249806	0.446917	0		EEDFELNL_01554_gene	27.33	-0.65094	0.465137	-1.39946	0.161675	NA	0		MKLGIIOE_01546_gene	209.078	0.464797	0.182366	2.54871	0.0108122	0.0451419	0		KKIIADKH_01542_gene	7861.29	0.678806	0.121985	5.56469	2.63e-08	9.11e-08	0		KAIKFGHD_01554_gene	1.57545	-0.320506	1.68392	-0.190333	0.849048	0.915887	0
HAAAELCE_00155_gene	294.19	-1.54891	0.948753	-1.63257	0.102559	0.242868	0		EEDFELNL_00160_gene	1486.59	-0.389841	0.284634	-1.36962	0.170805	0.430275	0		MKLGIIOE_00158_gene	572.624	0.0450482	0.162928	0.276491	0.782171	0.885838	0		KKIIADKH_00154_gene	131.746	-0.316277	0.187487	-1.68693	0.0916174	0.129036	0		KAIKFGHD_00158_gene	69.5232	-0.205919	0.282911	-0.727858	0.4667	0.668484	0
HAAAELCE_01575_gene	17.9152	0.0479509	0.521377	0.0919698	0.926722	0.961168	0		EEDFELNL_01555_gene	29.6736	0.244342	0.433213	0.564024	0.572738	0.788278	0		MKLGIIOE_01547_gene	470.11	-0.36364	0.161864	-2.24657	0.0246675	0.0881325	0		KKIIADKH_01543_gene	1674.63	-0.834584	0.0951356	-8.77257	1.75e-18	1.32e-17	0		KAIKFGHD_01555_gene	46.9131	0.497277	0.337276	1.47439	0.140376	0.30671	0
HAAAELCE_01576_gene	51.3881	-0.974662	0.365011	-2.67023	0.00758004	0.0337706	0		EEDFELNL_01556_gene	0	NA	NA	NA	NA	NA	0		MKLGIIOE_01548_gene	87.4662	0.298013	0.245609	1.21336	0.224991	0.423518	0		KKIIADKH_01544_gene	1366.29	-0.0698906	0.100598	-0.694752	0.487211	0.557847	0		KAIKFGHD_01556_gene	22.0349	1.2604	0.450983	2.79478	0.00519344	0.0232999	0
HAAAELCE_01577_gene	102.898	0.352428	0.255921	1.37709	0.168484	0.34092	0		EEDFELNL_01557_gene	37.0071	-0.105728	0.404052	-0.261669	0.793576	0.913112	0		MKLGIIOE_01549_gene	32.5639	0.371144	0.401199	0.925088	0.35492	0.562149	0		KKIIADKH_01545_gene	392.249	-0.457116	0.129343	-3.53413	0.00040912	0.000877949	0		KAIKFGHD_01557_gene	581.612	-0.188746	0.174419	-1.08214	0.279189	0.481673	0
HAAAELCE_01578_gene	512.696	4.62049	0.768654	6.01114	1.84e-09	4.64e-08	0		EEDFELNL_01558_gene	911.227	-0.807704	0.217833	-3.70791	0.000208979	0.00512056	0		MKLGIIOE_01550_gene	121.357	-0.26164	0.220138	-1.18853	0.234626	0.436748	0		KKIIADKH_01546_gene	152.629	0.162533	0.213588	0.760966	0.446678	0.519054	0		KAIKFGHD_01558_gene	1082.02	0.56235	0.147062	3.82391	0.000131354	0.000993607	0
HAAAELCE_01579_gene	454.679	-0.283603	0.267625	-1.0597	0.289281	0.491938	0		EEDFELNL_01559_gene	54.0592	0.184005	0.533128	0.345143	0.729987	0.879342	0		MKLGIIOE_01551_gene	32.463	-0.299334	0.332992	-0.898921	0.368695	0.57445	0		KKIIADKH_01547_gene	265.276	-0.525832	0.164248	-3.20145	0.00136738	0.00271988	0		KAIKFGHD_01559_gene	78.7937	0.393596	0.26315	1.49571	0.134729	0.298448	0
HAAAELCE_01580_gene	87.6652	1.17028	0.315442	3.70996	0.000207289	0.00167286	0		EEDFELNL_01560_gene	43.4309	-0.128918	0.573501	-0.22479	0.822142	0.92654	0		MKLGIIOE_01552_gene	59.8393	-0.349122	0.304827	-1.14531	0.25208	0.456262	0		KKIIADKH_01548_gene	67.0321	-0.0372032	0.282566	-0.131662	0.895252	0.918832	0		KAIKFGHD_01560_gene	34.3017	0.128955	0.397765	0.3242	0.745786	0.860969	0
HAAAELCE_01581_gene	410.062	0.303318	0.213216	1.42259	0.154856	0.320492	0		EEDFELNL_01561_gene	10.5058	0.872582	0.647388	1.34785	0.177706	NA	0		MKLGIIOE_01553_gene	25.3189	-0.447524	0.384621	-1.16355	0.244608	0.447736	0		KKIIADKH_01549_gene	286.99	-0.389231	0.166763	-2.33403	0.0195939	0.0322723	0		KAIKFGHD_01561_gene	108.569	0.843415	0.238529	3.5359	0.000406394	0.00268157	0
HAAAELCE_01582_gene	645.895	-0.241042	0.180717	-1.33381	0.182266	0.361	0		EEDFELNL_01562_gene	167.661	0.259185	0.357413	0.72517	0.468348	0.706945	0		MKLGIIOE_01554_gene	68.6384	0.0399202	0.260693	0.153131	0.878295	0.94059	0		KKIIADKH_01550_gene	556.803	-0.681423	0.121438	-5.61131	2.01e-08	7.02e-08	0		KAIKFGHD_01562_gene	11.0994	1.0137	0.631398	1.60548	0.108388	0.254438	0
HAAAELCE_01583_gene	48.8325	-1.50391	0.34365	-4.37629	1.21e-05	0.000139993	0		EEDFELNL_01563_gene	1415.16	0.359532	0.256889	1.39956	0.161644	0.41824	0		MKLGIIOE_01555_gene	7.95647	-0.0637624	0.712989	-0.0894298	0.92874	0.967476	0		KKIIADKH_01551_gene	148.638	-0.415005	0.17955	-2.31136	0.0208129	0.0340786	0		KAIKFGHD_01563_gene	29.8079	0.226671	0.381082	0.594809	0.551971	0.732943	0
HAAAELCE_01584_gene	37.9519	0.285521	0.379232	0.752892	0.451515	0.64506	0		EEDFELNL_01564_gene	2661.1	0.47451	0.205705	2.30675	0.0210687	0.141425	0		MKLGIIOE_01556_gene	11.3679	-0.228184	0.549349	-0.415372	0.67787	0.815682	0		KKIIADKH_01552_gene	7.88507	-0.564551	0.715561	-0.788962	0.430134	0.502424	0		KAIKFGHD_01564_gene	2.67513	1.33956	1.24759	1.07372	0.282949	0.486063	0
HAAAELCE_00156_gene	29.5925	0.28107	0.451705	0.622243	0.533782	0.711776	0		EEDFELNL_00161_gene	48.5724	-0.149394	0.444872	-0.335812	0.737012	0.881976	0		MKLGIIOE_00159_gene	126.59	0.184482	0.220434	0.836902	0.402648	0.605566	0		KKIIADKH_00155_gene	759.858	-0.187179	0.146428	-1.27831	0.201142	0.259612	0		KAIKFGHD_00159_gene	30.5225	-0.151112	0.424808	-0.355719	0.722051	0.847334	0
HAAAELCE_01585_gene	647.245	0.133983	0.234276	0.5719	0.567389	0.737286	0		EEDFELNL_01565_gene	487.536	0.105405	0.220491	0.478049	0.632615	0.825545	0		MKLGIIOE_01557_gene	22.4528	0.019974	0.436196	0.0457915	0.963476	0.981861	0		KKIIADKH_01553_gene	431.312	0.247118	0.131892	1.87364	0.0609797	0.089912	0		KAIKFGHD_01565_gene	289.93	-0.00321144	0.199223	-0.0161198	0.987139	0.995355	0
HAAAELCE_01587_gene	142.003	-0.749764	0.313221	-2.39372	0.0166784	0.0625864	0		EEDFELNL_01566_gene	42.4712	-0.897401	0.391697	-2.29106	0.02196	0.14375	0		MKLGIIOE_01558_gene	98.3296	0.34382	0.268148	1.2822	0.199771	0.392807	0		KKIIADKH_01554_gene	309.111	0.780637	0.134609	5.79928	6.66e-09	2.44e-08	0		KAIKFGHD_01566_gene	54.3684	-0.050351	0.297639	-0.169168	0.865665	0.925894	0
HAAAELCE_01588_gene	145.392	0.312671	0.222424	1.40574	0.159801	0.327676	0		EEDFELNL_01567_gene	98.7291	-0.33944	0.332117	-1.02205	0.306758	0.579648	0		MKLGIIOE_01559_gene	20.658	0.732152	0.453268	1.61527	0.106252	0.259036	0		KKIIADKH_01555_gene	398.346	0.684386	0.132306	5.17277	2.31e-07	7.37e-07	0		KAIKFGHD_01567_gene	10.1412	0.759394	0.647321	1.17313	0.240742	0.439193	0
HAAAELCE_01589_gene	1179.18	-1.5566	0.301746	-5.15865	2.49e-07	4.32e-06	0		EEDFELNL_01568_gene	50.3624	0.0920982	0.330041	0.279051	0.780206	0.904692	0		MKLGIIOE_01560_gene	1161.55	0.270449	0.15274	1.77065	0.0766185	0.203324	0		KKIIADKH_01556_gene	587.744	0.587729	0.152879	3.8444	0.000120848	0.000279416	0		KAIKFGHD_01568_gene	78.1326	-0.210094	0.252673	-0.831486	0.405699	0.612476	0
HAAAELCE_01590_gene	44.7872	0.036525	0.364704	0.10015	0.920226	0.958243	0		EEDFELNL_01569_gene	18.6676	-0.124605	0.508651	-0.244971	0.806479	NA	0		MKLGIIOE_01562_gene	296.748	0.0457684	0.16317	0.280495	0.779098	0.88486	0		KKIIADKH_01557_gene	554.17	-1.58403	0.117427	-13.4895	1.8e-41	4.2e-40	0		KAIKFGHD_01569_gene	14.2053	-0.721522	0.523446	-1.37841	0.168078	0.348759	0
HAAAELCE_01591_gene	21.7756	-1.54618	0.531143	-2.91105	0.00360216	0.0184949	0		EEDFELNL_01570_gene	29.4826	0.568894	0.439968	1.29303	0.196	0.457741	0		MKLGIIOE_01563_gene	149.813	-0.156326	0.198652	-0.786934	0.431321	0.632184	0		KKIIADKH_01558_gene	843.194	0.516165	0.11433	4.51471	6.34e-06	1.71e-05	0		KAIKFGHD_01570_gene	51.8665	-0.628547	0.317127	-1.98201	0.0474785	0.138811	0
HAAAELCE_01592_gene	71.9983	-0.290805	0.303861	-0.957032	0.338551	0.541525	0		EEDFELNL_01571_gene	20.432	0.233199	0.464026	0.502555	0.615277	NA	0		MKLGIIOE_01564_gene	941.807	-0.394228	0.175291	-2.24899	0.0245133	0.087765	0		KKIIADKH_01559_gene	1075.06	0.123469	0.143762	0.858842	0.390428	0.462039	0		KAIKFGHD_01571_gene	138.183	0.238471	0.232668	1.02494	0.305391	0.508668	0
HAAAELCE_01593_gene	114.987	-0.67632	0.25161	-2.68797	0.0071887	0.0324196	0		EEDFELNL_01572_gene	19.7971	-0.0863861	0.517364	-0.166974	0.867391	NA	0		MKLGIIOE_01565_gene	166.931	-0.227433	0.194017	-1.17223	0.241104	0.443856	0		KKIIADKH_01560_gene	1401.86	-0.134594	0.15102	-0.89123	0.372806	0.44424	0		KAIKFGHD_01572_gene	43.051	0.99013	0.337216	2.93619	0.0033227	0.0163056	0
HAAAELCE_01594_gene	99.7228	-0.47538	0.339217	-1.40141	0.161093	0.329712	0		EEDFELNL_01573_gene	196.823	0.154464	0.272037	0.567804	0.570168	0.786989	0		MKLGIIOE_01566_gene	38.3459	-0.0167199	0.327439	-0.0510625	0.959276	0.981286	0		KKIIADKH_01561_gene	224.326	-0.861738	0.146789	-5.8706	4.34e-09	1.61e-08	0		KAIKFGHD_01573_gene	118.903	0.644849	0.228813	2.81824	0.00482874	0.0218858	0
HAAAELCE_01595_gene	94.1523	-0.284635	0.295188	-0.964249	0.334921	0.538371	0		EEDFELNL_01574_gene	228.201	0.264279	0.264356	0.999706	0.317453	0.587217	0		MKLGIIOE_01567_gene	741.963	-0.0990574	0.148005	-0.669284	0.503314	0.691888	0		KKIIADKH_01562_gene	209.784	-0.465359	0.15065	-3.08901	0.00200825	0.00389408	0		KAIKFGHD_01574_gene	35.7246	0.323993	0.352253	0.919775	0.357691	0.566059	0
HAAAELCE_00157_gene	316.381	-0.148261	0.329773	-0.449585	0.65301	0.800492	0		EEDFELNL_00162_gene	8.75199	-0.0850947	0.702855	-0.12107	0.903636	NA	0		MKLGIIOE_00160_gene	321.769	3.37464	0.236426	14.2735	3.2e-46	2.19e-44	0		KKIIADKH_00156_gene	2441.08	-0.705371	0.0976175	-7.22586	4.98e-13	2.56e-12	0		KAIKFGHD_00160_gene	5.35263	-0.991065	0.940459	-1.05381	0.29197	0.497087	0
HAAAELCE_01596_gene	24.9938	-0.572272	0.437585	-1.3078	0.190942	0.373741	0		EEDFELNL_01575_gene	1882.76	0.376195	0.322987	1.16474	0.244125	0.515374	0		MKLGIIOE_01568_gene	1531.24	0.0813695	0.142984	0.569081	0.569301	0.740447	0		KKIIADKH_01563_gene	380.546	-0.555981	0.139255	-3.99253	6.54e-05	0.00015583	0		KAIKFGHD_01575_gene	293.591	0.84862	0.177918	4.76971	1.84e-06	2.3e-05	0
HAAAELCE_01597_gene	43.9432	-0.792028	0.35861	-2.20861	0.027202	0.0910032	0		EEDFELNL_01576_gene	887.261	0.619139	0.22323	2.77355	0.00554483	0.0583639	0		MKLGIIOE_01569_gene	64.4131	0.042946	0.262216	0.163781	0.869904	0.935402	0		KKIIADKH_01564_gene	286.402	-0.302688	0.140433	-2.15539	0.0311315	0.0489472	0		KAIKFGHD_01576_gene	31.7511	0.173589	0.39441	0.440123	0.659848	0.809032	0
HAAAELCE_01598_gene	180.167	-0.807885	0.317891	-2.54139	0.0110412	0.0453624	0		EEDFELNL_01577_gene	1336.45	0.12154	0.285212	0.42614	0.670006	0.850042	0		MKLGIIOE_01570_gene	98.7746	0.148188	0.24544	0.603765	0.546	0.722598	0		KKIIADKH_01565_gene	122.646	-0.191386	0.193061	-0.991322	0.321528	0.391182	0		KAIKFGHD_01577_gene	28.8013	-0.365032	0.398007	-0.91715	0.359064	0.566243	0
HAAAELCE_01599_gene	124.35	-0.0901062	0.281383	-0.320226	0.748797	0.860989	0		EEDFELNL_01578_gene	1873.99	0.988487	0.300861	3.28553	0.0010179	0.0164542	0		MKLGIIOE_01571_gene	85.1868	0.511991	0.260698	1.96392	0.0495389	0.148617	0		KKIIADKH_01566_gene	205.36	-0.180828	0.163021	-1.10923	0.26733	0.333778	0		KAIKFGHD_01578_gene	16.0068	1.39869	0.580406	2.40985	0.015959	0.0582537	0
HAAAELCE_01600_gene	11.2438	-0.555937	0.710372	-0.782601	0.433862	0.629576	0		EEDFELNL_01579_gene	467.297	0.694203	0.368828	1.88218	0.0598109	0.257135	0		MKLGIIOE_01572_gene	112.109	-0.0392827	0.213499	-0.183995	0.854017	0.927672	0		KKIIADKH_01567_gene	173.073	-1.15407	0.178169	-6.47735	9.33e-11	3.98e-10	0		KAIKFGHD_01579_gene	4.97129	-0.317591	0.899458	-0.353091	0.72402	0.848202	0
HAAAELCE_01601_gene	127.7	-0.00806262	0.278671	-0.0289324	0.976918	0.988559	0		EEDFELNL_01580_gene	678.238	0.299375	0.24457	1.22409	0.220918	0.490044	0		MKLGIIOE_01573_gene	7.37253	-1.46201	1.01905	-1.43468	0.151379	0.328725	0		KKIIADKH_01568_gene	409.283	-1.28124	0.127022	-10.0868	6.32e-24	6.59e-23	0		KAIKFGHD_01580_gene	109.702	0.47712	0.239693	1.99054	0.046531	0.136786	0
HAAAELCE_01602_gene	50.3097	-0.169951	0.315385	-0.538866	0.589979	0.753976	0		EEDFELNL_01581_gene	322.419	1.32856	0.345466	3.84571	0.000120204	0.00326664	0		MKLGIIOE_01574_gene	574.714	0.0271085	1.15209	0.0235298	NA	NA	0		KKIIADKH_01569_gene	252.967	-1.23942	0.151724	-8.16894	3.11e-16	2.04e-15	0		KAIKFGHD_01581_gene	147.729	0.245389	0.218872	1.12115	0.262223	0.464081	0
HAAAELCE_01603_gene	1349.51	-0.0775529	0.176307	-0.439874	0.660028	0.805161	0		EEDFELNL_01582_gene	1177.71	0.657823	0.21416	3.07164	0.00212883	0.0290142	0		MKLGIIOE_01575_gene	1278.4	-0.14139	1.09636	-0.128962	NA	NA	0		KKIIADKH_01570_gene	226.231	-0.703083	0.19263	-3.64992	0.000262322	0.0005806	0		KAIKFGHD_01582_gene	4185.39	-1.00172	0.135371	-7.39981	1.36e-13	5.85e-12	0
HAAAELCE_01604_gene	123.215	-0.0894773	0.233657	-0.382943	0.701762	0.83572	0		EEDFELNL_01583_gene	152.59	0.349488	0.292889	1.19324	0.232774	0.503259	0		MKLGIIOE_01576_gene	1211.53	-0.327074	1.26144	-0.259287	NA	NA	0		KKIIADKH_01571_gene	1320.78	-1.13085	0.0894725	-12.639	1.29e-36	2.41e-35	0		KAIKFGHD_01583_gene	602.814	-0.611282	0.162572	-3.76006	0.000169871	0.00124119	0
HAAAELCE_01605_gene	84.4924	0.248929	0.260393	0.955976	0.339084	0.541907	0		EEDFELNL_01584_gene	211.746	0.39818	0.320303	1.24313	0.213818	0.480931	0		MKLGIIOE_01577_gene	66.3088	-0.780489	1.48062	-0.527135	NA	NA	0		KKIIADKH_01572_gene	454.554	0.778692	0.141713	5.49484	3.91e-08	1.34e-07	0		KAIKFGHD_01584_gene	284.275	-0.0124674	0.17833	-0.069912	0.944264	0.973166	0
HAAAELCE_00158_gene	111.041	0.249393	0.263841	0.945238	0.344538	0.54588	0		EEDFELNL_00163_gene	685.002	0.794602	0.267581	2.96958	0.00298209	0.0370407	0		MKLGIIOE_00161_gene	839.84	3.39481	0.218564	15.5323	2.1e-54	1.71e-52	0		KKIIADKH_00157_gene	296.288	-0.444111	0.138024	-3.21763	0.00129253	0.002578	0		KAIKFGHD_00161_gene	50.3704	2.36419	0.807935	2.92622	0.0034311	0.0167799	0
HAAAELCE_01606_gene	335.742	-0.265742	0.204027	-1.30248	0.192751	0.375967	0		EEDFELNL_01585_gene	171.038	-0.0449263	0.281356	-0.159678	0.873135	0.948183	0		MKLGIIOE_01578_gene	1690.86	0.0123209	0.238917	0.0515699	0.958871	0.981158	0		KKIIADKH_01573_gene	117.926	0.574404	0.203261	2.82594	0.00471421	0.00859693	0		KAIKFGHD_01585_gene	843.967	-0.270224	0.156623	-1.72531	0.0844711	0.211869	0
HAAAELCE_01607_gene	205.136	-0.309476	0.213505	-1.4495	0.147197	0.310484	0		EEDFELNL_01586_gene	374.318	-0.107386	0.261639	-0.410435	0.681487	0.855005	0		MKLGIIOE_01579_gene	1890.51	0.16105	0.283871	0.567335	0.570487	0.741228	0		KKIIADKH_01574_gene	284.396	0.674311	0.171421	3.93367	8.37e-05	0.000196856	0		KAIKFGHD_01586_gene	37.5933	-0.437291	0.347059	-1.25999	0.207673	0.3996	0
HAAAELCE_01608_gene	289.026	-0.597346	0.217215	-2.75002	0.0059592	0.0280551	0		EEDFELNL_01587_gene	85.211	1.41929	0.413391	3.43329	0.000596295	0.0111408	0		MKLGIIOE_01580_gene	767.742	0.256932	0.281229	0.913603	0.360925	0.567279	0		KKIIADKH_01575_gene	87.7439	0.796161	0.248736	3.20083	0.00137031	0.00272479	0		KAIKFGHD_01587_gene	63.0836	-0.193551	0.293075	-0.660416	0.508987	0.700658	0
HAAAELCE_01609_gene	330.449	-0.715336	0.249589	-2.86606	0.00415617	0.0207809	0		EEDFELNL_01588_gene	269.039	0.259556	0.298699	0.868954	0.384872	0.641073	0		MKLGIIOE_01581_gene	1850.37	0.476821	0.174381	2.73436	0.00625018	0.029158	0		KKIIADKH_01576_gene	103.018	-0.0454155	0.223882	-0.202855	0.839249	0.871967	0		KAIKFGHD_01588_gene	65.8469	0.822356	0.288079	2.85462	0.00430886	0.0199791	0
HAAAELCE_01610_gene	135.521	-0.296083	0.291041	-1.01732	0.309	0.512216	0		EEDFELNL_01589_gene	134.383	0.158907	0.254098	0.625377	0.531724	0.755291	0		MKLGIIOE_01582_gene	2096.14	-0.123568	0.193071	-0.640016	0.522162	0.707112	0		KKIIADKH_01577_gene	104.135	-0.615462	0.208475	-2.95222	0.00315503	0.0059272	0		KAIKFGHD_01589_gene	34.8835	-0.0610126	0.364166	-0.167541	0.866944	0.926801	0
HAAAELCE_01611_gene	307.97	-0.810117	0.195461	-4.14464	3.4e-05	0.000347268	0		EEDFELNL_01590_gene	102.329	-1.36256	0.693411	-1.96502	0.0494122	0.230796	0		MKLGIIOE_01583_gene	169.846	-0.0656437	0.258234	-0.254202	0.799339	0.896222	0		KKIIADKH_01578_gene	1090.03	-3.66838	0.118602	-30.9303	4.68e-210	2.49e-207	0		KAIKFGHD_01590_gene	83.3573	-0.00669155	0.27022	-0.0247633	0.980244	0.992274	0
HAAAELCE_01612_gene	1.93741	-1.73757	1.51148	-1.14958	0.250316	NA	0		EEDFELNL_01592_gene	259.443	-0.477674	0.27358	-1.74601	0.0808087	0.294338	0		MKLGIIOE_01584_gene	391.641	0.525139	0.245249	2.14124	0.0322544	0.107104	0		KKIIADKH_01579_gene	14.8819	-3.24349	0.647436	-5.00974	5.45e-07	1.67e-06	0		KAIKFGHD_01591_gene	58.5422	-0.19608	0.290656	-0.674612	0.499922	0.695255	0
HAAAELCE_01613_gene	189.186	-0.965668	0.228272	-4.23034	2.33e-05	0.000248659	0		EEDFELNL_01593_gene	1373.94	-0.00028112	0.30994	-0.000907014	0.999276	0.999722	0		MKLGIIOE_01585_gene	1364.89	0.671524	0.182431	3.68097	0.00023235	0.00176745	0		KKIIADKH_01581_gene	4.28037	0.595978	1.13377	0.525661	0.599124	0.663025	0		KAIKFGHD_01592_gene	26.5323	0.321418	0.413066	0.778127	0.436494	0.640261	0
HAAAELCE_01614_gene	728.385	3.92079	0.274181	14.3	2.19e-46	4.16e-44	0		EEDFELNL_01594_gene	787.473	-0.241802	0.238068	-1.01569	0.309779	0.582167	0		MKLGIIOE_01586_gene	1276.68	0.169926	0.205113	0.828452	0.407415	0.609919	0		KKIIADKH_01582_gene	59.863	0.762879	0.274553	2.77862	0.00545901	0.0098508	0		KAIKFGHD_01593_gene	19.7973	0.0709011	0.455242	0.155744	0.876235	0.933012	0
HAAAELCE_01615_gene	1288.47	4.61028	0.242358	19.0226	1.11e-80	6.12e-78	0		EEDFELNL_01595_gene	526.458	0.137085	0.231227	0.59286	0.553275	0.773725	0		MKLGIIOE_01587_gene	788.139	0.124322	0.204328	0.608443	0.542894	0.721293	0		KKIIADKH_01583_gene	233.027	0.525116	0.223963	2.34466	0.0190445	0.0314737	0		KAIKFGHD_01594_gene	14.6764	0.238574	0.529045	0.450951	0.652025	0.802882	0
HAAAELCE_00159_gene	275.077	-0.194195	0.256818	-0.756158	0.449555	0.643842	0		EEDFELNL_00164_gene	572.399	0.509136	0.427816	1.19008	0.234014	0.504807	0		MKLGIIOE_00162_gene	831.247	3.512	0.232507	15.1049	1.5e-51	1.12e-49	0		KKIIADKH_00158_gene	1038.46	-0.682429	0.0953844	-7.15452	8.4e-13	4.24e-12	0		KAIKFGHD_00162_gene	108.289	2.35071	0.819695	2.86778	0.00413357	0.0193336	0
HAAAELCE_01616_gene	790.433	4.80105	0.269015	17.8468	3.06e-71	1.3e-68	0		EEDFELNL_01596_gene	2823.93	-0.511107	0.405735	-1.25971	0.207775	0.473646	0		MKLGIIOE_01588_gene	918.184	0.198071	0.207953	0.952482	0.340853	0.549707	0		KKIIADKH_01584_gene	193.37	0.0912345	0.187754	0.485925	0.627021	0.688299	0		KAIKFGHD_01595_gene	81.6931	-0.465693	0.264434	-1.7611	0.0782221	0.200551	0
HAAAELCE_01617_gene	88.9534	-0.221084	0.363414	-0.608351	0.542955	0.718955	0		EEDFELNL_01597_gene	352.786	-0.628844	0.412411	-1.5248	0.127309	0.374821	0		MKLGIIOE_01589_gene	2283.32	0.282634	0.211102	1.33885	0.18062	0.367329	0		KKIIADKH_01585_gene	99.7927	0.359185	0.214062	1.67795	0.0933573	0.131045	0		KAIKFGHD_01596_gene	33.8297	0.133535	0.369848	0.361053	0.71806	0.845855	0
HAAAELCE_01618_gene	45.6378	0.247027	0.367005	0.673089	0.500891	0.687448	0		EEDFELNL_01598_gene	2043.89	-1.39146	0.400298	-3.47606	0.000508847	0.00987737	0		MKLGIIOE_01590_gene	1535.12	0.545313	0.218161	2.49959	0.0124338	0.0503821	0		KKIIADKH_01586_gene	2852.74	-2.03029	0.107456	-18.8942	1.27e-79	9.67e-78	0		KAIKFGHD_01597_gene	23.0982	-0.116148	0.436712	-0.265961	0.790269	0.887759	0
HAAAELCE_01619_gene	39.7422	0.0114262	0.343652	0.0332494	0.973476	0.987247	0		EEDFELNL_01599_gene	1665.22	0.0252103	0.320522	0.0786538	0.937308	0.978454	0		MKLGIIOE_01591_gene	3608.26	0.648111	0.226692	2.859	0.00424982	0.0211337	0		KKIIADKH_01587_gene	952.38	-1.34735	0.128434	-10.4906	9.54e-26	1.11e-24	0		KAIKFGHD_01598_gene	308.3	0.561603	0.197083	2.84958	0.00437776	0.0202548	0
HAAAELCE_01620_gene	49.3872	0.0135702	0.331544	0.0409302	0.967352	0.984956	0		EEDFELNL_01600_gene	979.023	-0.195583	0.23759	-0.823194	0.410397	0.663039	0		MKLGIIOE_01592_gene	2207.62	0.691772	0.22057	3.13629	0.001711	0.0100369	0		KKIIADKH_01588_gene	7.31743	-1.37228	0.767112	-1.78889	0.0736329	0.106185	0		KAIKFGHD_01599_gene	176.356	-0.421703	0.203525	-2.07199	0.0382661	0.117607	0
HAAAELCE_01621_gene	41.9425	-0.914423	0.413527	-2.21128	0.0270167	0.0906577	0		EEDFELNL_01601_gene	380.682	-0.81621	0.333223	-2.44944	0.0143077	0.110817	0		MKLGIIOE_01593_gene	874.524	0.0584894	0.158671	0.36862	0.712411	0.839856	0		KKIIADKH_01589_gene	126.171	-0.0786399	0.195125	-0.403022	0.686932	0.742643	0		KAIKFGHD_01600_gene	34.3299	0.315858	0.353279	0.894076	0.371281	0.577384	0
HAAAELCE_01622_gene	35.3497	-0.489565	0.361215	-1.35533	0.175313	0.349927	0		EEDFELNL_01602_gene	4416.22	-1.19193	0.407129	-2.92764	0.00341544	0.0412799	0		MKLGIIOE_01594_gene	1945.62	0.0289864	0.147754	0.19618	0.844469	0.922487	0		KKIIADKH_01590_gene	90.1221	-0.918418	0.265384	-3.46072	0.000538736	0.00113692	0		KAIKFGHD_01601_gene	0	NA	NA	NA	NA	NA	0
HAAAELCE_01623_gene	14.7388	-1.04695	0.545578	-1.91898	0.0549873	0.154017	0		EEDFELNL_01603_gene	210.108	-0.104256	0.23362	-0.446264	0.655407	0.840585	0		MKLGIIOE_01595_gene	1934.94	1.49976	0.143154	10.4766	1.11e-25	4.89e-24	0		KKIIADKH_01591_gene	506.111	1.19064	0.11834	10.0611	8.2e-24	8.47e-23	0		KAIKFGHD_01603_gene	49.8065	-0.0263591	0.308382	-0.0854753	0.931884	0.965005	0
HAAAELCE_01624_gene	9.04235	-0.792569	0.741359	-1.06908	0.285036	0.486434	0		EEDFELNL_01604_gene	352.741	-0.14115	0.265738	-0.531164	0.595305	0.801541	0		MKLGIIOE_01596_gene	95.5347	0.020982	0.221684	0.0946483	0.924594	0.965865	0		KKIIADKH_01592_gene	16.8316	1.5429	0.554541	2.78231	0.00539742	0.00974266	0		KAIKFGHD_01604_gene	30.2952	0.778172	0.388776	2.00159	0.0453285	0.134356	0
HAAAELCE_01625_gene	83.8759	-1.20264	0.279378	-4.30473	1.67e-05	0.000185323	0		EEDFELNL_01605_gene	136.536	1.0797	0.662556	1.6296	0.103187	0.334498	0		MKLGIIOE_01597_gene	135.465	0.254808	0.199705	1.27592	0.201984	0.395558	0		KKIIADKH_01593_gene	51.133	0.5675	0.283454	2.00209	0.0452755	0.0688725	0		KAIKFGHD_01605_gene	47.9525	0.585213	0.314908	1.85836	0.0631173	0.171401	0
HAAAELCE_00160_gene	124.291	-0.403985	0.264714	-1.52612	0.126981	0.28182	0		EEDFELNL_00165_gene	58.0685	-0.336668	0.363423	-0.926379	0.354249	0.616396	0		MKLGIIOE_00163_gene	326.301	6.97673	0.431654	16.1628	9.23e-59	8.16e-57	0		KKIIADKH_00159_gene	751.187	-0.504902	0.112266	-4.49738	6.88e-06	1.85e-05	0		KAIKFGHD_00163_gene	15.0288	2.04528	1.5637	1.30797	0.190884	0.379204	0
HAAAELCE_01626_gene	75.2721	-1.19419	0.276197	-4.32369	1.53e-05	0.000173395	0		EEDFELNL_01606_gene	450.22	0.611512	0.392671	1.55731	0.119396	0.358349	0		MKLGIIOE_01598_gene	124.329	0.388423	0.241989	1.60513	0.108466	0.262371	0		KKIIADKH_01594_gene	72.435	0.163616	0.241564	0.677319	0.498203	0.56821	0		KAIKFGHD_01606_gene	43.7799	0.821672	0.335247	2.45094	0.0142483	0.0533256	0
HAAAELCE_01627_gene	103.276	0.359291	0.250485	1.43438	0.151463	0.315511	0		EEDFELNL_01607_gene	65.8521	-0.839127	0.351222	-2.38916	0.0168869	0.123727	0		MKLGIIOE_01599_gene	399.1	0.292116	0.179001	1.63192	0.102697	0.252651	0		KKIIADKH_01595_gene	15.8082	0.647566	0.539887	1.19945	0.230355	0.292543	0		KAIKFGHD_01607_gene	24.7114	0.513611	0.422358	1.21606	0.223963	0.41775	0
HAAAELCE_01628_gene	58.9422	-0.497339	0.346442	-1.43556	0.151127	0.315227	0		EEDFELNL_01608_gene	44.56	0.323425	0.352416	0.917737	0.358757	0.619194	0		MKLGIIOE_01600_gene	169.243	0.50037	0.195608	2.55803	0.0105268	0.0443475	0		KKIIADKH_01596_gene	83.1507	0.479019	0.245908	1.94796	0.0514195	0.0770568	0		KAIKFGHD_01608_gene	128.862	0.0563591	0.232695	0.242202	0.808624	0.89896	0
HAAAELCE_01629_gene	0.891107	-2.15806	2.12333	-1.01636	0.309459	NA	0		EEDFELNL_01609_gene	15.924	-0.308413	0.661336	-0.466348	0.640966	NA	0		MKLGIIOE_01601_gene	324.005	-0.107307	0.188154	-0.570316	0.568463	0.739911	0		KKIIADKH_01597_gene	39.7812	1.20464	0.367605	3.27699	0.00104921	0.00212456	0		KAIKFGHD_01609_gene	41.1679	0.53705	0.336938	1.59391	0.110955	0.259057	0
HAAAELCE_01630_gene	34.9127	-1.59218	0.573568	-2.77592	0.00550454	0.0263074	0		EEDFELNL_01610_gene	3.18029	-0.289767	1.21466	-0.238558	0.811448	NA	0		MKLGIIOE_01602_gene	111.869	-1.01038	0.281687	-3.58689	0.00033464	0.00244402	0		KKIIADKH_01598_gene	16.0331	1.65824	0.550146	3.01417	0.00257683	0.00490393	0		KAIKFGHD_01610_gene	12.0584	0.140256	0.696288	0.201434	0.840359	0.911788	0
HAAAELCE_01631_gene	64.5934	-0.718968	0.429876	-1.6725	0.0944259	0.22831	0		EEDFELNL_01611_gene	5.81999	-0.0550798	0.785345	-0.0701345	0.944087	NA	0		MKLGIIOE_01603_gene	50.4254	-0.233963	0.274412	-0.852597	0.393883	0.597518	0		KKIIADKH_01599_gene	48.8578	0.889309	0.294532	3.0194	0.00253277	0.00483423	0		KAIKFGHD_01611_gene	41.8564	-0.00250992	0.331655	-0.00756788	0.993962	0.997863	0
HAAAELCE_01632_gene	310.831	-0.00786097	0.24079	-0.0326466	0.973956	0.987467	0		EEDFELNL_01612_gene	3.31726	0.461741	1.18154	0.390797	0.695948	NA	0		MKLGIIOE_01604_gene	277.976	0.127015	0.184862	0.687079	0.492033	0.684273	0		KKIIADKH_01600_gene	121.932	0.559622	0.199048	2.8115	0.00493114	0.00896181	0		KAIKFGHD_01612_gene	52.6457	-0.288232	0.304478	-0.946644	0.34382	0.550241	0
HAAAELCE_01633_gene	549.263	0.346128	0.182437	1.89724	0.0577958	0.159676	0		EEDFELNL_01613_gene	16.538	0.504	0.548489	0.918889	0.358154	NA	0		MKLGIIOE_01605_gene	55.2234	1.23712	0.311714	3.96876	7.22e-05	0.00061943	0		KKIIADKH_01601_gene	115.795	1.01972	0.217113	4.6967	2.64e-06	7.44e-06	0		KAIKFGHD_01613_gene	39.6288	0.648595	0.334092	1.94137	0.0522136	0.148341	0
HAAAELCE_01634_gene	2507.35	1.66628	0.200244	8.32126	8.7e-17	4.49e-15	0		EEDFELNL_01614_gene	0.691229	-0.520986	2.93918	-0.177256	0.859308	NA	0		MKLGIIOE_01606_gene	265.693	0.450857	0.175873	2.56353	0.0103613	0.0439392	0		KKIIADKH_01602_gene	1211.69	0.483776	0.113254	4.2716	1.94e-05	4.92e-05	0		KAIKFGHD_01614_gene	1.46968	-0.643256	1.73086	-0.371639	0.710162	0.841709	0
HAAAELCE_01635_gene	41.7467	-0.492592	0.348695	-1.41267	0.157752	0.324679	0		EEDFELNL_01615_gene	21.8032	-0.119248	0.476664	-0.250171	0.802455	NA	0		MKLGIIOE_01607_gene	354.577	0.0785242	0.180007	0.436229	0.66267	0.806881	0		KKIIADKH_01603_gene	587.461	-0.845772	0.140101	-6.03686	1.57e-09	6.09e-09	0		KAIKFGHD_01615_gene	33.5277	-0.611733	0.385377	-1.58736	0.11243	0.261221	0
HAAAELCE_00161_gene	145.194	-0.244856	0.287532	-0.851577	0.394449	0.592963	0		EEDFELNL_00166_gene	682.468	-1.12875	0.239351	-4.71587	2.41e-06	0.00011481	0		MKLGIIOE_00164_gene	3183.58	6.64395	0.249719	26.6057	5.83e-156	1.42e-153	0		KKIIADKH_00160_gene	46.875	-0.3156	0.300436	-1.05047	0.2935	0.36144	0		KAIKFGHD_00164_gene	21.9865	-0.62971	0.455763	-1.38166	0.167076	0.347521	0
HAAAELCE_01636_gene	34.155	-0.378334	0.411708	-0.918936	0.358129	0.559862	0		EEDFELNL_01616_gene	4.80778	0.692575	0.847512	0.817186	0.413822	NA	0		MKLGIIOE_01608_gene	79.4033	0.389415	0.258081	1.50888	0.131328	0.297929	0		KKIIADKH_01604_gene	240.781	-2.05808	0.154861	-13.2899	2.65e-40	5.87e-39	0		KAIKFGHD_01617_gene	36.7593	1.07434	0.358622	2.99575	0.00273775	0.0139622	0
HAAAELCE_01637_gene	872.149	-0.27611	0.194289	-1.42113	0.155278	0.320784	0		EEDFELNL_01617_gene	135.094	0.397705	0.283078	1.40493	0.160042	0.41674	0		MKLGIIOE_01609_gene	132.254	0.336517	0.233977	1.43825	0.150363	0.326796	0		KKIIADKH_01605_gene	470.316	-2.79603	0.130664	-21.3987	1.37e-101	1.44e-99	0		KAIKFGHD_01618_gene	53.0358	-0.218292	0.301211	-0.724715	0.468627	0.669088	0
HAAAELCE_01638_gene	517.852	3.63339	0.408703	8.89005	6.11e-19	3.88e-17	0		EEDFELNL_01618_gene	34.4719	-0.0802866	0.361317	-0.222206	0.824154	0.927518	0		MKLGIIOE_01610_gene	141.085	0.511521	0.201756	2.53534	0.0112337	0.0465227	0		KKIIADKH_01606_gene	201.561	-0.196139	0.166725	-1.17642	0.239427	0.302449	0		KAIKFGHD_01619_gene	1.64599	0.0358834	1.47443	0.0243371	0.980584	0.992384	0
HAAAELCE_01639_gene	260.576	-0.208815	0.276276	-0.75582	0.449757	0.643842	0		EEDFELNL_01619_gene	15.0324	1.08462	0.598904	1.81101	0.0701393	NA	0		MKLGIIOE_01611_gene	74.1588	0.0560878	0.270979	0.206982	0.836024	0.917446	0		KKIIADKH_01607_gene	2435.45	-0.897107	0.102436	-8.75775	1.99e-18	1.5e-17	0		KAIKFGHD_01620_gene	157.422	0.851282	0.218046	3.90415	9.46e-05	0.000753827	0
HAAAELCE_01640_gene	944.641	-1.35439	0.289999	-4.67033	3.01e-06	4.12e-05	0		EEDFELNL_01620_gene	23.9896	-0.208783	0.615202	-0.339374	0.734328	NA	0		MKLGIIOE_01612_gene	190.062	0.0550171	0.194688	0.282591	0.777491	0.883661	0		KKIIADKH_01608_gene	194.945	-0.929092	0.183542	-5.06201	4.15e-07	1.28e-06	0		KAIKFGHD_01621_gene	3.75603	0.750803	1.0257	0.73199	0.464175	0.666624	0
HAAAELCE_01641_gene	111.286	-0.0441934	0.264165	-0.167295	0.867138	0.927996	0		EEDFELNL_01621_gene	152.16	0.0454353	0.241929	0.187804	0.85103	0.93753	0		MKLGIIOE_01613_gene	11.3766	-0.285728	0.657936	-0.434279	0.664086	0.807223	0		KKIIADKH_01609_gene	966.893	-0.971311	0.121685	-7.98214	1.44e-15	8.96e-15	0		KAIKFGHD_01622_gene	8.75893	0.916372	0.696315	1.31603	0.188164	0.376065	0
HAAAELCE_01642_gene	58.0912	-0.519524	0.302843	-1.71549	0.0862556	0.214957	0		EEDFELNL_01622_gene	177.287	0.420623	0.304495	1.38138	0.167162	0.42654	0		MKLGIIOE_01614_gene	64.9536	0.00214108	0.257177	0.00832528	0.993357	0.996942	0		KKIIADKH_01610_gene	3468.14	-1.41229	0.0872954	-16.1782	7.18e-59	3.09e-57	0		KAIKFGHD_01623_gene	0.813038	-0.985624	2.1669	-0.454855	0.649213	NA	0
HAAAELCE_01643_gene	2.75751	0.806689	1.48557	0.543015	0.587119	0.751774	0		EEDFELNL_01623_gene	212.679	-0.0980598	0.24226	-0.404771	0.685646	0.856807	0		MKLGIIOE_01615_gene	7.44909	0.529778	0.687053	0.771088	0.440655	0.641282	0		KKIIADKH_01611_gene	182.958	-1.27337	0.179581	-7.09078	1.33e-12	6.61e-12	0		KAIKFGHD_01624_gene	45.0318	0.030545	0.328935	0.0928604	0.926014	0.962364	0
HAAAELCE_01644_gene	39.8285	0.380437	0.366421	1.03825	0.299154	0.501923	0		EEDFELNL_01624_gene	101.67	-0.0184809	0.257109	-0.0718795	0.942698	0.979159	0		MKLGIIOE_01616_gene	59.294	0.069075	0.271239	0.254665	0.798982	0.896222	0		KKIIADKH_01612_gene	292.267	-1.14391	0.154194	-7.41864	1.18e-13	6.4e-13	0		KAIKFGHD_01625_gene	62.8022	-0.295801	0.275817	-1.07245	0.283516	0.486595	0
HAAAELCE_01645_gene	286.328	-1.07794	0.238615	-4.51749	6.26e-06	7.83e-05	0		EEDFELNL_01625_gene	73.2598	0.225279	0.351554	0.640811	0.521646	0.74802	0		MKLGIIOE_01617_gene	112.794	-0.639545	0.216064	-2.95998	0.00307661	0.0162115	0		KKIIADKH_01613_gene	702.923	-1.02796	0.124655	-8.2464	1.63e-16	1.09e-15	0		KAIKFGHD_01626_gene	12.6701	-0.878591	0.624114	-1.40774	0.159208	0.336045	0
HAAAELCE_00016_gene	130.091	1.27718	0.324414	3.93689	8.25e-05	0.000747747	0		EEDFELNL_00021_gene	83.9046	-0.131439	0.395997	-0.331918	0.739951	0.883291	0		MKLGIIOE_00016_gene	3.47082	-0.483533	0.968201	-0.499414	0.617488	NA	0		KKIIADKH_00016_gene	39.6049	-0.877272	0.345059	-2.54238	0.01101	0.0189724	0		KAIKFGHD_00016_gene	22.745	-0.240021	0.467705	-0.513188	0.60782	0.774952	0
HAAAELCE_00162_gene	325.301	0.294784	0.249189	1.18298	0.236819	0.433148	0		EEDFELNL_00167_gene	254.594	-1.15327	0.35554	-3.24372	0.00117979	0.0183686	0		MKLGIIOE_00165_gene	1565.1	6.84361	0.24034	28.4747	2.41e-178	7.28e-176	0		KKIIADKH_00161_gene	199.234	0.474745	0.16298	2.91289	0.00358096	0.00666744	0		KAIKFGHD_00165_gene	7.78127	-0.408599	0.704112	-0.580305	0.561709	0.740372	0
HAAAELCE_01646_gene	49.984	-1.2264	0.378461	-3.24049	0.00119322	0.00747627	0		EEDFELNL_01626_gene	120.509	-0.0521537	0.285014	-0.182986	0.854809	0.939452	0		MKLGIIOE_01618_gene	3.12829	1.38873	1.08795	1.27647	0.201788	NA	0		KKIIADKH_01614_gene	6630.64	-1.83514	0.0826325	-22.2085	2.84e-109	3.14e-107	0		KAIKFGHD_01627_gene	10.3086	0.585444	0.637375	0.918524	0.358344	0.566059	0
HAAAELCE_01647_gene	436.628	0.46187	0.317786	1.4534	0.146112	0.308783	0		EEDFELNL_01627_gene	774.057	1.24004	0.356295	3.48038	0.000500707	0.00981278	0		MKLGIIOE_01619_gene	61.4017	-0.170694	0.274049	-0.622858	0.533378	0.71525	0		KKIIADKH_01615_gene	1605.28	-1.49196	0.109677	-13.6033	3.83e-42	9.29e-41	0		KAIKFGHD_01628_gene	42.2131	-0.0496941	0.323778	-0.153482	0.878018	0.933277	0
HAAAELCE_01648_gene	394.898	0.587802	0.395884	1.48478	0.137601	0.297283	0		EEDFELNL_01628_gene	180.124	-0.17319	0.284719	-0.608284	0.542999	0.764221	0		MKLGIIOE_01620_gene	666.033	0.426785	0.152717	2.79462	0.00519607	0.0248974	0		KKIIADKH_01616_gene	956.182	-1.09893	0.113631	-9.67109	4e-22	3.78e-21	0		KAIKFGHD_01631_gene	32.1383	0.200573	0.368477	0.54433	0.586215	0.75845	0
HAAAELCE_01649_gene	996.053	-0.0834816	0.204635	-0.407953	0.683308	0.821756	0		EEDFELNL_01629_gene	153.28	-0.342194	0.275867	-1.24043	0.214817	0.482036	0		MKLGIIOE_01621_gene	146.715	0.785508	0.208558	3.76638	0.000165629	0.00131452	0		KKIIADKH_01617_gene	8393.3	-1.22339	0.0784405	-15.5964	7.7e-55	2.83e-53	0		KAIKFGHD_01632_gene	47.9544	0.110966	0.332366	0.333866	0.738481	0.855363	0
HAAAELCE_01650_gene	91.5072	-0.402968	0.326877	-1.23278	0.217657	0.40844	0		EEDFELNL_01630_gene	36.8742	-0.0836668	0.374749	-0.223261	0.823333	0.927226	0		MKLGIIOE_01622_gene	543.076	1.01418	0.177319	5.71949	1.07e-08	1.76e-07	0		KKIIADKH_01618_gene	36.3637	-1.77619	0.354522	-5.01009	5.44e-07	1.67e-06	0		KAIKFGHD_01633_gene	290.427	0.594611	0.197729	3.0072	0.00263666	0.0134626	0
HAAAELCE_01651_gene	335.667	0.393443	0.192739	2.04133	0.041218	0.124936	0		EEDFELNL_01631_gene	150.313	-0.413567	0.306837	-1.34784	0.177711	0.438074	0		MKLGIIOE_01623_gene	376.852	0.847506	0.18715	4.52848	5.94e-06	6.4e-05	0		KKIIADKH_01619_gene	164.578	-0.261171	0.198866	-1.3133	0.189081	0.245889	0		KAIKFGHD_01634_gene	1235.27	0.719527	0.155326	4.63238	3.61e-06	4.19e-05	0
HAAAELCE_01652_gene	250.048	-0.784824	0.232354	-3.37771	0.000730927	0.00499965	0		EEDFELNL_01632_gene	13.8119	-0.719962	0.618606	-1.16384	0.244487	NA	0		MKLGIIOE_01624_gene	376.555	0.686833	0.171565	4.00333	6.25e-05	0.000544588	0		KKIIADKH_01620_gene	961.389	-0.0330308	0.0988799	-0.33405	0.738342	0.787888	0		KAIKFGHD_01635_gene	86.0787	1.63178	0.305925	5.33391	9.61e-08	1.54e-06	0
HAAAELCE_01654_gene	239.222	-0.737827	0.25036	-2.94706	0.00320806	0.0168012	0		EEDFELNL_01633_gene	424.717	-0.478146	0.24525	-1.94963	0.0512205	0.23532	0		MKLGIIOE_01625_gene	138.098	0.213338	0.230981	0.923616	0.355686	0.563014	0		KKIIADKH_01621_gene	209.669	-0.473688	0.166076	-2.85223	0.00434136	0.00798167	0		KAIKFGHD_01636_gene	70.6448	1.36593	0.309658	4.4111	1.03e-05	0.000108649	0
HAAAELCE_01655_gene	83.3684	-0.571527	0.269464	-2.12097	0.0339241	0.107508	0		EEDFELNL_01635_gene	1753.07	0.142554	0.184853	0.771177	0.440602	0.68749	0		MKLGIIOE_01626_gene	102.343	0.0159824	0.220452	0.0724985	0.942205	0.972987	0		KKIIADKH_01622_gene	490.735	-1.03001	0.124898	-8.24681	1.63e-16	1.09e-15	0		KAIKFGHD_01637_gene	167.448	-0.139929	0.209864	-0.666758	0.504927	0.697518	0
HAAAELCE_01656_gene	147.835	-0.815792	0.231205	-3.52844	0.000418019	0.00305624	0		EEDFELNL_01636_gene	455.947	-0.817031	0.267037	-3.05962	0.00221617	0.0296315	0		MKLGIIOE_01627_gene	72.8749	-0.368042	0.254532	-1.44596	0.148189	0.324046	0		KKIIADKH_01623_gene	68.8329	-1.12558	0.283723	-3.96716	7.27e-05	0.000172043	0		KAIKFGHD_01638_gene	61.4048	0.751575	0.300272	2.50298	0.0123152	0.0471606	0
HAAAELCE_00163_gene	527.034	0.456737	0.24557	1.8599	0.0628994	0.170509	0		EEDFELNL_00168_gene	782.385	-1.42408	0.348723	-4.08371	4.43e-05	0.00142981	0		MKLGIIOE_00166_gene	3253.26	6.92295	0.241814	28.6293	2.9e-180	1.06e-177	0		KKIIADKH_00162_gene	4597.32	1.32025	0.0874426	15.0985	1.66e-51	5.48e-50	0		KAIKFGHD_00166_gene	21.2127	-0.00908712	0.448134	-0.0202777	0.983822	0.993551	0
HAAAELCE_01657_gene	167.307	-0.624401	0.236021	-2.64553	0.00815633	0.0358178	0		EEDFELNL_01637_gene	349.343	-0.970116	0.294994	-3.2886	0.00100687	0.0163822	0		MKLGIIOE_01628_gene	46.3898	-0.818266	0.320627	-2.55208	0.0107083	0.044856	0		KKIIADKH_01624_gene	341.972	-1.54484	0.139572	-11.0684	1.79e-28	2.37e-27	0		KAIKFGHD_01639_gene	51.4698	1.29893	0.335106	3.87619	0.000106107	0.000828928	0
HAAAELCE_01658_gene	584.423	-0.761453	0.178148	-4.27427	1.92e-05	0.000208377	0		EEDFELNL_01638_gene	37.9971	0.228396	0.413713	0.552064	0.580905	0.794381	0		MKLGIIOE_01629_gene	36.1479	0.205741	0.373642	0.550637	0.581883	0.748824	0		KKIIADKH_01625_gene	46.8596	-0.677292	0.309505	-2.18831	0.0286474	0.0453829	0		KAIKFGHD_01640_gene	49.3971	0.73335	0.313384	2.3401	0.0192785	0.0680914	0
HAAAELCE_01659_gene	497.517	-0.989052	0.213518	-4.63217	3.62e-06	4.85e-05	0		EEDFELNL_01639_gene	60.8742	0.402153	0.313036	1.28469	0.198901	0.462109	0		MKLGIIOE_01630_gene	73.7266	-0.180597	0.244942	-0.737304	0.460937	0.659123	0		KKIIADKH_01626_gene	453.458	-0.994802	0.129099	-7.70575	1.3e-14	7.61e-14	0		KAIKFGHD_01641_gene	93.5914	1.56979	0.291389	5.38726	7.15e-08	1.19e-06	0
HAAAELCE_01661_gene	35.8135	-1.03256	0.38989	-2.64833	0.00808903	0.0356072	0		EEDFELNL_01640_gene	20.4253	0.608461	0.458095	1.32824	0.184098	NA	0		MKLGIIOE_01631_gene	33.5485	-0.384416	0.333143	-1.15391	0.248539	0.452667	0		KKIIADKH_01627_gene	351.223	-1.23642	0.145883	-8.47541	2.34e-17	1.65e-16	0		KAIKFGHD_01642_gene	52.8967	1.43477	0.332692	4.31261	1.61e-05	0.000157625	0
HAAAELCE_01662_gene	48.4548	-0.384064	0.332569	-1.15484	0.248156	0.445181	0		EEDFELNL_01641_gene	29.6151	0.276343	0.499544	0.553191	0.580132	0.794229	0		MKLGIIOE_01632_gene	45.1058	-0.774889	0.311682	-2.48615	0.0129133	0.0518861	0		KKIIADKH_01628_gene	306.824	-0.895779	0.138829	-6.45241	1.1e-10	4.69e-10	0		KAIKFGHD_01643_gene	100.47	1.38491	0.260913	5.30795	1.11e-07	1.75e-06	0
HAAAELCE_01663_gene	39.049	-0.268888	0.383622	-0.700919	0.483354	0.672238	0		EEDFELNL_01643_gene	423.669	-1.65793	0.851531	-1.94699	NA	NA	0		MKLGIIOE_01633_gene	385.069	0.289153	0.151136	1.91319	0.0557237	0.161775	0		KKIIADKH_01629_gene	1116.91	-1.17838	0.103394	-11.397	4.33e-30	6.18e-29	0		KAIKFGHD_01644_gene	163.419	0.268345	0.200215	1.34028	0.180154	0.364815	0
HAAAELCE_01664_gene	73.2066	-0.249325	0.296708	-0.840305	0.400737	0.598342	0		EEDFELNL_01644_gene	55.0154	-1.17911	0.860518	-1.37023	0.170614	0.430036	0		MKLGIIOE_01634_gene	166.803	0.217838	0.200158	1.08833	0.27645	0.484402	0		KKIIADKH_01630_gene	2319.06	-1.17035	0.175098	-6.68398	2.33e-11	1.05e-10	0		KAIKFGHD_01645_gene	194.958	0.51961	0.199517	2.60434	0.00920513	0.0372812	0
HAAAELCE_01665_gene	10.4623	-1.15453	0.70829	-1.63003	0.103095	0.243461	0		EEDFELNL_01645_gene	49.3076	-2.38216	1.01384	-2.34964	NA	NA	0		MKLGIIOE_01635_gene	177.888	-0.259385	0.185967	-1.39479	0.163079	0.344927	0		KKIIADKH_01631_gene	21.013	-1.5315	0.436575	-3.508	0.000451492	0.000961824	0		KAIKFGHD_01646_gene	267.402	1.2888	0.186702	6.90299	5.09e-12	1.58e-10	0
HAAAELCE_01666_gene	44.5647	-0.834123	0.341127	-2.44519	0.0144774	0.0562784	0		EEDFELNL_01646_gene	276.303	-2.08836	1.40236	-1.48918	NA	NA	0		MKLGIIOE_01636_gene	181.941	0.135382	0.185952	0.728045	0.466586	0.664604	0		KKIIADKH_01632_gene	149.76	-1.52289	0.189386	-8.0412	8.9e-16	5.66e-15	0		KAIKFGHD_01647_gene	101.546	1.7419	0.25863	6.73508	1.64e-11	4.68e-10	0
HAAAELCE_01667_gene	0.324761	1.67951	4.03056	0.416694	0.676902	NA	0		EEDFELNL_01647_gene	216.839	-1.72485	0.932433	-1.84984	NA	NA	0		MKLGIIOE_01637_gene	76.5555	-1.5712	0.282356	-5.56462	2.63e-08	4.09e-07	0		KKIIADKH_01633_gene	321.637	-1.18779	0.149849	-7.92657	2.25e-15	1.38e-14	0		KAIKFGHD_01648_gene	74.2635	1.50667	0.283685	5.31105	1.09e-07	1.73e-06	0
HAAAELCE_00164_gene	900.409	0.501456	0.180931	2.77153	0.0055794	0.0265502	0		EEDFELNL_00169_gene	336.4	0.438876	0.23095	1.90031	0.057393	0.252304	0		MKLGIIOE_00167_gene	2245.34	7.44071	0.248741	29.9135	1.32e-196	5.62e-194	0		KKIIADKH_00163_gene	1120.33	0.443872	0.0997901	4.44805	8.67e-06	2.3e-05	0		KAIKFGHD_00167_gene	20.5715	-0.86783	0.476156	-1.82257	0.0683679	0.18247	0
HAAAELCE_01668_gene	6.56322	-0.108566	0.746079	-0.145515	0.884304	0.939254	0		EEDFELNL_01648_gene	512.078	0.0488919	0.264537	0.18482	0.85337	0.938704	0		MKLGIIOE_01638_gene	113.09	0.054177	0.236295	0.229278	0.818653	0.907118	0		KKIIADKH_01634_gene	25.9019	1.07402	0.456835	2.35101	0.0187225	0.0310291	0		KAIKFGHD_01649_gene	210.292	-0.219266	0.188677	-1.16213	0.245184	0.444461	0
HAAAELCE_01669_gene	42.449	-0.508875	0.334444	-1.52156	0.12812	0.283343	0		EEDFELNL_01649_gene	164.501	0.0172395	0.234872	0.0733998	0.941488	0.979159	0		MKLGIIOE_01639_gene	95.9003	0.262361	0.231819	1.13175	0.257739	0.462523	0		KKIIADKH_01635_gene	20.7925	0.85454	0.459437	1.85997	0.0628895	0.0922379	0		KAIKFGHD_01650_gene	48.7732	0.570347	0.317855	1.79437	0.0727548	0.190504	0
HAAAELCE_01670_gene	485.288	-0.431817	0.219126	-1.97063	0.0487662	0.141455	0		EEDFELNL_01650_gene	20.112	0.206171	0.464391	0.443961	0.657071	NA	0		MKLGIIOE_01640_gene	226.011	-0.217454	0.177168	-1.22739	0.219676	0.417296	0		KKIIADKH_01636_gene	39.8095	-0.531352	0.321619	-1.65212	0.098511	0.137586	0		KAIKFGHD_01651_gene	66.6829	0.163764	0.297151	0.551112	0.581557	0.75402	0
HAAAELCE_01671_gene	41.5157	0.101933	0.360749	0.282558	0.777516	0.879305	0		EEDFELNL_01651_gene	25.0555	-0.0614849	0.552089	-0.111368	0.911325	NA	0		MKLGIIOE_01641_gene	968.333	-0.344827	0.148305	-2.32512	0.0200657	0.0745864	0		KKIIADKH_01637_gene	48.9742	0.160822	0.303631	0.529664	0.596345	0.660698	0		KAIKFGHD_01652_gene	263.766	0.13036	0.187702	0.694504	0.487366	0.684567	0
HAAAELCE_01672_gene	54.3347	-0.538695	0.348241	-1.5469	0.121886	0.273168	0		EEDFELNL_01652_gene	12.7108	-0.0285281	0.632118	-0.045131	0.964003	NA	0		MKLGIIOE_01642_gene	1074.79	0.270601	0.161185	1.67882	0.0931875	0.23699	0		KKIIADKH_01638_gene	208.039	-0.0372449	0.167624	-0.222192	0.824164	0.861251	0		KAIKFGHD_01653_gene	40.9891	-0.650359	0.34008	-1.91237	0.0558285	0.155587	0
HAAAELCE_01673_gene	106.385	-0.732818	0.259863	-2.82002	0.00480204	0.023437	0		EEDFELNL_01653_gene	13.8607	-0.405853	0.553119	-0.733754	0.463099	NA	0		MKLGIIOE_01643_gene	2487.66	0.38361	0.16189	2.36957	0.0178086	0.0674832	0		KKIIADKH_01639_gene	15.9113	0.18535	0.569259	0.325598	0.744728	0.79369	0		KAIKFGHD_01654_gene	194.519	-0.183579	0.200545	-0.915403	0.35998	0.566627	0
HAAAELCE_01674_gene	68.7906	-0.969453	0.303072	-3.19876	0.0013802	0.00847466	0		EEDFELNL_01654_gene	7.84056	-0.129743	0.695921	-0.186434	0.852105	NA	0		MKLGIIOE_01644_gene	0.526994	-1.00693	2.68117	-0.375558	0.707246	NA	0		KKIIADKH_01640_gene	376.719	0.618529	0.134906	4.58488	4.54e-06	1.24e-05	0		KAIKFGHD_01655_gene	33.8056	0.585096	0.374602	1.56191	0.118308	0.27237	0
HAAAELCE_01675_gene	171.609	-0.987378	0.216889	-4.55247	5.3e-06	6.74e-05	0		EEDFELNL_01655_gene	11.119	0.603893	0.747046	0.808375	0.418875	NA	0		MKLGIIOE_01645_gene	288.455	0.394038	0.203129	1.93984	0.0523988	0.1542	0		KKIIADKH_01641_gene	300.222	-0.198957	0.142499	-1.3962	0.162654	0.215108	0		KAIKFGHD_01656_gene	44.5001	-0.220862	0.321537	-0.686894	0.492149	0.688599	0
HAAAELCE_01676_gene	341.462	-1.04317	0.249707	-4.17759	2.95e-05	0.000304542	0		EEDFELNL_01656_gene	89.5147	-0.304323	0.461815	-0.658971	0.509914	0.741466	0		MKLGIIOE_01646_gene	50.8128	0.0825149	0.290847	0.283706	0.776636	0.883249	0		KKIIADKH_01642_gene	221.676	0.247433	0.18216	1.35833	0.174359	0.228983	0		KAIKFGHD_01657_gene	38.1357	-0.157774	0.38265	-0.41232	0.680105	0.824469	0
HAAAELCE_01677_gene	97.3677	-0.854107	0.260605	-3.2774	0.00104769	0.00668585	0		EEDFELNL_01657_gene	47.7431	0.0852694	0.336358	0.253508	0.799876	0.917229	0		MKLGIIOE_01647_gene	1212.94	0.319054	0.171445	1.86098	0.0627477	0.175413	0		KKIIADKH_01643_gene	166.293	-0.799887	0.187073	-4.2758	1.9e-05	4.83e-05	0		KAIKFGHD_01658_gene	39.1977	-0.279552	0.352842	-0.792287	0.428194	0.634158	0
HAAAELCE_00165_gene	617.472	-0.282839	0.205807	-1.37429	0.169351	0.341673	0		EEDFELNL_00170_gene	457.053	0.433937	0.227816	1.90477	0.05681	0.250884	0		MKLGIIOE_00168_gene	6311.48	7.3381	0.208592	35.1792	4.16e-271	5.33e-268	0		KKIIADKH_00164_gene	480.536	0.414172	0.124554	3.32526	0.000883375	0.00181005	0		KAIKFGHD_00168_gene	200.324	-0.680249	0.197286	-3.44804	0.000564668	0.00355111	0
HAAAELCE_01678_gene	162.034	-0.587388	0.309145	-1.90004	0.0574281	0.158975	0		EEDFELNL_01658_gene	10.8491	-0.517471	0.943474	-0.548474	0.583366	NA	0		MKLGIIOE_01648_gene	31.8761	-0.618621	0.369162	-1.67574	0.0937889	0.237773	0		KKIIADKH_01644_gene	597.461	-0.957786	0.116021	-8.25532	1.52e-16	1.02e-15	0		KAIKFGHD_01659_gene	16.4987	0.479142	0.526301	0.910396	0.362614	0.568648	0
HAAAELCE_01679_gene	138.805	-0.0437921	0.234276	-0.186926	0.851719	0.920958	0		EEDFELNL_01659_gene	32.4987	-0.445354	0.487624	-0.913314	0.361077	0.620853	0		MKLGIIOE_01649_gene	152.851	-0.0972606	0.196938	-0.493863	0.621403	0.774818	0		KKIIADKH_01645_gene	446.359	0.679074	0.148963	4.55868	5.15e-06	1.4e-05	0		KAIKFGHD_01660_gene	4.66863	-0.657404	0.907578	-0.72435	0.468851	0.669185	0
HAAAELCE_01680_gene	382.317	-0.92017	0.203692	-4.51745	6.26e-06	7.83e-05	0		EEDFELNL_01660_gene	49.1051	-0.342641	0.383634	-0.893145	0.37178	0.630507	0		MKLGIIOE_01650_gene	181.886	0.0555633	0.207004	0.268417	0.788378	0.890116	0		KKIIADKH_01646_gene	890.042	-0.929974	0.149701	-6.21222	5.22e-10	2.1e-09	0		KAIKFGHD_01661_gene	124.066	0.629568	0.300865	2.09252	0.0363918	0.113227	0
HAAAELCE_01681_gene	89.6418	-0.220721	0.273573	-0.80681	0.419776	0.616847	0		EEDFELNL_01661_gene	62.2394	0.520704	0.437519	1.19013	0.233996	0.504807	0		MKLGIIOE_01651_gene	185.997	-0.14403	0.181337	-0.794268	0.42704	0.628244	0		KKIIADKH_01647_gene	255.241	0.631235	0.16438	3.8401	0.000122986	0.000284022	0		KAIKFGHD_01662_gene	23.3319	0.376428	0.430425	0.874549	0.381819	0.588227	0
HAAAELCE_01682_gene	118.229	-0.607206	0.24201	-2.50901	0.0121071	0.0488174	0		EEDFELNL_01662_gene	4.74511	-0.031848	0.891222	-0.0357352	0.971494	NA	0		MKLGIIOE_01652_gene	165.816	-0.124975	0.188521	-0.662923	0.50738	0.695055	0		KKIIADKH_01648_gene	83.2583	0.570985	0.231454	2.46695	0.0136271	0.0231771	0		KAIKFGHD_01663_gene	12.9702	0.228455	0.625199	0.365412	0.714804	0.843874	0
HAAAELCE_01683_gene	79.0758	-0.232735	0.297406	-0.782549	0.433892	0.629576	0		EEDFELNL_01663_gene	63.6757	0.0310861	0.313318	0.0992159	0.920967	0.972231	0		MKLGIIOE_01653_gene	203.409	-0.108236	0.22225	-0.487002	0.626257	0.778191	0		KKIIADKH_01649_gene	112.234	0.508763	0.22329	2.27849	0.0226974	0.0368651	0		KAIKFGHD_01664_gene	63.141	0.431411	0.289822	1.48854	0.136609	0.301397	0
HAAAELCE_01684_gene	21.1669	-0.697617	0.515125	-1.35427	0.175651	0.350038	0		EEDFELNL_01664_gene	2489.44	3.0503	0.308222	9.89645	4.31e-23	1.07e-20	0		MKLGIIOE_01654_gene	132.769	-0.120803	0.22447	-0.538171	0.590459	0.754114	0		KKIIADKH_01650_gene	144.344	-0.405713	0.17478	-2.32127	0.0202722	0.0332585	0		KAIKFGHD_01665_gene	861.358	0.564778	0.211109	2.67529	0.00746635	0.0316435	0
HAAAELCE_01685_gene	124.574	-0.320012	0.279995	-1.14292	0.253072	0.450632	0		EEDFELNL_01665_gene	331.753	0.330193	0.241749	1.36585	0.171986	0.431552	0		MKLGIIOE_01655_gene	2517.58	0.507748	0.189916	2.67354	0.00750543	0.0340233	0		KKIIADKH_01651_gene	111.139	0.0358475	0.207046	0.173138	0.862543	0.890544	0		KAIKFGHD_01666_gene	884.148	0.846527	0.167695	5.04803	4.46e-07	6.24e-06	0
HAAAELCE_01686_gene	33.7992	-0.48574	0.463239	-1.04857	0.294375	0.497078	0		EEDFELNL_01666_gene	474.279	0.255044	0.252231	1.01115	0.311943	0.584417	0		MKLGIIOE_01656_gene	14.537	-1.17709	0.601666	-1.95639	0.0504196	0.150236	0		KKIIADKH_01652_gene	152.175	0.339677	0.177305	1.91578	0.055393	0.0825044	0		KAIKFGHD_01667_gene	43.8342	-0.318317	0.344399	-0.924269	0.355346	0.563431	0
HAAAELCE_01687_gene	33.3904	0.0382113	0.401008	0.0952881	0.924086	0.96027	0		EEDFELNL_01667_gene	143.415	0.419123	0.375565	1.11598	0.26443	0.537747	0		MKLGIIOE_01657_gene	0	NA	NA	NA	NA	NA	0		KKIIADKH_01653_gene	274.37	0.466626	0.154727	3.0158	0.00256306	0.00488408	0		KAIKFGHD_01668_gene	56.1601	0.0294473	0.31616	0.0931404	0.925792	0.962364	0
HAAAELCE_00166_gene	6.90724	0.656851	0.891408	0.736869	0.461202	0.651942	0		EEDFELNL_00172_gene	32.6973	0.274119	0.573182	0.47824	0.632479	0.825545	0		MKLGIIOE_00169_gene	308.072	6.55317	0.389656	16.8178	1.81e-63	1.75e-61	0		KKIIADKH_00165_gene	556.638	-0.272243	0.115767	-2.35164	0.0186908	0.0309942	0		KAIKFGHD_00169_gene	9.90133	-0.745018	0.639182	-1.16558	0.243785	0.443047	0
HAAAELCE_01688_gene	264.027	-0.275882	0.243694	-1.13209	0.257598	0.455751	0		EEDFELNL_01668_gene	114.158	-0.355479	0.393876	-0.902515	0.366783	0.626535	0		MKLGIIOE_01658_gene	307.193	-0.684605	0.182041	-3.76073	0.000169421	0.0013384	0		KKIIADKH_01654_gene	289.171	1.08084	0.138667	7.7945	6.47e-15	3.86e-14	0		KAIKFGHD_01669_gene	134.413	0.107176	0.233253	0.459482	0.645888	0.798485	0
HAAAELCE_01689_gene	132.675	-0.215111	0.241797	-0.889636	0.373661	0.572874	0		EEDFELNL_01669_gene	119.774	-0.269796	0.316209	-0.85322	0.393537	0.647801	0		MKLGIIOE_01659_gene	448.369	0.580849	0.157772	3.68158	0.000231796	0.00176585	0		KKIIADKH_01655_gene	1366.31	0.899083	0.095574	9.40719	5.1e-21	4.49e-20	0		KAIKFGHD_01671_gene	0	NA	NA	NA	NA	NA	0
HAAAELCE_01690_gene	165.4	-0.425396	0.216961	-1.9607	0.0499141	0.143279	0		EEDFELNL_01670_gene	34.6513	-0.279516	0.576683	-0.484696	0.627892	0.822993	0		MKLGIIOE_01660_gene	106.505	0.108692	0.210285	0.516878	0.605241	0.764815	0		KKIIADKH_01656_gene	36.1573	-0.563567	0.333456	-1.69008	0.0910121	0.128276	0		KAIKFGHD_01672_gene	19.9662	-0.534507	0.451011	-1.18513	0.235965	0.432687	0
HAAAELCE_01691_gene	127.351	-0.363084	0.315585	-1.15051	0.249934	0.446917	0		EEDFELNL_01671_gene	1553.62	0.0367552	0.608476	0.0604054	0.951833	0.983868	0		MKLGIIOE_01661_gene	303.024	0.885284	0.263446	3.3604	0.00077829	0.005051	0		KKIIADKH_01657_gene	428.714	0.0366378	0.127179	0.28808	0.773285	0.819646	0		KAIKFGHD_01673_gene	14.4663	-0.493799	0.533437	-0.925693	0.354606	0.562904	0
HAAAELCE_01692_gene	483.157	0.216067	0.19592	1.10283	0.2701	0.468313	0		EEDFELNL_01672_gene	5.90323	0.407854	0.802948	0.507946	0.611491	NA	0		MKLGIIOE_01662_gene	319.882	0.424423	0.171166	2.4796	0.013153	0.052725	0		KKIIADKH_01658_gene	127.28	0.00390711	0.193745	0.0201663	0.983911	0.988641	0		KAIKFGHD_01674_gene	28.4572	-0.425299	0.379125	-1.12179	0.261951	0.46408	0
HAAAELCE_01693_gene	209.316	0.348249	0.288575	1.20679	0.227514	0.420588	0		EEDFELNL_01673_gene	188.57	0.356077	0.390032	0.912942	0.361273	0.620908	0		MKLGIIOE_01663_gene	518.413	-0.318955	0.148683	-2.1452	0.0319365	0.106393	0		KKIIADKH_01659_gene	476.786	0.0886511	0.136521	0.649358	0.516107	0.585548	0		KAIKFGHD_01675_gene	158.178	-0.475928	0.207167	-2.29731	0.0216008	0.0748957	0
HAAAELCE_01694_gene	329.037	-0.213072	0.225082	-0.946642	0.343821	0.545789	0		EEDFELNL_01674_gene	26.8006	-0.304937	0.470504	-0.648107	0.516916	NA	0		MKLGIIOE_01664_gene	392.65	-0.188754	0.173067	-1.09064	0.27543	0.483606	0		KKIIADKH_01660_gene	269.391	0.0993175	0.139327	0.712838	0.475946	0.547628	0		KAIKFGHD_01676_gene	29.8843	-0.291059	0.407268	-0.714662	0.474818	0.675678	0
HAAAELCE_01695_gene	79.8976	-0.0839365	0.331623	-0.253108	0.800185	0.891427	0		EEDFELNL_01675_gene	79.2643	0.432068	0.339155	1.27396	0.202679	0.467239	0		MKLGIIOE_01665_gene	56.3995	0.449112	0.289323	1.55229	0.120594	0.281817	0		KKIIADKH_01661_gene	845.896	1.04777	0.142984	7.32786	2.34e-13	1.23e-12	0		KAIKFGHD_01677_gene	87.4816	0.518535	0.293321	1.76781	0.0770932	0.198874	0
HAAAELCE_01696_gene	444.436	-0.403273	0.182518	-2.20949	0.0271404	0.0909071	0		EEDFELNL_01676_gene	19.4097	1.28266	0.578219	2.21829	0.026535	NA	0		MKLGIIOE_01666_gene	28.9864	-1.216	0.457611	-2.65727	0.0078777	0.0352776	0		KKIIADKH_01662_gene	1001.36	-0.163928	0.108764	-1.50719	0.131763	0.178201	0		KAIKFGHD_01678_gene	164.224	-0.298085	0.197681	-1.5079	0.131579	0.29347	0
HAAAELCE_01697_gene	173.769	-0.367125	0.25352	-1.44811	0.147586	0.310589	0		EEDFELNL_01677_gene	39.1333	-0.129311	0.455722	-0.28375	0.776602	0.902639	0		MKLGIIOE_01667_gene	135.854	-0.149213	0.243811	-0.612003	0.540536	0.720099	0		KKIIADKH_01663_gene	4.09682	0.0713553	1.03924	0.0686614	0.945259	0.958859	0		KAIKFGHD_01679_gene	325.795	-0.537013	0.173146	-3.1015	0.00192542	0.0103098	0
HAAAELCE_00167_gene	6.83608	-2.06939	0.902594	-2.29272	0.0218644	0.0770699	0		EEDFELNL_00174_gene	4.13065	-0.0990085	1.00657	-0.0983618	0.921645	NA	0		MKLGIIOE_00170_gene	3006.67	7.14731	0.239124	29.8896	2.69e-196	1.06e-193	0		KKIIADKH_00166_gene	578.326	-0.4226	0.108318	-3.90146	9.56e-05	0.000223366	0		KAIKFGHD_00170_gene	15.575	0.356221	0.554792	0.64208	0.520821	0.709369	0
HAAAELCE_01698_gene	39.9553	0.289678	0.420016	0.689684	0.490393	0.67865	0		EEDFELNL_01678_gene	54.5521	-0.0696563	0.362547	-0.19213	0.84764	0.936799	0		MKLGIIOE_01668_gene	659.472	0.0412594	0.164761	0.25042	0.802262	0.897295	0		KKIIADKH_01664_gene	260.001	-0.152412	0.160473	-0.949768	0.34223	0.412835	0		KAIKFGHD_01680_gene	46.7929	0.457444	0.310431	1.47358	0.140595	0.307033	0
HAAAELCE_01699_gene	60.1216	0.183372	0.345764	0.530339	0.595877	0.757889	0		EEDFELNL_01679_gene	169.985	-0.0952163	0.244899	-0.388798	0.697426	0.863883	0		MKLGIIOE_01669_gene	107.246	0.368773	0.219413	1.68073	0.0928163	0.236163	0		KKIIADKH_01665_gene	146.524	-0.0635884	0.182756	-0.347941	0.727885	0.778006	0		KAIKFGHD_01681_gene	142.988	-0.14093	0.210159	-0.670589	0.502483	0.696332	0
HAAAELCE_01700_gene	122.949	-0.150074	0.271236	-0.553298	0.580059	0.746494	0		EEDFELNL_01680_gene	7.09838	-0.366569	0.802965	-0.456519	0.648016	NA	0		MKLGIIOE_01670_gene	166.842	0.00513083	0.197643	0.0259601	0.979289	0.991081	0		KKIIADKH_01666_gene	2729.07	-0.313648	0.0808969	-3.87713	0.000105694	0.000246129	0		KAIKFGHD_01682_gene	121.213	1.34027	0.247566	5.4138	6.17e-08	1.04e-06	0
HAAAELCE_01701_gene	90.1564	0.183137	0.288826	0.634075	0.526032	0.706152	0		EEDFELNL_01681_gene	3.02249	0.837279	1.05143	0.796325	0.425843	NA	0		MKLGIIOE_01671_gene	227.061	-0.09455	0.192717	-0.490615	0.623699	0.776802	0		KKIIADKH_01667_gene	365.212	-1.03505	0.139964	-7.39513	1.41e-13	7.59e-13	0		KAIKFGHD_01683_gene	149.786	0.888901	0.215528	4.1243	3.72e-05	0.000329525	0
HAAAELCE_01702_gene	100.384	-0.227785	0.302591	-0.752782	0.451581	0.64506	0		EEDFELNL_01682_gene	29.0714	0.438848	0.450603	0.973913	0.3301	0.596121	0		MKLGIIOE_01672_gene	69.4521	-0.239085	0.257166	-0.929693	0.35253	0.559746	0		KKIIADKH_01668_gene	1046.91	0.597206	0.10277	5.81112	6.21e-09	2.28e-08	0		KAIKFGHD_01684_gene	72.5232	0.405478	0.268769	1.50865	0.131389	0.29347	0
HAAAELCE_01703_gene	41.2385	-0.515255	0.352783	-1.46054	0.14414	0.306213	0		EEDFELNL_01683_gene	86.9896	0.460949	0.315737	1.45991	0.144314	0.396399	0		MKLGIIOE_01673_gene	181.289	0.173023	0.188076	0.919967	0.35759	0.564314	0		KKIIADKH_01669_gene	943.158	-1.21142	0.10037	-12.0695	1.53e-33	2.5e-32	0		KAIKFGHD_01685_gene	225.724	0.75382	0.192331	3.91939	8.88e-05	0.000714358	0
HAAAELCE_01704_gene	4.83363	-0.848223	0.949007	-0.8938	0.371429	0.570944	0		EEDFELNL_01684_gene	96.0418	0.614198	0.312994	1.96233	0.0497242	0.231349	0		MKLGIIOE_01674_gene	210.159	0.483771	0.207717	2.32899	0.0198597	0.0739975	0		KKIIADKH_01670_gene	1625.5	2.07979	0.116807	17.8053	6.43e-71	3.96e-69	0		KAIKFGHD_01686_gene	64.0566	-0.414509	0.271937	-1.52428	0.127439	0.288435	0
HAAAELCE_01705_gene	46.688	0.182375	0.362558	0.503023	0.614948	0.77113	0		EEDFELNL_01685_gene	51.0779	0.632179	0.422027	1.49796	0.134144	0.384837	0		MKLGIIOE_01675_gene	273.919	0.157602	0.176929	0.890762	0.373057	0.578718	0		KKIIADKH_01671_gene	785.552	1.21186	0.116555	10.3973	2.55e-25	2.89e-24	0		KAIKFGHD_01687_gene	21.7781	0.985568	0.461331	2.13636	0.0326503	0.104272	0
HAAAELCE_01706_gene	168.135	0.00766249	0.243896	0.0314171	0.974937	0.987945	0		EEDFELNL_01686_gene	25.0918	0.626092	0.753031	0.83143	0.405731	NA	0		MKLGIIOE_01676_gene	39.1453	0.156775	0.332667	0.471267	0.63745	0.787709	0		KKIIADKH_01672_gene	190.089	0.370045	0.168767	2.19264	0.0283336	0.0449345	0		KAIKFGHD_01688_gene	30.4448	1.23906	0.405258	3.05747	0.00223211	0.0116893	0
HAAAELCE_01707_gene	217.613	-0.703504	0.236151	-2.97904	0.0028915	0.0155136	0		EEDFELNL_01687_gene	14.4446	1.17916	0.798142	1.47739	0.139572	NA	0		MKLGIIOE_01677_gene	63.0842	0.400442	0.260679	1.53615	0.124502	0.287274	0		KKIIADKH_01673_gene	178.519	-1.0184	0.169908	-5.99387	2.05e-09	7.85e-09	0		KAIKFGHD_01689_gene	20.9813	-0.259951	0.436383	-0.595695	0.551379	0.732383	0
HAAAELCE_00168_gene	3.88079	0.0346218	1.08188	0.0320016	0.974471	0.987712	0		EEDFELNL_00175_gene	211.439	-0.169742	0.593529	-0.285987	0.774888	0.90183	0		MKLGIIOE_00171_gene	5381.09	7.93869	0.25075	31.6598	5.56e-220	3.17e-217	0		KKIIADKH_00167_gene	230.117	-1.16191	0.150822	-7.70387	1.32e-14	7.72e-14	0		KAIKFGHD_00171_gene	51.2314	-0.803253	0.299719	-2.68002	0.00736184	0.0312933	0
HAAAELCE_01708_gene	75.5124	-0.0565337	0.286585	-0.197267	0.843619	0.915853	0		EEDFELNL_01688_gene	27.4758	0.230005	0.515558	0.446129	0.655504	NA	0		MKLGIIOE_01678_gene	805.269	0.254274	0.168871	1.50573	0.132138	0.298972	0		KKIIADKH_01674_gene	416.077	-1.49751	0.159354	-9.3974	5.59e-21	4.92e-20	0		KAIKFGHD_01690_gene	2.9962	2.75972	1.39952	1.9719	0.0486207	0.141571	0
HAAAELCE_01709_gene	22.228	-0.325389	0.451536	-0.720627	0.471139	0.661639	0		EEDFELNL_01689_gene	48.6802	0.556879	0.452591	1.23042	0.218538	0.486316	0		MKLGIIOE_01679_gene	2008.99	0.144651	0.151156	0.95697	0.338582	0.547261	0		KKIIADKH_01675_gene	249.056	-1.64858	0.16418	-10.0413	1e-23	1.03e-22	0		KAIKFGHD_01691_gene	6.08188	0.291677	0.847563	0.344136	0.730744	0.851906	0
HAAAELCE_01710_gene	12.6553	0.522859	0.569679	0.917813	0.358717	0.559988	0		EEDFELNL_01690_gene	308.038	0.317641	0.264107	1.2027	0.229094	0.498463	0		MKLGIIOE_01680_gene	94.2024	0.501813	0.233536	2.14876	0.0316535	0.105587	0		KKIIADKH_01676_gene	342.992	-0.387742	0.146818	-2.64097	0.00826696	0.0145062	0		KAIKFGHD_01692_gene	6.56208	0.794906	0.786046	1.01127	0.311886	0.515484	0
HAAAELCE_01711_gene	58.2555	0.215409	0.294304	0.731926	0.464213	0.655025	0		EEDFELNL_01691_gene	198.19	-1.77454	0.526765	-3.36875	0.000755106	0.013383	0		MKLGIIOE_01681_gene	31.8658	0.933526	0.389883	2.39437	0.0166488	0.0636055	0		KKIIADKH_01677_gene	752.629	-2.00768	0.117285	-17.1179	1.09e-65	5.86e-64	0		KAIKFGHD_01693_gene	103.638	0.821745	0.256965	3.19789	0.00138438	0.00775142	0
HAAAELCE_01712_gene	110.114	-0.275672	0.340261	-0.810176	0.417839	0.61561	0		EEDFELNL_01692_gene	28.3876	-0.0373946	0.633409	-0.059037	0.952923	0.984207	0		MKLGIIOE_01682_gene	70.1238	-0.477561	0.244765	-1.9511	0.0510452	0.151102	0		KKIIADKH_01678_gene	1430.7	0.280535	0.0905386	3.09852	0.00194491	0.00377751	0		KAIKFGHD_01694_gene	34.9245	-0.332625	0.349746	-0.951048	0.34158	0.548635	0
HAAAELCE_01713_gene	204.371	0.203961	0.265638	0.767815	0.442597	0.636691	0		EEDFELNL_01693_gene	315.033	0.610536	0.276515	2.20797	0.0272466	0.164877	0		MKLGIIOE_01683_gene	38.6293	0.107966	0.342531	0.3152	0.75261	0.865392	0		KKIIADKH_01679_gene	429.35	0.482018	0.124413	3.87432	0.000106923	0.000248892	0		KAIKFGHD_01695_gene	0.36713	-0.517848	3.2563	-0.15903	0.873645	NA	0
HAAAELCE_01714_gene	214.521	0.3352	0.212752	1.57554	0.115132	0.262965	0		EEDFELNL_01694_gene	45.3945	-0.239302	0.426873	-0.560594	0.575075	0.790023	0		MKLGIIOE_01684_gene	0.783221	1.74298	2.36634	0.736574	0.461381	NA	0		KKIIADKH_01680_gene	1405.64	-0.937327	0.0932452	-10.0523	8.98e-24	9.25e-23	0		KAIKFGHD_01696_gene	6.1631	-0.974777	0.787566	-1.23771	0.215824	0.409165	0
HAAAELCE_01715_gene	133.534	-0.275473	0.237187	-1.16142	0.245472	0.441946	0		EEDFELNL_01695_gene	131.01	-0.471256	0.366277	-1.28661	0.19823	0.46091	0		MKLGIIOE_01685_gene	0.678322	-2.93479	2.36208	-1.24246	0.214068	NA	0		KKIIADKH_01681_gene	253.298	0.627572	0.156998	3.99733	6.41e-05	0.000152954	0		KAIKFGHD_01697_gene	84.6373	-0.432605	0.256696	-1.68528	0.0919344	0.224804	0
HAAAELCE_01716_gene	78.9592	-4.27066	0.68574	-6.2278	4.73e-10	1.31e-08	0		EEDFELNL_01696_gene	89.9221	-0.200487	0.395997	-0.506284	0.612657	0.811807	0		MKLGIIOE_01686_gene	59.4407	0.438821	0.276773	1.58549	0.112856	0.270042	0		KKIIADKH_01682_gene	1917.58	-0.674329	0.099148	-6.80124	1.04e-11	4.79e-11	0		KAIKFGHD_01698_gene	53.791	0.0665753	0.335836	0.198238	0.842859	0.912232	0
HAAAELCE_01717_gene	106.035	-4.33317	1.00203	-4.32438	1.53e-05	0.00017338	0		EEDFELNL_01697_gene	300.978	0.416133	0.344423	1.2082	0.22697	0.497021	0		MKLGIIOE_01687_gene	47.7559	0.0476975	0.294663	0.161871	0.871407	0.93643	0		KKIIADKH_01684_gene	191.011	1.1222	0.209285	5.36209	8.23e-08	2.72e-07	0		KAIKFGHD_01699_gene	29.1566	1.21802	0.401133	3.03644	0.00239393	0.0123855	0
HAAAELCE_00169_gene	358.706	0.422324	0.23211	1.8195	0.0688354	0.182415	0		EEDFELNL_00176_gene	154.727	0.692217	0.49115	1.40938	0.158723	0.415201	0		MKLGIIOE_00172_gene	7703.12	7.89579	0.21015	37.5722	0	0	0		KKIIADKH_00168_gene	179.455	-0.815416	0.165491	-4.92724	8.34e-07	2.51e-06	0		KAIKFGHD_00172_gene	7.93839	-0.285976	0.724005	-0.394992	0.692849	0.831121	0
HAAAELCE_01718_gene	143.944	-2.87106	0.565967	-5.07284	3.92e-07	6.5e-06	0		EEDFELNL_01698_gene	705.608	0.35796	0.251601	1.42273	0.154815	0.410277	0		MKLGIIOE_01688_gene	37.4835	-0.13175	0.329899	-0.399366	0.689624	0.822256	0		KKIIADKH_01685_gene	1069.91	1.47247	0.117982	12.4805	9.54e-36	1.72e-34	0		KAIKFGHD_01700_gene	12.2672	-1.17588	0.595931	-1.97318	0.0484747	0.141242	0
HAAAELCE_01719_gene	229.191	-0.255084	0.226716	-1.12512	0.260536	0.458743	0		EEDFELNL_01699_gene	417.733	1.08185	0.664012	1.62927	0.103256	0.334498	0		MKLGIIOE_01689_gene	4.12478	-0.94412	0.960771	-0.982669	0.32577	NA	0		KKIIADKH_01686_gene	583.596	3.93633	0.158081	24.9007	7.31e-137	1.34e-134	0		KAIKFGHD_01701_gene	158.569	0.861993	0.228388	3.77425	0.00016049	0.00118271	0
HAAAELCE_01720_gene	1073.3	0.337893	0.313632	1.07735	0.281322	0.481668	0		EEDFELNL_01700_gene	185.503	2.08988	0.33633	6.21378	5.17e-10	5.13e-08	0		MKLGIIOE_01690_gene	12.5498	0.376359	0.558663	0.673679	0.500515	0.690194	0		KKIIADKH_01687_gene	15.3656	3.30416	0.698578	4.72984	2.25e-06	6.38e-06	0		KAIKFGHD_01702_gene	24.8028	0.425689	0.419907	1.01377	0.310692	0.515004	0
HAAAELCE_01721_gene	327.113	-0.0282862	0.205973	-0.13733	0.89077	0.942867	0		EEDFELNL_01701_gene	31.5037	2.24934	0.572606	3.92825	8.56e-05	0.00247534	0		MKLGIIOE_01691_gene	14.3237	0.0616886	0.521536	0.118283	0.905844	0.955185	0		KKIIADKH_01688_gene	16.3617	1.91912	0.605445	3.16976	0.00152563	0.00301113	0		KAIKFGHD_01703_gene	355.632	-0.601938	0.176129	-3.41759	0.000631784	0.0039045	0
HAAAELCE_01722_gene	0.648481	1.2983	2.9191	0.444761	0.656493	NA	0		EEDFELNL_01702_gene	115.298	0.251828	0.306498	0.821628	0.411288	0.663388	0		MKLGIIOE_01692_gene	21.582	0.460281	0.404666	1.13743	0.255357	0.459697	0		KKIIADKH_01689_gene	131.036	1.45907	0.213651	6.82924	8.54e-12	3.97e-11	0		KAIKFGHD_01704_gene	130.386	-0.199646	0.230993	-0.864297	0.387425	0.594301	0
HAAAELCE_01723_gene	86.9869	0.357787	0.273523	1.30807	0.190851	0.373713	0		EEDFELNL_01703_gene	103.478	0.0160585	0.305135	0.0526276	0.958029	0.986104	0		MKLGIIOE_01693_gene	19.595	0.858079	0.466151	1.84077	0.0656545	0.180779	0		KKIIADKH_01690_gene	142.642	1.31291	0.185828	7.06518	1.6e-12	7.9e-12	0		KAIKFGHD_01705_gene	39.0355	-0.0371034	0.347246	-0.10685	0.914908	0.956383	0
HAAAELCE_01724_gene	67.3279	0.668274	0.31622	2.11332	0.0345733	0.109238	0		EEDFELNL_01704_gene	763.844	-0.253144	0.277949	-0.910757	0.362423	0.621931	0		MKLGIIOE_01694_gene	66.2149	0.258779	0.27459	0.942422	0.345977	0.55484	0		KKIIADKH_01691_gene	274.254	-0.168662	0.160116	-1.05338	0.292169	0.36018	0		KAIKFGHD_01706_gene	55.8526	0.379635	0.304631	1.24621	0.212687	0.405429	0
HAAAELCE_01725_gene	5.11089	-1.83163	1.21115	-1.5123	0.130458	0.28759	0		EEDFELNL_01705_gene	255.601	-0.791102	0.3629	-2.17994	0.0292617	0.17174	0		MKLGIIOE_01695_gene	143.813	-0.287973	0.22446	-1.28296	0.199506	0.392505	0		KKIIADKH_01692_gene	44.9584	-0.480369	0.299976	-1.60136	0.109298	0.150816	0		KAIKFGHD_01707_gene	17.4105	1.35658	0.536055	2.53068	0.0113842	0.0443478	0
HAAAELCE_01726_gene	8.43933	-1.19893	0.781975	-1.53321	0.125225	0.278727	0		EEDFELNL_01706_gene	1128.86	0.470052	0.216752	2.16862	0.0301117	0.174671	0		MKLGIIOE_01696_gene	554.299	0.0656713	0.157303	0.417482	0.676326	0.815026	0		KKIIADKH_01693_gene	72.2033	-0.168893	0.2428	-0.695604	0.486677	0.557352	0		KAIKFGHD_01708_gene	4.15313	0.441962	1.10634	0.399481	0.689539	0.829379	0
HAAAELCE_01727_gene	122.135	0.0571528	0.257011	0.222375	0.824022	0.906638	0		EEDFELNL_01707_gene	482.452	0.552369	0.250337	2.2065	0.0273492	0.165052	0		MKLGIIOE_01697_gene	101.339	-0.371433	0.221755	-1.67497	0.0939394	0.237773	0		KKIIADKH_01694_gene	131.537	-0.234029	0.191027	-1.22511	0.220534	0.281537	0		KAIKFGHD_01709_gene	68.9091	-0.348682	0.270174	-1.29058	0.196849	0.386769	0
HAAAELCE_00170_gene	7.98166	-0.962846	0.685805	-1.40397	0.160329	0.328636	0		EEDFELNL_00177_gene	73.7136	0.794647	0.416168	1.90944	0.0562054	0.24958	0		MKLGIIOE_00173_gene	1853.54	7.90726	0.28798	27.4577	5.62e-166	1.52e-163	0		KKIIADKH_00169_gene	228.569	-1.11418	0.170715	-6.52655	6.73e-11	2.9e-10	0		KAIKFGHD_00173_gene	44.0034	0.0271318	0.318005	0.0853187	0.932008	0.965005	0
HAAAELCE_01728_gene	118.436	-0.103392	0.248166	-0.416623	0.676954	0.817558	0		EEDFELNL_01708_gene	120.669	0.296506	0.303992	0.975374	0.329375	0.596039	0		MKLGIIOE_01698_gene	73.1348	-0.437569	0.243845	-1.79446	0.0727403	0.194543	0		KKIIADKH_01695_gene	272.897	0.142671	0.195214	0.730842	0.464876	0.536473	0		KAIKFGHD_01710_gene	12.5345	-0.037473	0.551853	-0.0679039	0.945862	0.974001	0
HAAAELCE_01729_gene	39.8522	-0.000696194	0.410904	-0.0016943	0.998648	0.99901	0		EEDFELNL_01709_gene	23.4154	-0.316944	0.505016	-0.627592	0.530271	NA	0		MKLGIIOE_01699_gene	76.7601	-0.858484	0.257543	-3.33336	0.00085803	0.00548518	0		KKIIADKH_01696_gene	315.911	-1.09296	0.135998	-8.03654	9.24e-16	5.87e-15	0		KAIKFGHD_01711_gene	109.213	-0.461867	0.232208	-1.98902	0.0466987	0.136942	0
HAAAELCE_01730_gene	35.4047	-0.732656	0.434242	-1.68721	0.0915636	0.223543	0		EEDFELNL_01710_gene	26.9491	-0.808824	0.468237	-1.72738	0.0840995	NA	0		MKLGIIOE_01700_gene	246.605	0.259365	0.169679	1.52857	0.126372	0.290022	0		KKIIADKH_01697_gene	179.82	-1.24479	0.163351	-7.62033	2.53e-14	1.44e-13	0		KAIKFGHD_01712_gene	129.48	1.16181	0.228091	5.0936	3.51e-07	5.04e-06	0
HAAAELCE_01731_gene	791.848	-0.738636	0.230399	-3.2059	0.00134642	0.00829492	0		EEDFELNL_01711_gene	77.26	-0.459004	0.307234	-1.49399	0.135179	0.385971	0		MKLGIIOE_01701_gene	197.833	-0.597669	0.242521	-2.4644	0.0137243	0.0542687	0		KKIIADKH_01698_gene	61.9921	-0.388263	0.255265	-1.52102	0.128254	0.173913	0		KAIKFGHD_01713_gene	63.6147	0.992846	0.288491	3.44152	0.00057846	0.00362721	0
HAAAELCE_01732_gene	15.1225	-0.46106	0.533056	-0.864938	0.387073	0.585542	0		EEDFELNL_01712_gene	148340	-0.529044	0.351268	-1.5061	0.132042	0.381985	0		MKLGIIOE_01702_gene	34.2276	-0.842832	0.34134	-2.46919	0.0135421	0.053697	0		KKIIADKH_01699_gene	192.13	0.908769	0.169584	5.35881	8.38e-08	2.77e-07	0		KAIKFGHD_01714_gene	400.988	-0.499201	0.189217	-2.63825	0.00833352	0.0346678	0
HAAAELCE_01733_gene	31.2836	0.415331	0.381726	1.08803	0.27658	0.47591	0		EEDFELNL_01713_gene	325.713	-0.437386	0.286376	-1.52731	0.126683	0.373716	0		MKLGIIOE_01703_gene	97.1358	-0.447985	0.263148	-1.70241	0.0886793	0.228932	0		KKIIADKH_01700_gene	258.58	1.11695	0.152189	7.33926	2.15e-13	1.13e-12	0		KAIKFGHD_01715_gene	106.104	0.357841	0.284866	1.25617	0.209053	0.401356	0
HAAAELCE_01734_gene	8.95262	-1.80418	0.704878	-2.55957	0.0104803	0.0436614	0		EEDFELNL_01714_gene	835.657	-0.053117	0.393839	-0.13487	0.892715	0.959857	0		MKLGIIOE_01704_gene	39.0905	-0.379086	0.326398	-1.16142	0.24547	0.448193	0		KKIIADKH_01701_gene	388.535	-1.18108	0.130951	-9.01923	1.89e-19	1.51e-18	0		KAIKFGHD_01716_gene	10.3505	0.254197	0.614041	0.413974	0.678893	0.823698	0
HAAAELCE_01735_gene	207.103	-0.524155	0.213949	-2.4499	0.0142895	0.055827	0		EEDFELNL_01715_gene	729.256	-0.447907	0.279467	-1.60272	0.108997	0.344496	0		MKLGIIOE_01705_gene	711.427	0.00102227	0.200501	0.00509858	0.995932	0.998268	0		KKIIADKH_01702_gene	434.244	-0.297506	0.133121	-2.23486	0.0254263	0.0406988	0		KAIKFGHD_01717_gene	221.37	1.37454	0.204025	6.73713	1.62e-11	4.65e-10	0
HAAAELCE_01736_gene	75.538	-0.817345	0.281201	-2.90663	0.00365348	0.0186733	0		EEDFELNL_01716_gene	1700.17	-0.348551	0.246904	-1.41169	0.158041	0.414653	0		MKLGIIOE_01706_gene	140.473	1.89677	0.221317	8.57038	1.03e-17	3.39e-16	0		KKIIADKH_01703_gene	203.118	-0.524059	0.167596	-3.12693	0.00176645	0.0034538	0		KAIKFGHD_01718_gene	548.373	1.62082	0.184883	8.76672	1.84e-18	1.25e-16	0
HAAAELCE_01737_gene	581.604	-0.117577	0.275916	-0.426133	0.670011	0.812669	0		EEDFELNL_01717_gene	589.735	-0.185927	0.281683	-0.660059	0.509216	0.741381	0		MKLGIIOE_01707_gene	62.4705	1.70522	0.302911	5.62943	1.81e-08	2.86e-07	0		KKIIADKH_01704_gene	145.936	-1.34809	0.182789	-7.37514	1.64e-13	8.74e-13	0		KAIKFGHD_01719_gene	980.689	1.01887	0.178501	5.70793	1.14e-08	2.17e-07	0
HAAAELCE_00171_gene	74.6853	-0.100128	0.27011	-0.370694	0.710865	0.840057	0		EEDFELNL_00178_gene	94.8782	0.197476	0.334693	0.590022	0.555176	0.774551	0		IadI	2148.86	8.0609	0.283018	28.4819	1.96e-178	6.29e-176	1		KKIIADKH_00170_gene	1891.11	-0.0458238	0.123871	-0.369932	0.711433	0.763909	0		KAIKFGHD_00174_gene	25.154	-0.414011	0.410202	-1.00929	0.312837	0.516657	0
HAAAELCE_01738_gene	59.7888	-0.0337922	0.301444	-0.112101	0.910743	0.953129	0		EEDFELNL_01718_gene	1469.44	-0.216329	0.22647	-0.955221	0.339466	0.603395	0		MKLGIIOE_01708_gene	88.4577	2.03277	0.266161	7.63736	2.22e-14	5.83e-13	0		KKIIADKH_01705_gene	1935.36	-1.86619	0.0973156	-19.1767	5.79e-82	4.84e-80	0		KAIKFGHD_01720_gene	861.488	0.694419	0.160869	4.31667	1.58e-05	0.000155111	0
HAAAELCE_01739_gene	83.1704	-0.347295	0.265954	-1.30585	0.191604	0.374788	0		EEDFELNL_01719_gene	2488.11	-0.310577	0.229505	-1.35325	0.175976	0.436821	0		MKLGIIOE_01709_gene	37.0848	1.66494	0.347768	4.78751	1.69e-06	2e-05	0		KKIIADKH_01706_gene	485.478	-0.0775011	0.131581	-0.588998	0.555862	0.622209	0		KAIKFGHD_01721_gene	36.2926	1.60739	0.379299	4.2378	2.26e-05	0.000210921	0
HAAAELCE_01740_gene	49.331	-0.0776588	0.399474	-0.194403	0.845861	0.916958	0		EEDFELNL_01720_gene	590.672	-0.384831	0.22903	-1.68026	0.0929063	0.315843	0		MKLGIIOE_01710_gene	229.42	1.73738	0.201344	8.62892	6.19e-18	2.08e-16	0		KKIIADKH_01707_gene	767.556	0.413698	0.124946	3.31102	0.000929572	0.00189344	0		KAIKFGHD_01722_gene	46.2104	0.529141	0.336796	1.5711	0.116159	0.267997	0
HAAAELCE_01741_gene	101.475	-0.893437	0.328067	-2.72334	0.00646257	0.0299524	0		EEDFELNL_01721_gene	105.166	-0.3279	0.314042	-1.04413	0.296426	0.569593	0		MKLGIIOE_01711_gene	194.48	1.7571	0.20585	8.53582	1.39e-17	4.52e-16	0		KKIIADKH_01708_gene	92.722	0.174669	0.252988	0.690424	0.489927	0.5603	0		KAIKFGHD_01723_gene	34.8253	0.461709	0.374924	1.23147	0.218146	0.411808	0
HAAAELCE_01742_gene	269.599	-1.47133	0.253178	-5.81144	6.19e-09	1.4e-07	0		EEDFELNL_01722_gene	267.376	-0.49347	0.216676	-2.27746	0.022759	0.146444	0		MKLGIIOE_01712_gene	27.1387	1.87795	0.43315	4.33556	1.45e-05	0.000145023	0		KKIIADKH_01709_gene	5.88284	-0.388473	0.783449	-0.495849	0.620001	0.682082	0		KAIKFGHD_01724_gene	57.0266	0.730369	0.294604	2.47916	0.0131694	0.0500296	0
HAAAELCE_01743_gene	227.055	-1.67371	0.239432	-6.99036	2.74e-12	1.03e-10	0		EEDFELNL_01723_gene	56.694	0.182807	0.492271	0.371354	0.710374	0.87187	0		MKLGIIOE_01713_gene	36.7902	3.12492	0.479464	6.51753	7.15e-11	1.44e-09	0		KKIIADKH_01710_gene	622.149	-0.652003	0.13816	-4.71918	2.37e-06	6.69e-06	0		KAIKFGHD_01725_gene	60.0755	-0.00654313	0.319916	-0.0204526	0.983682	0.993551	0
HAAAELCE_01744_gene	89.4167	-1.34112	0.272131	-4.92822	8.3e-07	1.29e-05	0		EEDFELNL_01724_gene	1035.21	-0.468225	0.232966	-2.00984	0.0444476	0.217618	0		MKLGIIOE_01714_gene	39.7155	2.34719	0.42819	5.48167	4.21e-08	6.41e-07	0		KKIIADKH_01711_gene	121.069	0.108869	0.196808	0.553171	0.580146	0.645931	0		KAIKFGHD_01726_gene	139.94	0.296958	0.252005	1.17838	0.238645	0.436667	0
HAAAELCE_01745_gene	22.8282	-2.38423	0.661698	-3.6032	0.000314326	0.00238663	0		EEDFELNL_01725_gene	826.351	-0.526661	0.196763	-2.67663	0.00743667	0.0727604	0		MKLGIIOE_01715_gene	98.2081	0.752017	0.223165	3.36978	0.000752272	0.00490076	0		KKIIADKH_01712_gene	281.732	-0.317248	0.137365	-2.30952	0.0209147	0.0342167	0		KAIKFGHD_01727_gene	209.123	0.336282	0.231306	1.45384	0.145991	0.314967	0
HAAAELCE_01746_gene	156.017	-0.63642	0.277707	-2.2917	0.0219232	0.0772279	0		EEDFELNL_01726_gene	798.824	-0.656769	0.200483	-3.27594	0.0010531	0.0168046	0		MKLGIIOE_01716_gene	816.971	-0.772793	0.14909	-5.18341	2.18e-07	2.97e-06	0		KKIIADKH_01713_gene	118.752	-0.885942	0.217233	-4.07831	4.54e-05	0.000110019	0		KAIKFGHD_01728_gene	6.90432	-0.95091	0.786919	-1.2084	0.226895	0.421267	0
HAAAELCE_01747_gene	9.72086	-0.930194	0.655253	-1.41959	0.155726	0.321349	0		EEDFELNL_01727_gene	122.783	-0.578455	0.402208	-1.4382	0.150378	0.402958	0		MKLGIIOE_01717_gene	909.723	-0.274829	0.147607	-1.8619	0.0626176	0.175145	0		KKIIADKH_01714_gene	128.316	0.109841	0.219692	0.499979	0.61709	0.679821	0		KAIKFGHD_01729_gene	130.361	-0.213551	0.220965	-0.966447	0.33382	0.539674	0
HAAAELCE_00017_gene	1456.12	-0.180457	0.296431	-0.608765	0.54268	0.718955	0		EEDFELNL_00022_gene	98.5604	1.02563	0.444259	2.30863	0.0209639	0.140933	0		MKLGIIOE_00017_gene	51.702	-0.933362	0.307636	-3.03398	0.00241348	0.013334	0		KKIIADKH_00017_gene	3.4124	-0.551495	1.06488	-0.517894	0.604532	0.667621	0		KAIKFGHD_00017_gene	6.96959	-0.47099	0.765393	-0.615357	0.538319	0.721585	0
HAAAELCE_00172_gene	551.745	-0.423579	0.20038	-2.11388	0.0345258	0.109154	0		EEDFELNL_00179_gene	105.059	0.778147	0.449001	1.73306	0.0830844	0.298153	0		IadH	3455.84	7.56732	0.234194	32.3121	4.73e-229	3.46e-226	1		KKIIADKH_00171_gene	308.202	0.560943	0.14917	3.76042	0.000169629	0.000385352	0		KAIKFGHD_00175_gene	64.6322	-0.808909	0.289182	-2.79723	0.00515423	0.0231481	0
HAAAELCE_01748_gene	26.6611	-0.452017	0.414458	-1.09062	0.27544	0.47477	0		EEDFELNL_01728_gene	7491.49	-1.85169	0.822456	-2.25141	NA	NA	0		MKLGIIOE_01718_gene	1902.42	-0.469413	0.141898	-3.30811	0.000939282	0.00593066	0		KKIIADKH_01715_gene	107.025	1.12664	0.212666	5.2977	1.17e-07	3.83e-07	0		KAIKFGHD_01730_gene	197.951	0.651176	0.205633	3.16669	0.00154186	0.00853294	0
HAAAELCE_01749_gene	129.001	-0.518402	0.236448	-2.19246	0.0283464	0.0936399	0		EEDFELNL_01729_gene	243.957	-0.372854	0.355797	-1.04794	0.294666	0.568691	0		MKLGIIOE_01719_gene	1378.41	-0.323031	0.134298	-2.40533	0.0161581	0.0620078	0		KKIIADKH_01716_gene	86.5778	0.782468	0.246121	3.1792	0.0014768	0.00292263	0		KAIKFGHD_01731_gene	120.31	0.731541	0.232756	3.14296	0.00167248	0.00910314	0
HAAAELCE_01750_gene	386.78	-0.665679	0.229394	-2.9019	0.00370902	0.0189047	0		EEDFELNL_01730_gene	1158.91	-0.283886	0.24817	-1.14392	0.252657	0.524682	0		MKLGIIOE_01720_gene	172.322	0.118758	0.191513	0.620101	0.535191	0.716056	0		KKIIADKH_01717_gene	145.853	3.16e-05	0.18708	0.000169026	0.999865	0.999888	0		KAIKFGHD_01732_gene	162.616	0.669486	0.218612	3.06244	0.0021954	0.0115111	0
HAAAELCE_01751_gene	115.041	-0.323621	0.238735	-1.35557	0.175237	0.349927	0		EEDFELNL_01731_gene	131.405	-0.0407546	0.273448	-0.149039	0.881523	0.952834	0		MKLGIIOE_01721_gene	7598.26	1.07128	0.147924	7.2421	4.42e-13	1.09e-11	0		KKIIADKH_01718_gene	145.864	0.553226	0.188861	2.92927	0.00339762	0.00635932	0		KAIKFGHD_01733_gene	2177.9	0.323316	0.136279	2.37246	0.01767	0.0634197	0
HAAAELCE_01752_gene	66.8449	-0.33485	0.327294	-1.02309	0.306267	0.509215	0		EEDFELNL_01732_gene	142.978	-0.230086	0.315215	-0.729934	0.46543	0.705302	0		MKLGIIOE_01722_gene	113.574	0.010522	0.224632	0.0468411	0.96264	0.981789	0		KKIIADKH_01719_gene	185.776	0.933114	0.186871	4.99336	5.93e-07	1.81e-06	0		KAIKFGHD_01734_gene	65.5471	-0.141185	0.28477	-0.495788	0.620044	0.780959	0
HAAAELCE_01753_gene	19.8729	-0.674028	0.465146	-1.44907	0.147319	0.310484	0		EEDFELNL_01733_gene	711.686	0.3534	0.302341	1.16888	0.242454	0.513782	0		MKLGIIOE_01723_gene	195.739	0.12359	0.203699	0.606729	0.544031	0.721594	0		KKIIADKH_01720_gene	148.523	1.06242	0.201366	5.27607	1.32e-07	4.3e-07	0		KAIKFGHD_01735_gene	1155.46	0.544002	0.158496	3.43228	0.000598524	0.00372039	0
HAAAELCE_01754_gene	16.047	-0.312862	0.634823	-0.492834	0.62213	0.776128	0		EEDFELNL_01734_gene	1309.62	1.21891	0.370694	3.28818	0.00100836	0.0163822	0		MKLGIIOE_01724_gene	1201.93	-0.13836	0.133123	-1.03934	0.298645	0.509536	0		KKIIADKH_01721_gene	103.242	0.0577177	0.220951	0.261224	0.79392	0.836518	0		KAIKFGHD_01736_gene	131.89	0.0211187	0.238904	0.0883981	0.92956	0.964153	0
HAAAELCE_01755_gene	12.6643	-0.91568	0.657861	-1.3919	0.163951	0.334199	0		EEDFELNL_01735_gene	21090.2	0.832737	0.263557	3.15961	0.00157981	0.0226321	0		MKLGIIOE_01725_gene	421.415	-2.5669	0.183778	-13.9674	2.47e-44	1.58e-42	0		KKIIADKH_01722_gene	224.18	0.797746	0.228486	3.49144	0.000480417	0.00102047	0		KAIKFGHD_01737_gene	144.686	0.379369	0.223243	1.69935	0.0892527	0.220129	0
HAAAELCE_01756_gene	39.7731	-0.819995	0.447203	-1.83361	0.0667125	0.1779	0		EEDFELNL_01736_gene	1144.5	0.377616	0.203899	1.85197	0.0640296	0.264129	0		MKLGIIOE_01726_gene	1106.4	-2.81317	0.187729	-14.9853	9.16e-51	6.62e-49	0		KKIIADKH_01723_gene	6.93687	0.576936	0.766893	0.752304	0.451869	0.523838	0		KAIKFGHD_01738_gene	525.675	-0.0905309	0.156002	-0.58032	0.561699	0.740372	0
HAAAELCE_01757_gene	12.9766	-0.676933	0.783328	-0.864176	0.387491	0.585542	0		EEDFELNL_01737_gene	4980.66	0.4015	0.374888	1.07098	0.284176	0.560454	0		MKLGIIOE_01727_gene	259.25	0.410122	0.209634	1.95637	0.0504212	0.150236	0		KKIIADKH_01724_gene	101.352	0.93383	0.230594	4.04967	5.13e-05	0.000123584	0		KAIKFGHD_01739_gene	257.944	-0.0388073	0.201381	-0.192706	0.847189	0.914802	0
HAAAELCE_00173_gene	697.553	-0.345121	0.179317	-1.92465	0.0542738	0.152775	0		EEDFELNL_00180_gene	767.841	0.730036	0.352835	2.06905	0.038541	0.199328	0		IadG	1676.76	7.58428	0.284635	26.6456	2.01e-156	5.16e-154	1		KKIIADKH_00172_gene	497.866	0.766298	0.117562	6.51826	7.11e-11	3.06e-10	0		KAIKFGHD_00176_gene	62.5813	-0.362104	0.289356	-1.25142	0.210783	0.403593	0
HAAAELCE_01758_gene	561.55	-0.440437	0.303947	-1.44906	0.147321	0.310484	0		EEDFELNL_01738_gene	1656.34	0.473418	0.316894	1.49393	0.135193	0.385971	0		MKLGIIOE_01728_gene	593.912	0.578686	0.151525	3.81908	0.000133952	0.00108324	0		KKIIADKH_01725_gene	344.897	1.04013	0.13782	7.54704	4.45e-14	2.49e-13	0		KAIKFGHD_01740_gene	35.7132	0.209671	0.392161	0.534655	0.592889	0.760892	0
HAAAELCE_01759_gene	129.737	-0.902238	0.349028	-2.58501	0.00973775	0.0411265	0		EEDFELNL_01739_gene	838.252	0.119926	0.240957	0.497706	0.618691	0.815705	0		MKLGIIOE_01729_gene	125.524	0.165397	0.213435	0.77493	0.438381	0.638698	0		KKIIADKH_01726_gene	1283.91	0.238411	0.139059	1.71446	0.0864443	0.122458	0		KAIKFGHD_01741_gene	24.165	0.835239	0.477788	1.74814	0.0804404	0.204147	0
HAAAELCE_01760_gene	89.7495	-1.96152	0.455095	-4.31012	1.63e-05	0.000181747	0		EEDFELNL_01740_gene	565.682	-0.172876	0.270999	-0.637922	0.523525	0.749516	0		MKLGIIOE_01730_gene	473.108	0.181341	0.154556	1.1733	0.240675	0.443227	0		KKIIADKH_01727_gene	198.405	0.78667	0.179124	4.39177	1.12e-05	2.95e-05	0		KAIKFGHD_01742_gene	8.15834	0.58383	0.734718	0.794631	0.426828	0.632791	0
HAAAELCE_01761_gene	53.4379	0.357322	0.34303	1.04166	0.297567	0.500631	0		EEDFELNL_01741_gene	2477.68	-0.478296	0.262359	-1.82306	0.0682946	0.274627	0		MKLGIIOE_01731_gene	61.6585	-0.185661	0.298931	-0.621085	0.534544	0.71575	0		KKIIADKH_01728_gene	84.8264	0.448802	0.234477	1.91405	0.0556134	0.0827484	0		KAIKFGHD_01743_gene	277.683	1.19522	0.195534	6.11261	9.8e-10	2.21e-08	0
HAAAELCE_01762_gene	188.606	-0.342489	0.224532	-1.52535	0.127173	0.28182	0		EEDFELNL_01742_gene	1608.58	-0.231106	0.243923	-0.947457	0.343406	0.60647	0		MKLGIIOE_01732_gene	577.626	-0.534557	0.148678	-3.5954	0.000323894	0.00237229	0		KKIIADKH_01729_gene	623.825	0.927136	0.16312	5.68376	1.32e-08	4.7e-08	0		KAIKFGHD_01744_gene	31.1446	-1.0515	0.416058	-2.52729	0.0114948	0.0446569	0
HAAAELCE_01763_gene	25.0515	-0.119927	0.435605	-0.27531	0.783078	0.881899	0		EEDFELNL_01743_gene	1294.73	-0.450718	0.298038	-1.51229	0.130461	0.378633	0		MKLGIIOE_01733_gene	80.6953	0.533103	0.244587	2.1796	0.0292868	0.0996372	0		KKIIADKH_01730_gene	401.1	0.167533	0.126198	1.32753	0.184333	0.240409	0		KAIKFGHD_01746_gene	195.248	-0.720066	0.204222	-3.5259	0.000422047	0.00278058	0
HAAAELCE_01764_gene	128.399	-0.481759	0.303685	-1.58638	0.112654	0.259319	0		EEDFELNL_01744_gene	4156.92	-0.338328	0.350003	-0.966644	0.333722	0.599901	0		MKLGIIOE_01734_gene	126.003	0.23557	0.214015	1.10072	0.27102	0.479058	0		KKIIADKH_01731_gene	1582.39	-0.637902	0.0977275	-6.52736	6.69e-11	2.89e-10	0		KAIKFGHD_01747_gene	0.638659	0.948904	2.48855	0.381308	0.702975	NA	0
HAAAELCE_01765_gene	1096.36	-3.36595	0.36709	-9.16928	4.76e-20	3.37e-18	0		EEDFELNL_01745_gene	176.732	1.11509	0.487865	2.28565	0.0222745	0.144962	0		MKLGIIOE_01735_gene	60.4594	0.745004	0.286436	2.60095	0.0092967	0.040325	0		KKIIADKH_01732_gene	156.094	0.225554	0.172102	1.31058	0.189999	0.246864	0		KAIKFGHD_01748_gene	9.80391	-0.547954	0.691509	-0.792403	0.428126	0.634158	0
HAAAELCE_01766_gene	285.02	-0.0714671	0.235238	-0.303808	0.761274	0.86823	0		EEDFELNL_01746_gene	737.944	0.480135	0.385766	1.24463	0.213269	0.480551	0		MKLGIIOE_01736_gene	163.642	0.149546	0.188941	0.791496	0.428655	0.629482	0		KKIIADKH_01733_gene	98.2743	0.507483	0.21675	2.34133	0.0192151	0.031702	0		KAIKFGHD_01749_gene	75.2661	-0.454934	0.271439	-1.676	0.0937373	0.228172	0
HAAAELCE_01767_gene	1891.8	-0.873549	0.181464	-4.8139	1.48e-06	2.19e-05	0		EEDFELNL_01747_gene	1335.13	0.944131	0.558493	1.6905	0.0909329	0.313222	0		MKLGIIOE_01737_gene	71.8005	0.401469	0.250164	1.60483	0.108532	0.262371	0		KKIIADKH_01734_gene	173.37	-0.407029	0.171458	-2.37393	0.0176001	0.0293268	0		KAIKFGHD_01750_gene	0	NA	NA	NA	NA	NA	0
HAAAELCE_00174_gene	271.738	0.214519	0.301411	0.711714	0.476642	0.665755	0		EEDFELNL_00181_gene	37.6854	0.435711	0.396238	1.09962	0.271498	0.545816	0		IadF	3924.74	7.73509	0.244209	31.6741	3.54e-220	2.27e-217	1		KKIIADKH_00173_gene	840.844	0.450428	0.126034	3.57387	0.000351747	0.000762097	0		KAIKFGHD_00177_gene	263.036	-0.587976	0.184692	-3.18355	0.00145481	0.00808246	0
HAAAELCE_01768_gene	273.247	-1.04148	0.219678	-4.74094	2.13e-06	3.02e-05	0		EEDFELNL_01748_gene	213.568	-0.129925	0.264865	-0.490532	0.623757	0.820454	0		MKLGIIOE_01738_gene	230.768	-0.380359	0.184222	-2.06467	0.0389539	0.123358	0		KKIIADKH_01735_gene	160.218	-0.609979	0.172697	-3.53207	0.000412315	0.000884482	0		KAIKFGHD_01751_gene	11.956	0.789996	0.640003	1.23436	0.217068	0.410677	0
HAAAELCE_01769_gene	39.7332	-1.25862	0.431207	-2.91882	0.00351361	0.0181263	0		EEDFELNL_01749_gene	37.7059	0.466329	0.424185	1.09935	0.271614	0.545816	0		MKLGIIOE_01739_gene	38.741	0.162292	0.309084	0.525075	0.599531	0.760841	0		KKIIADKH_01736_gene	325.498	-1.42465	0.152426	-9.34649	9.06e-21	7.87e-20	0		KAIKFGHD_01752_gene	10.2241	-0.96966	0.625223	-1.5509	0.120925	0.276907	0
HAAAELCE_01770_gene	38.891	-0.840768	0.389402	-2.15912	0.0308405	0.100082	0		EEDFELNL_01750_gene	39.2723	0.146061	0.346773	0.421199	0.673609	0.851401	0		MKLGIIOE_01740_gene	198.499	-0.365831	0.19571	-1.86925	0.0615879	0.173391	0		KKIIADKH_01737_gene	117.189	-0.845023	0.204543	-4.13127	3.61e-05	8.84e-05	0		KAIKFGHD_01753_gene	118.047	-1.41336	0.235342	-6.00555	1.91e-09	4.11e-08	0
HAAAELCE_01771_gene	2.77766	-1.07532	1.30356	-0.824914	0.40942	0.608345	0		EEDFELNL_01751_gene	1225.3	-0.113926	0.378029	-0.301369	0.763133	0.895873	0		MKLGIIOE_01741_gene	229.144	-0.386238	0.17701	-2.18202	0.0291082	0.0992276	0		KKIIADKH_01738_gene	604.381	0.86766	0.157031	5.52542	3.29e-08	1.13e-07	0		KAIKFGHD_01754_gene	294.941	-0.606636	0.236641	-2.56353	0.0103613	0.0409206	0
HAAAELCE_01772_gene	2.4218	0.804511	1.51831	0.529872	0.596201	NA	0		EEDFELNL_01752_gene	75.0892	-0.00469212	0.373198	-0.0125727	0.989969	0.995615	0		MKLGIIOE_01742_gene	1081.64	0.676339	0.179951	3.75846	0.000170959	0.00134228	0		KKIIADKH_01739_gene	6261.23	0.689451	0.115545	5.96693	2.42e-09	9.18e-09	0		KAIKFGHD_01755_gene	25.7021	-0.392407	0.411451	-0.953715	0.340228	0.54694	0
HAAAELCE_01773_gene	124.25	-0.77782	0.275868	-2.81954	0.00480931	0.0234518	0		EEDFELNL_01753_gene	192.273	-0.284105	0.347779	-0.816912	0.413979	0.665547	0		MKLGIIOE_01743_gene	367.711	-0.349404	0.159577	-2.18957	0.0285554	0.0980224	0		KKIIADKH_01740_gene	550.485	-0.518267	0.14692	-3.52756	0.000419415	0.000898725	0		KAIKFGHD_01756_gene	41.6118	0.527531	0.365625	1.44282	0.149072	0.319985	0
HAAAELCE_01774_gene	0	NA	NA	NA	NA	NA	0		EEDFELNL_01754_gene	114.35	-0.17098	0.460535	-0.371263	0.710441	0.87187	0		MKLGIIOE_01745_gene	7.26425	-0.0943351	0.696189	-0.135502	0.892215	0.948139	0		KKIIADKH_01741_gene	875.667	-0.689169	0.102861	-6.70003	2.08e-11	9.45e-11	0		KAIKFGHD_01757_gene	80.1301	-0.544243	0.276914	-1.96539	0.0493692	0.142974	0
HAAAELCE_01775_gene	264.606	-1.12609	0.361541	-3.11468	0.00184143	0.010802	0		EEDFELNL_01755_gene	464.237	0.492609	0.22105	2.2285	0.0258471	0.159016	0		MKLGIIOE_01746_gene	74.7431	-0.52575	0.24947	-2.10747	0.0350769	0.11375	0		KKIIADKH_01742_gene	398.843	-0.252358	0.15783	-1.59892	0.109838	0.151418	0		KAIKFGHD_01758_gene	55.3473	0.225939	0.324958	0.695285	0.486877	0.684567	0
HAAAELCE_01776_gene	22.8822	-0.177262	0.473117	-0.374669	0.707907	0.83891	0		EEDFELNL_01756_gene	651.273	0.0849471	0.328338	0.258719	0.795852	0.914496	0		MKLGIIOE_01747_gene	40.5068	-0.36278	0.339772	-1.06772	0.285648	0.493602	0		KKIIADKH_01743_gene	341.902	-0.186844	0.140909	-1.32599	0.184842	0.24102	0		KAIKFGHD_01759_gene	48.1986	0.428792	0.423023	1.01364	0.310755	0.515004	0
HAAAELCE_01777_gene	75.3233	-0.464521	0.307933	-1.50851	0.131424	0.289028	0		EEDFELNL_01757_gene	510.199	0.278596	0.277757	1.00302	0.315851	0.58645	0		MKLGIIOE_01748_gene	167.963	0.35804	0.221164	1.61889	0.105471	0.257992	0		KKIIADKH_01744_gene	184.411	-0.253467	0.182197	-1.39117	0.164175	0.216972	0		KAIKFGHD_01760_gene	26.864	0.981168	0.521869	1.8801	0.0600939	0.165697	0
HAAAELCE_00175_gene	36.1158	0.00423299	0.426502	0.00992491	0.992081	0.99462	0		EEDFELNL_00182_gene	3345.12	0.479756	0.644956	0.743857	0.456963	0.698371	0		IadE	582.569	7.91753	0.42726	18.531	1.16e-76	1.42e-74	1		KKIIADKH_00174_gene	465.194	0.721059	0.157968	4.5646	5e-06	1.36e-05	0		KAIKFGHD_00178_gene	171.552	-2.92027	0.224218	-13.0242	8.91e-39	2.55e-36	0
HAAAELCE_01778_gene	155.344	-0.137108	0.252884	-0.54218	0.587694	0.752162	0		EEDFELNL_01758_gene	1035.25	-0.0868334	0.490029	-0.177201	0.859351	0.941421	0		MKLGIIOE_01749_gene	49.4633	0.647811	0.306838	2.11125	0.0347511	0.113047	0		KKIIADKH_01745_gene	2309.47	1.1722	0.0928419	12.6258	1.52e-36	2.83e-35	0		KAIKFGHD_01761_gene	612.549	-0.151956	0.219236	-0.693115	0.488237	0.685226	0
HAAAELCE_01779_gene	0.161339	-1.22557	4.08047	-0.30035	0.76391	NA	0		EEDFELNL_01759_gene	852.299	-0.101939	0.491153	-0.207551	0.83558	0.931009	0		MKLGIIOE_01750_gene	109.73	0.176637	0.216923	0.814287	0.415481	0.616904	0		KKIIADKH_01746_gene	4083.99	0.889391	0.0802558	11.0819	1.53e-28	2.05e-27	0		KAIKFGHD_01762_gene	66.0151	-0.399392	0.294072	-1.35814	0.174418	0.355889	0
HAAAELCE_01780_gene	46.6492	-0.588259	0.566405	-1.03858	0.298999	0.501819	0		EEDFELNL_01760_gene	7680.21	0.0755261	0.501145	0.150707	0.880207	0.952195	0		MKLGIIOE_01751_gene	877.7	0.166188	0.173102	0.960057	0.337027	0.545951	0		KKIIADKH_01748_gene	2266.6	-0.934408	0.11615	-8.04481	8.64e-16	5.51e-15	0		KAIKFGHD_01763_gene	15.9918	-0.390553	0.494679	-0.789509	0.429815	0.634587	0
HAAAELCE_01781_gene	157.628	-0.674838	0.229218	-2.94408	0.00323913	0.0169008	0		EEDFELNL_01761_gene	1233.32	0.557977	0.343619	1.62383	0.104413	0.335681	0		MKLGIIOE_01752_gene	73.8099	0.257224	0.269609	0.954062	0.340052	0.548772	0		KKIIADKH_01749_gene	3499.78	-0.0154266	0.132215	-0.116678	0.907115	0.928049	0		KAIKFGHD_01764_gene	55.5057	-0.171559	0.335856	-0.510811	0.609483	0.77592	0
HAAAELCE_01782_gene	37.6817	-0.774821	0.381561	-2.03066	0.0422896	0.127423	0		EEDFELNL_01762_gene	3051.29	0.320253	0.259006	1.23647	0.216284	0.483696	0		MKLGIIOE_01753_gene	3551.72	-0.0204358	0.144756	-0.141174	0.887733	0.946795	0		KKIIADKH_01750_gene	6048.78	0.480859	0.103053	4.66614	3.07e-06	8.54e-06	0		KAIKFGHD_01765_gene	9.19137	-0.415614	0.752113	-0.552596	0.58054	0.753551	0
HAAAELCE_01783_gene	95.1112	-1.40772	0.356528	-3.94841	7.87e-05	0.000715443	0		EEDFELNL_01763_gene	25.909	-0.983619	0.431801	-2.27795	0.0227297	NA	0		MKLGIIOE_01754_gene	1473.82	0.060222	0.14018	0.429605	0.667483	0.809028	0		KKIIADKH_01751_gene	23884.9	0.236849	0.0836383	2.83183	0.0046283	0.00845872	0		KAIKFGHD_01766_gene	21.4117	0.362172	0.458164	0.790484	0.429245	0.634587	0
HAAAELCE_01784_gene	1721.1	-0.420466	0.274453	-1.53201	0.125519	0.279268	0		EEDFELNL_01764_gene	68.5937	-0.123147	0.299176	-0.411622	0.680617	0.854771	0		MKLGIIOE_01755_gene	638.273	0.129853	0.169458	0.766284	0.443507	0.644153	0		KKIIADKH_01754_gene	1929.73	0.816353	0.0860284	9.48933	2.33e-21	2.1e-20	0		KAIKFGHD_01767_gene	55.1132	0.0672036	0.318406	0.211063	0.832838	0.908761	0
HAAAELCE_01785_gene	22.0467	-0.251224	0.457445	-0.549189	0.582876	0.748772	0		EEDFELNL_01765_gene	2755.94	0.0978857	0.318356	0.307472	0.758484	0.89196	0		MKLGIIOE_01756_gene	125.968	0.0523858	0.234685	0.223218	0.823366	0.909784	0		KKIIADKH_01755_gene	1192.14	0.939224	0.101772	9.22871	2.74e-20	2.32e-19	0		KAIKFGHD_01768_gene	78.8802	0.567734	0.284445	1.99594	0.045941	0.135237	0
HAAAELCE_01786_gene	92.745	0.756464	0.280587	2.696	0.00701773	0.0317524	0		EEDFELNL_01766_gene	553.297	0.318214	0.274135	1.16079	0.245726	0.516567	0		MKLGIIOE_01757_gene	257.638	-0.127338	0.179616	-0.708948	0.478357	0.672452	0		KKIIADKH_01756_gene	1340.21	1.20561	0.102638	11.7463	7.38e-32	1.14e-30	0		KAIKFGHD_01769_gene	30.2193	0.0283711	0.426575	0.0665091	0.946973	0.974403	0
HAAAELCE_01787_gene	0	NA	NA	NA	NA	NA	0		EEDFELNL_01767_gene	462.232	0.342679	0.294686	1.16286	0.244885	0.515806	0		MKLGIIOE_01758_gene	111.37	0.275554	0.263327	1.04643	0.295362	0.506293	0		KKIIADKH_01757_gene	1455.03	0.651648	0.105157	6.19692	5.76e-10	2.31e-09	0		KAIKFGHD_01770_gene	15.4632	-1.012	0.522234	-1.93783	0.0526444	0.149235	0
HAAAELCE_00176_gene	46.2133	0.426472	0.382489	1.11499	0.264854	0.462804	0		EEDFELNL_00183_gene	1001.9	0.563861	0.45633	1.23564	0.216591	0.483696	0		IadD	4924.82	8.04326	0.281494	28.5735	1.43e-179	4.9e-177	1		KKIIADKH_00175_gene	624.981	0.844904	0.12243	6.90114	5.16e-12	2.44e-11	0		KAIKFGHD_00179_gene	85.4674	-2.32465	0.268105	-8.6707	4.29e-18	2.88e-16	0
HAAAELCE_01788_gene	184.818	0.140248	0.259524	0.540406	0.588917	0.752948	0		EEDFELNL_01768_gene	2780.89	0.336273	0.256342	1.31181	0.189584	0.449547	0		MKLGIIOE_01759_gene	676.784	0.444036	0.1513	2.93479	0.00333769	0.0173252	0		KKIIADKH_01758_gene	990.387	0.777379	0.1052	7.38955	1.47e-13	7.9e-13	0		KAIKFGHD_01771_gene	0.135764	0.443942	4.08047	0.108797	0.913364	NA	0
HAAAELCE_01789_gene	97.3611	-0.327343	0.335093	-0.976872	0.328633	0.531512	0		EEDFELNL_01769_gene	661.155	0.268921	0.36423	0.738329	0.460315	0.700628	0		MKLGIIOE_01760_gene	378.789	0.271281	0.159255	1.70344	0.0884858	0.228547	0		KKIIADKH_01759_gene	356.076	0.369782	0.128941	2.86783	0.00413296	0.00761527	0		KAIKFGHD_01772_gene	73.129	0.289024	0.313984	0.920503	0.35731	0.565917	0
HAAAELCE_01790_gene	0.759199	-3.16575	2.36561	-1.33824	0.18082	NA	0		EEDFELNL_01770_gene	97.0167	-0.175867	0.351498	-0.500337	0.616838	0.814698	0		MKLGIIOE_01761_gene	276.73	0.336796	0.171203	1.96723	0.0491563	0.147728	0		KKIIADKH_01760_gene	209.297	-0.182443	0.161278	-1.13124	0.257956	0.323453	0		KAIKFGHD_01773_gene	53.3307	0.0978922	0.408512	0.239631	0.810616	0.900009	0
HAAAELCE_01791_gene	8.98372	-0.551962	0.662353	-0.833335	0.404656	0.603051	0		EEDFELNL_01771_gene	267.642	0.234658	0.27242	0.861383	0.389027	0.643927	0		MKLGIIOE_01762_gene	294.475	0.667689	0.177579	3.75996	0.000169943	0.00133907	0		KKIIADKH_01761_gene	107.297	-0.477638	0.207436	-2.30258	0.0213026	0.0348124	0		KAIKFGHD_01774_gene	127.576	-0.571391	0.272919	-2.09363	0.0362933	0.113044	0
HAAAELCE_01792_gene	68.9846	-0.628201	0.291089	-2.1581	0.0309197	0.100221	0		EEDFELNL_01772_gene	1186.12	-0.0980676	0.206057	-0.475925	0.634128	0.825981	0		MKLGIIOE_01763_gene	696.361	0.281907	0.147798	1.90738	0.0564708	0.163113	0		KKIIADKH_01762_gene	412.53	-0.151314	0.120275	-1.25806	0.20837	0.267878	0		KAIKFGHD_01775_gene	23.0969	0.432073	0.497687	0.868162	0.385306	0.592321	0
HAAAELCE_01793_gene	0	NA	NA	NA	NA	NA	0		EEDFELNL_01773_gene	59.289	-0.125641	0.353927	-0.354992	0.722596	0.87713	0		MKLGIIOE_01764_gene	2434.93	0.66532	0.144282	4.61125	4e-06	4.49e-05	0		KKIIADKH_01763_gene	678.427	-0.587814	0.141958	-4.14077	3.46e-05	8.5e-05	0		KAIKFGHD_01776_gene	59.2964	-0.27391	0.305724	-0.895938	0.370286	0.576254	0
HAAAELCE_01794_gene	55.2129	-1.32519	0.343208	-3.8612	0.000112832	0.000977566	0		EEDFELNL_01774_gene	1335.35	-0.163572	0.250841	-0.652092	0.514342	0.742426	0		MKLGIIOE_01765_gene	1955.36	0.953865	0.127049	7.50788	6.01e-14	1.54e-12	0		KKIIADKH_01764_gene	254.48	0.0365963	0.16037	0.228199	0.819492	0.856981	0		KAIKFGHD_01777_gene	21.5019	-0.0106195	0.445353	-0.0238451	0.980976	0.992547	0
HAAAELCE_01795_gene	7.10812	0.0565682	0.805777	0.0702033	0.944032	0.971306	0		EEDFELNL_01775_gene	1453.07	-0.221942	0.299241	-0.741683	0.458279	0.698845	0		MKLGIIOE_01767_gene	772.911	0.635651	0.142028	4.47552	7.62e-06	7.99e-05	0		KKIIADKH_01765_gene	366.086	0.0494492	0.127432	0.388045	0.697983	0.752505	0		KAIKFGHD_01778_gene	81.424	-0.360656	0.314762	-1.14581	0.251875	0.451439	0
HAAAELCE_01796_gene	324.062	-0.644465	0.195704	-3.29305	0.000991057	0.00640681	0		EEDFELNL_01776_gene	563.248	-0.635039	0.245885	-2.58267	0.009804	0.0875196	0		MKLGIIOE_01768_gene	1490.81	-0.133992	0.15556	-0.861354	0.389043	0.594523	0		KKIIADKH_01766_gene	1582.72	0.218682	0.0958724	2.28097	0.0225504	0.0366468	0		KAIKFGHD_01779_gene	10.2419	0.766324	0.634185	1.20836	0.226908	0.421267	0
HAAAELCE_01797_gene	671.888	-0.74158	0.195664	-3.79007	0.000150607	0.00126924	0		EEDFELNL_01777_gene	967.623	-0.722343	0.310643	-2.32532	0.020055	0.135228	0		MKLGIIOE_01769_gene	1163.41	-0.3188	0.168992	-1.88648	0.0592309	0.169085	0		KKIIADKH_01767_gene	682.712	0.151197	0.113683	1.32999	0.183522	0.239459	0		KAIKFGHD_01780_gene	20.9169	0.00275513	0.46469	0.00592897	0.995269	0.997863	0
HAAAELCE_00177_gene	95.2969	0.174194	0.262797	0.662846	0.507429	0.692986	0		EEDFELNL_00184_gene	50.6471	0.676602	0.372525	1.81626	0.0693303	0.27609	0		IadC	1355.35	8.13929	0.337336	24.1281	1.27e-128	2.6e-126	1		KKIIADKH_00176_gene	689.221	0.227848	0.105038	2.16918	0.0300687	0.0473908	0		KAIKFGHD_00180_gene	83.4247	-2.07855	0.291248	-7.13672	9.56e-13	3.6e-11	0
HAAAELCE_01798_gene	227.04	-0.240976	0.215963	-1.11582	0.264499	0.462786	0		EEDFELNL_01778_gene	2123.07	-0.400848	0.295987	-1.35428	0.175648	0.436821	0		MKLGIIOE_01770_gene	745.246	0.254033	0.154311	1.64624	0.099715	0.248174	0		KKIIADKH_01768_gene	494.979	-1.15263	0.139809	-8.24431	1.66e-16	1.11e-15	0		KAIKFGHD_01781_gene	78.88	0.605561	0.320513	1.88935	0.0588453	0.162726	0
HAAAELCE_01799_gene	25.2133	-0.0951353	0.441493	-0.215485	0.829389	0.909823	0		EEDFELNL_01779_gene	31.4235	0.410012	0.405408	1.01136	0.311846	0.584417	0		MKLGIIOE_01771_gene	705.897	0.248286	0.147722	1.68076	0.0928093	0.236163	0		KKIIADKH_01769_gene	55.7995	-0.0303718	0.338515	-0.0897204	0.928509	0.946462	0		KAIKFGHD_01782_gene	6.74706	-0.652157	0.744836	-0.87557	0.381264	0.588004	0
HAAAELCE_01800_gene	44.3187	0.258661	0.379165	0.682184	0.495122	0.682245	0		EEDFELNL_01780_gene	51.6109	0.76884	0.376631	2.04136	0.0412147	0.206951	0		MKLGIIOE_01772_gene	462.585	0.0344209	0.151007	0.227942	0.819691	0.90768	0		KKIIADKH_01770_gene	3023.28	0.293156	0.105968	2.76646	0.00566679	0.0101983	0		KAIKFGHD_01783_gene	13.4318	-0.0449695	0.550025	-0.0817591	0.934838	0.966383	0
HAAAELCE_01801_gene	28.2071	-0.110896	0.409313	-0.270931	0.786444	0.884149	0		EEDFELNL_01781_gene	229.877	-0.190956	0.263517	-0.724645	0.46867	0.707105	0		MKLGIIOE_01773_gene	3065.3	-0.252612	0.166267	-1.51932	0.128683	0.293919	0		KKIIADKH_01771_gene	1676.78	0.271006	0.102394	2.64669	0.0081285	0.014289	0		KAIKFGHD_01784_gene	10.7216	-0.432243	0.629413	-0.68674	0.492247	0.688599	0
HAAAELCE_01802_gene	25.1639	0.117095	0.410772	0.285062	0.775597	0.878214	0		EEDFELNL_01782_gene	225.234	-0.0321784	0.285699	-0.11263	0.910324	0.96888	0		MKLGIIOE_01774_gene	1827.33	0.0210134	0.143286	0.146653	0.883406	0.94429	0		KKIIADKH_01772_gene	274.113	-0.308564	0.153497	-2.01022	0.0444076	0.0677636	0		KAIKFGHD_01785_gene	8.34924	-0.181624	0.737451	-0.246286	0.80546	0.896605	0
HAAAELCE_01803_gene	39.8556	-0.596166	0.390092	-1.52827	0.126446	0.28099	0		EEDFELNL_01783_gene	3062.82	-1.22587	0.310234	-3.95143	7.77e-05	0.00226452	0		MKLGIIOE_01775_gene	247.045	0.0963736	0.175302	0.549757	0.582486	0.749202	0		KKIIADKH_01773_gene	318.196	-0.748621	0.150258	-4.98222	6.29e-07	1.91e-06	0		KAIKFGHD_01786_gene	486.553	-0.414654	0.158566	-2.61503	0.00892197	0.0364441	0
HAAAELCE_01804_gene	14.0119	-0.795848	0.534416	-1.48919	0.136437	0.296061	0		EEDFELNL_01784_gene	205.02	-0.460804	0.308525	-1.49357	0.135288	0.385971	0		MKLGIIOE_01776_gene	264.876	0.0307833	0.170476	0.180572	0.856703	0.927824	0		KKIIADKH_01774_gene	79.4314	-0.109856	0.242925	-0.452224	0.651108	0.710741	0		KAIKFGHD_01787_gene	7.70419	-0.599435	0.699814	-0.856564	0.391686	0.597206	0
HAAAELCE_01805_gene	6.71838	1.04832	0.832186	1.25971	0.207773	0.397019	0		EEDFELNL_01785_gene	153.134	-0.318801	0.297225	-1.07259	0.283454	0.560163	0		MKLGIIOE_01777_gene	529.425	0.208118	0.188237	1.10562	0.268892	0.476533	0		KKIIADKH_01775_gene	273.553	-0.879044	0.151943	-5.78536	7.24e-09	2.64e-08	0		KAIKFGHD_01788_gene	7.64186	0.381086	0.748217	0.509326	0.610524	0.776093	0
HAAAELCE_01806_gene	44.6093	-0.925106	0.480541	-1.92514	0.0542125	0.152758	0		EEDFELNL_01786_gene	1694.64	-0.579019	0.494948	-1.16986	0.242057	0.513427	0		MKLGIIOE_01778_gene	48.0836	-0.386065	0.326583	-1.18213	0.237153	0.43952	0		KKIIADKH_01776_gene	750.184	0.846981	0.105465	8.03089	9.68e-16	6.12e-15	0		KAIKFGHD_01789_gene	7.9337	-0.495938	0.786003	-0.630963	0.528065	0.714245	0
HAAAELCE_01807_gene	139.069	-0.458064	0.389119	-1.17718	0.239123	0.435343	0		EEDFELNL_01787_gene	272.86	-1.77375	0.405243	-4.37699	1.2e-05	0.000469176	0		MKLGIIOE_01779_gene	202.929	-0.361408	0.181139	-1.9952	0.0460209	0.140802	0		KKIIADKH_01777_gene	3192.57	1.05081	0.10908	9.63345	5.78e-22	5.37e-21	0		KAIKFGHD_01790_gene	31.6659	-0.73812	0.404644	-1.82412	0.0681334	0.182045	0
HAAAELCE_00178_gene	27.3443	-0.4194	0.408185	-1.02748	0.304196	0.506688	0		EEDFELNL_00185_gene	5.94311	-0.206518	0.763455	-0.270504	0.786772	NA	0		IadB	1827.03	7.98508	0.31061	25.7078	9.57e-146	2.23e-143	1		KKIIADKH_00177_gene	519.782	-0.85002	0.112601	-7.54898	4.39e-14	2.45e-13	0		KAIKFGHD_00181_gene	77.8953	-0.58221	0.287956	-2.02187	0.0431898	0.129721	0
HAAAELCE_01808_gene	98.3548	-0.65619	0.334117	-1.96396	0.0495353	0.14286	0		EEDFELNL_01788_gene	82.4171	-0.371707	0.475209	-0.782198	0.434098	0.682502	0		MKLGIIOE_01780_gene	1154.86	0.231472	0.137549	1.68284	0.0924067	0.235657	0		KKIIADKH_01778_gene	1372.01	0.640871	0.124595	5.14362	2.69e-07	8.52e-07	0		KAIKFGHD_01791_gene	13.6795	-0.665883	0.544868	-1.2221	0.22167	0.415556	0
HAAAELCE_01809_gene	92.4801	-0.275408	0.407035	-0.67662	0.498647	0.685391	0		EEDFELNL_01789_gene	300.569	-0.313599	0.301957	-1.03856	0.299011	0.57182	0		MKLGIIOE_01781_gene	37.0267	-0.0602007	0.340962	-0.176561	0.859853	0.930011	0		KKIIADKH_01779_gene	449.995	0.098956	0.134024	0.738347	0.460304	0.532036	0		KAIKFGHD_01792_gene	10.253	0.575796	0.635651	0.905837	0.365022	0.570755	0
HAAAELCE_01810_gene	126.753	0.29494	0.249852	1.18046	0.237818	0.433764	0		EEDFELNL_01790_gene	372.417	-0.0388735	0.390242	-0.0996139	0.920651	0.972231	0		MKLGIIOE_01782_gene	47.2998	0.357608	0.315728	1.13265	0.257363	0.462334	0		KKIIADKH_01780_gene	647.886	-0.916295	0.107986	-8.48534	2.15e-17	1.52e-16	0		KAIKFGHD_01793_gene	36.2704	0.121709	0.408657	0.297827	0.765835	0.87219	0
HAAAELCE_01811_gene	121.836	0.0508389	0.253688	0.200399	0.841169	0.914566	0		EEDFELNL_01791_gene	1418.2	-1.24862	0.229562	-5.43912	5.35e-08	3.94e-06	0		MKLGIIOE_01783_gene	167.859	0.26384	0.197155	1.33823	0.18082	0.367487	0		KKIIADKH_01781_gene	312.347	-1.14267	0.15521	-7.36208	1.81e-13	9.61e-13	0		KAIKFGHD_01794_gene	29.0471	0.145452	0.44894	0.32399	0.745945	0.860969	0
HAAAELCE_01812_gene	38.3728	-0.70826	0.391926	-1.80713	0.0707423	0.186247	0		EEDFELNL_01792_gene	77.5492	-0.354496	0.369504	-0.959385	0.337365	0.601728	0		MKLGIIOE_01784_gene	110.606	-0.021881	0.215998	-0.101302	0.919311	0.962716	0		KKIIADKH_01782_gene	179.761	-1.21901	0.232695	-5.23865	1.62e-07	5.24e-07	0		KAIKFGHD_01795_gene	8.11999	1.20516	0.800605	1.50532	0.132243	0.294186	0
HAAAELCE_01813_gene	62.2664	-0.692836	0.388964	-1.78123	0.0748744	0.193586	0		EEDFELNL_01793_gene	472.066	-0.851496	0.382685	-2.22506	0.0260771	0.15974	0		MKLGIIOE_01785_gene	633.033	0.390458	0.142524	2.7396	0.00615146	0.028776	0		KKIIADKH_01783_gene	148.628	-1.49564	0.195505	-7.65018	2.01e-14	1.16e-13	0		KAIKFGHD_01796_gene	14.3802	-0.570127	0.590273	-0.965871	0.334109	0.539788	0
HAAAELCE_01814_gene	91.5528	-0.261779	0.287374	-0.910937	0.362329	0.563396	0		EEDFELNL_01794_gene	593.55	-0.140449	0.2941	-0.477556	0.632966	0.825545	0		MKLGIIOE_01786_gene	86.1653	0.339176	0.232288	1.46015	0.144249	0.318366	0		KKIIADKH_01784_gene	264.398	-1.16485	0.145916	-7.98304	1.43e-15	8.92e-15	0		KAIKFGHD_01797_gene	19.3894	-0.511719	0.485181	-1.0547	0.291564	0.496828	0
HAAAELCE_01815_gene	401.398	-0.231738	0.244805	-0.946624	0.343831	0.545789	0		EEDFELNL_01795_gene	228.835	-0.411886	0.397561	-1.03603	0.300187	0.572538	0		MKLGIIOE_01787_gene	573.967	-0.142626	0.15823	-0.901385	0.367384	0.572864	0		KKIIADKH_01785_gene	584.039	0.424668	0.170153	2.4958	0.0125673	0.0214977	0		KAIKFGHD_01798_gene	34.4552	0.390435	0.404377	0.965522	0.334284	0.539813	0
HAAAELCE_01816_gene	64.9509	0.139626	0.350878	0.397933	0.690679	0.827736	0		EEDFELNL_01796_gene	1058.88	-0.136834	0.221358	-0.618159	0.53647	0.759083	0		MKLGIIOE_01788_gene	240.747	-0.261409	0.169004	-1.54676	0.121922	0.283746	0		KKIIADKH_01786_gene	84.0219	-1.10025	0.224867	-4.8929	9.94e-07	2.95e-06	0		KAIKFGHD_01799_gene	13.5004	0.94698	0.577246	1.64051	0.100898	0.241684	0
HAAAELCE_01817_gene	21.8449	0.407581	0.465518	0.875544	0.381278	0.579673	0		EEDFELNL_01797_gene	917.758	0.538529	0.234261	2.29884	0.021514	0.142495	0		MKLGIIOE_01789_gene	742.324	-0.194547	0.15365	-1.26617	0.205453	0.399765	0		KKIIADKH_01787_gene	359.514	-0.40045	0.130695	-3.06399	0.00218403	0.0042098	0		KAIKFGHD_01800_gene	1.90164	-0.406037	1.42192	-0.285555	0.775219	0.877981	0
HAAAELCE_00179_gene	170.544	-0.497489	0.30518	-1.63015	0.10307	0.243461	0		EEDFELNL_00186_gene	104.291	-0.348443	0.349713	-0.996368	0.319071	0.588288	0		IadA	4536.26	7.64414	0.244544	31.2587	1.7e-214	8.71e-212	1		KKIIADKH_00178_gene	369.569	-1.38584	0.167545	-8.27145	1.32e-16	8.92e-16	0		KAIKFGHD_00182_gene	18.7204	-0.854984	0.479747	-1.78216	0.0747234	0.19432	0
HAAAELCE_01818_gene	32.654	0.470604	0.368299	1.27778	0.201327	0.388576	0		EEDFELNL_01798_gene	3181.5	-0.243401	0.277525	-0.877041	0.380465	0.637821	0		MKLGIIOE_01790_gene	393.954	-0.356105	0.157432	-2.26196	0.0237002	0.085088	0		KKIIADKH_01788_gene	125.79	-0.513852	0.250269	-2.05319	0.0400537	0.061764	0		KAIKFGHD_01801_gene	63.0723	-0.156437	0.28802	-0.543145	0.58703	0.758593	0
HAAAELCE_01819_gene	31.0468	-1.95298	0.501388	-3.89514	9.81e-05	0.000866783	0		EEDFELNL_01799_gene	1271.22	1.01006	0.343181	2.94323	0.00324803	0.0400115	0		MKLGIIOE_01791_gene	311.678	-0.401576	0.188875	-2.12615	0.0334912	0.110211	0		KKIIADKH_01789_gene	265.439	-0.604662	0.140725	-4.29676	1.73e-05	4.42e-05	0		KAIKFGHD_01802_gene	83.4993	0.131017	0.273133	0.479684	0.631452	0.788902	0
HAAAELCE_01820_gene	4868.35	-0.924932	0.286335	-3.23024	0.00123685	0.00771457	0		EEDFELNL_01800_gene	1710.87	0.976499	0.400716	2.43688	0.0148145	0.113165	0		MKLGIIOE_01792_gene	4338.38	-0.854121	0.166187	-5.13951	2.75e-07	3.7e-06	0		KKIIADKH_01790_gene	44.9515	-0.138953	0.330473	-0.420468	0.674144	0.732199	0		KAIKFGHD_01804_gene	265.707	-0.71144	0.246975	-2.88061	0.00396901	0.0187686	0
HAAAELCE_01821_gene	607.454	-0.0609277	0.202965	-0.300189	0.764033	0.870657	0		EEDFELNL_01801_gene	842.646	-0.323814	0.344408	-0.940207	0.347112	0.609416	0		MKLGIIOE_01793_gene	2442.54	0.0962597	0.166146	0.579367	0.562342	0.735304	0		KKIIADKH_01791_gene	331.529	-0.655576	0.14179	-4.62358	3.77e-06	1.04e-05	0		KAIKFGHD_01805_gene	21.5311	0.363356	0.441236	0.823496	0.410226	0.617788	0
HAAAELCE_01822_gene	191.101	-0.0382162	0.212089	-0.18019	0.857004	0.923678	0		EEDFELNL_01802_gene	2388.08	-0.256187	0.298245	-0.858981	0.390351	0.644216	0		MKLGIIOE_01794_gene	636.606	0.222903	0.17291	1.28913	0.197353	0.389914	0		KKIIADKH_01792_gene	976.156	0.186896	0.107524	1.73818	0.0821794	0.117011	0		KAIKFGHD_01806_gene	37.994	-0.285037	0.377738	-0.754589	0.450496	0.652321	0
HAAAELCE_01823_gene	162.174	0.0011437	0.313337	0.00365006	0.997088	0.99763	0		EEDFELNL_01803_gene	1122.93	-1.12938	0.303993	-3.71514	0.000203095	0.00503136	0		MKLGIIOE_01795_gene	25.903	0.299853	0.382242	0.784458	0.432771	0.633044	0		KKIIADKH_01793_gene	1012.56	-0.293566	0.0976342	-3.00679	0.00264018	0.00501308	0		KAIKFGHD_01807_gene	138.716	-0.388371	0.221352	-1.75454	0.0793384	0.202068	0
HAAAELCE_01824_gene	20.38	0.274802	0.519344	0.529132	0.596714	0.75808	0		EEDFELNL_01804_gene	546.864	-1.09932	0.299638	-3.66883	0.000243661	0.00568003	0		MKLGIIOE_01796_gene	413.413	0.131248	0.150031	0.874807	0.381679	0.586415	0		KKIIADKH_01794_gene	7633.68	0.877498	0.0853307	10.2835	8.36e-25	9.23e-24	0		KAIKFGHD_01808_gene	254.75	-0.706508	0.185281	-3.81316	0.0001372	0.00102876	0
HAAAELCE_01825_gene	34.4461	0.123892	0.366597	0.337952	0.735399	0.853372	0		EEDFELNL_01805_gene	1682.86	0.135559	0.295993	0.457981	0.646966	0.836022	0		MKLGIIOE_01797_gene	259.802	-0.0906543	0.16629	-0.54516	0.585644	0.751588	0		KKIIADKH_01795_gene	2084.18	0.0897726	0.0830973	1.08033	0.279995	0.347588	0		KAIKFGHD_01809_gene	13.673	-0.746045	0.557742	-1.33762	0.181022	0.365537	0
HAAAELCE_01826_gene	8981.04	-0.575131	0.216066	-2.66183	0.00777172	0.0344577	0		EEDFELNL_01806_gene	1434.87	0.0539854	0.258823	0.208581	0.834775	0.930896	0		MKLGIIOE_01798_gene	1266.82	0.141253	0.165575	0.853104	0.393602	0.597518	0		KKIIADKH_01796_gene	1083.97	1.07917	0.114096	9.45842	3.13e-21	2.79e-20	0		KAIKFGHD_01810_gene	961.181	-1.62829	0.203635	-7.9961	1.28e-15	7.44e-14	0
HAAAELCE_01827_gene	0	NA	NA	NA	NA	NA	0		EEDFELNL_01807_gene	124.643	-0.0763915	0.269411	-0.283551	0.776755	0.902639	0		MKLGIIOE_01799_gene	5287.29	-0.0602147	0.151214	-0.398208	0.690477	0.82289	0		KKIIADKH_01797_gene	980.161	1.01419	0.0988291	10.2621	1.04e-24	1.15e-23	0		KAIKFGHD_01811_gene	25.8511	0.304093	0.434862	0.699285	0.484374	0.683012	0
HAAAELCE_00180_gene	130.722	-0.23561	0.306746	-0.768095	0.442431	0.636691	0		EEDFELNL_00187_gene	370.159	0.26175	0.256036	1.02232	0.306631	0.579648	0		IadR	504.925	3.32261	0.183115	18.1449	1.41e-73	1.54e-71	1		KKIIADKH_00179_gene	64.8661	-0.225927	0.328941	-0.686833	0.492188	0.562336	0		KAIKFGHD_00183_gene	77.2414	-0.763658	0.286036	-2.6698	0.00758966	0.0320394	0
HAAAELCE_01828_gene	4.46626	2.27597	1.16523	1.95324	0.0507913	0.145087	0		EEDFELNL_01808_gene	219.191	0.0324926	0.329343	0.0986589	0.921409	0.972231	0		MKLGIIOE_01800_gene	625.657	0.210048	0.163123	1.28766	0.197864	0.390402	0		KKIIADKH_01798_gene	501.318	-1.6703	0.171324	-9.74935	1.86e-22	1.78e-21	0		KAIKFGHD_01812_gene	10.1817	0.0593855	0.673704	0.0881478	0.929759	0.964153	0
HAAAELCE_01829_gene	193.511	3.53009	0.438639	8.04782	8.43e-16	4.12e-14	0		EEDFELNL_01809_gene	82.1471	-0.465637	0.350973	-1.3267	0.184607	0.444479	0		MKLGIIOE_01801_gene	464.229	0.154526	0.158085	0.977488	0.328328	0.537441	0		KKIIADKH_01799_gene	9971.3	-2.35238	0.0830671	-28.3191	2.01e-176	6.54e-174	0		KAIKFGHD_01813_gene	19.6013	-0.509966	0.45927	-1.11038	0.266834	0.468653	0
HAAAELCE_01830_gene	2488.87	0.636408	0.273421	2.32758	0.0199346	0.0715933	0		EEDFELNL_01810_gene	36.978	0.107034	0.414868	0.257995	0.796411	0.914496	0		MKLGIIOE_01802_gene	1031	-0.292141	0.133798	-2.18345	0.0290024	0.0989983	0		KKIIADKH_01800_gene	1292.73	-3.14254	0.102949	-30.5253	1.2e-204	5.88e-202	0		KAIKFGHD_01814_gene	77.9378	0.190664	0.288171	0.661635	0.508205	0.700186	0
HAAAELCE_01831_gene	9.20308	0.0317917	0.712935	0.0445927	0.964432	0.983678	0		EEDFELNL_01811_gene	70.3355	-0.0312341	0.38762	-0.0805792	0.935777	0.978146	0		MKLGIIOE_01803_gene	150.746	0.0418056	0.196829	0.212395	0.831799	0.915943	0		KKIIADKH_01801_gene	4094.36	-1.79969	0.0884881	-20.3382	5.9e-92	5.31e-90	0		KAIKFGHD_01815_gene	83.948	-0.821292	0.282292	-2.90937	0.00362156	0.0174331	0
HAAAELCE_01832_gene	507.854	-0.247681	0.198576	-1.24729	0.212293	0.401596	0		EEDFELNL_01812_gene	62.4864	-0.155173	0.380228	-0.408105	0.683197	0.855985	0		MKLGIIOE_01804_gene	231.269	-0.196394	0.184124	-1.06664	0.286135	0.494277	0		KKIIADKH_01802_gene	5408.39	-0.827101	0.0948788	-8.71745	2.85e-18	2.12e-17	0		KAIKFGHD_01816_gene	18.2395	-1.59105	0.491528	-3.23695	0.00120816	0.00689068	0
HAAAELCE_01833_gene	628.681	0.207107	0.204058	1.01494	0.310134	0.513325	0		EEDFELNL_01813_gene	148.058	-0.00857957	0.325482	-0.0263596	0.978971	0.991799	0		MKLGIIOE_01805_gene	2479.97	-0.10543	0.143209	-0.7362	0.461609	0.659406	0		KKIIADKH_01803_gene	306.486	-0.212846	0.133082	-1.59936	0.109741	0.151356	0		KAIKFGHD_01817_gene	96.7702	-0.354079	0.308485	-1.1478	0.251051	0.45078	0
HAAAELCE_01834_gene	1058.76	-0.403722	0.271272	-1.48825	0.136684	0.296197	0		EEDFELNL_01814_gene	5008.14	0.566149	0.431088	1.3133	0.189081	0.449068	0		MKLGIIOE_01806_gene	113.77	-0.49575	0.221787	-2.23526	0.0254006	0.0901236	0		KKIIADKH_01804_gene	174.986	-0.308128	0.174734	-1.76341	0.0778309	0.111443	0		KAIKFGHD_01818_gene	19.3181	-0.095944	0.472086	-0.203234	0.838952	0.910953	0
HAAAELCE_01835_gene	0	NA	NA	NA	NA	NA	0		EEDFELNL_01815_gene	129.87	0.627379	0.356077	1.76192	0.0780833	0.289803	0		MKLGIIOE_01807_gene	14.1209	-0.114338	0.529467	-0.21595	0.829027	0.913872	0		KKIIADKH_01805_gene	370.808	-0.898791	0.229107	-3.92302	8.74e-05	0.00020494	0		KAIKFGHD_01819_gene	40.1116	-0.434057	0.357023	-1.21577	0.224074	0.41775	0
HAAAELCE_01836_gene	1.81154	-1.09787	1.5062	-0.728905	0.46606	NA	0		EEDFELNL_01816_gene	701.355	0.486949	0.312918	1.55616	0.11967	0.358931	0		MKLGIIOE_01808_gene	27.67	-0.0743851	0.365583	-0.20347	0.838768	0.918096	0		KKIIADKH_01806_gene	387.113	0.0845441	0.158192	0.53444	0.593037	0.657781	0		KAIKFGHD_01820_gene	16.3379	-0.349612	0.497415	-0.702859	0.482144	0.68248	0
HAAAELCE_01837_gene	6.43947	-0.56506	0.775869	-0.728293	0.466434	0.657318	0		EEDFELNL_01817_gene	2768.83	0.377933	0.203688	1.85544	0.0635328	0.263081	0		MKLGIIOE_01809_gene	336.888	-0.226745	0.214702	-1.05609	0.290926	0.500193	0		KKIIADKH_01807_gene	532.79	-0.15467	0.1146	-1.34965	0.177128	0.232099	0		KAIKFGHD_01821_gene	26.9933	-1.07769	0.409311	-2.63293	0.00846529	0.0349448	0
HAAAELCE_00181_gene	318.449	-0.126482	0.289117	-0.437476	0.661766	0.806239	0		EEDFELNL_00188_gene	2876.62	1.46529	0.588068	2.4917	0.0127134	0.102901	0		MKLGIIOE_00184_gene	2683.35	9.29082	0.329206	28.2219	3.15e-175	8.98e-173	0		KKIIADKH_00180_gene	117.538	-1.10635	0.192404	-5.75017	8.92e-09	3.23e-08	0		KAIKFGHD_00184_gene	71.5925	-1.01613	0.279335	-3.63768	0.000275108	0.00191001	0
HAAAELCE_01838_gene	26.4373	-0.915706	0.448111	-2.04348	0.0410047	0.124571	0		EEDFELNL_01818_gene	865.833	-0.375068	0.254243	-1.47523	0.14015	0.39277	0		MKLGIIOE_01810_gene	949.045	0.234858	0.150053	1.56516	0.117545	0.277592	0		KKIIADKH_01808_gene	259.507	-0.400798	0.168493	-2.37873	0.0173726	0.0289642	0		KAIKFGHD_01822_gene	9.23201	-0.435191	0.683892	-0.636344	0.524552	0.712415	0
HAAAELCE_01839_gene	193.74	-0.8602	0.224309	-3.8349	0.000125617	0.00107439	0		EEDFELNL_01819_gene	164.134	0.140012	0.247114	0.566587	0.570995	0.787668	0		MKLGIIOE_01811_gene	420.875	-0.237006	0.160657	-1.47523	0.140152	0.311333	0		KKIIADKH_01809_gene	637.977	0.0219795	0.114992	0.191139	0.848417	0.879204	0		KAIKFGHD_01823_gene	41.1142	0.315449	0.402441	0.78384	0.433134	0.637371	0
HAAAELCE_01840_gene	231.692	0.0707032	0.226353	0.312358	0.754768	0.865239	0		EEDFELNL_01820_gene	1118.57	0.188838	0.233382	0.809139	0.418435	0.669015	0		MKLGIIOE_01812_gene	69.2654	-0.040927	0.251049	-0.163024	0.870499	0.935793	0		KKIIADKH_01810_gene	201.686	0.505741	0.170271	2.97022	0.00297587	0.00560683	0		KAIKFGHD_01824_gene	84.2902	-4.43012	0.392565	-11.2851	1.56e-29	2.57e-27	0
HAAAELCE_01841_gene	266.531	-0.616276	0.292732	-2.10525	0.0352692	0.110932	0		EEDFELNL_01821_gene	1558.88	-0.17326	0.27708	-0.625307	0.531769	0.755291	0		MKLGIIOE_01813_gene	68.8983	0.438798	0.250696	1.75032	0.0800633	0.210953	0		KKIIADKH_01811_gene	424.14	0.0615046	0.121238	0.507303	0.611943	0.674786	0		KAIKFGHD_01825_gene	220.663	-5.97708	0.343363	-17.4075	7.24e-68	7.76e-65	0
HAAAELCE_01842_gene	130.412	-1.35795	0.443701	-3.06052	0.00220953	0.0125351	0		EEDFELNL_01822_gene	1226.8	-0.741864	0.410795	-1.80593	0.07093	0.277762	0		MKLGIIOE_01814_gene	2757.98	0.593769	0.242723	2.44628	0.0144339	0.0565663	0		KKIIADKH_01812_gene	831.587	-0.340794	0.134567	-2.53253	0.0113244	0.0194683	0		KAIKFGHD_01826_gene	31.5925	0.434716	0.417525	1.04117	0.297795	0.502379	0
HAAAELCE_01843_gene	78.522	1.8052	0.33432	5.39961	6.68e-08	1.26e-06	0		EEDFELNL_01823_gene	6290.31	-0.973763	0.667831	-1.4581	0.144813	0.396399	0		MKLGIIOE_01815_gene	573.128	0.413021	0.182492	2.26323	0.0236213	0.0849869	0		KKIIADKH_01813_gene	263.185	-0.477161	0.214927	-2.22011	0.0264116	0.0421315	0		KAIKFGHD_01827_gene	16.1085	0.512965	0.564827	0.908181	0.363782	0.569918	0
HAAAELCE_01844_gene	95.7902	-0.159318	0.316357	-0.5036	0.614543	0.770796	0		EEDFELNL_01824_gene	2131.49	-0.948918	0.219486	-4.32337	1.54e-05	0.000583921	0		MKLGIIOE_01816_gene	442.886	0.603369	0.203187	2.96952	0.00298263	0.0158302	0		KKIIADKH_01815_gene	2751.79	-0.466711	0.0817997	-5.70554	1.16e-08	4.16e-08	0		KAIKFGHD_01828_gene	45.3766	0.0295925	0.341978	0.0865332	0.931043	0.965005	0
HAAAELCE_01845_gene	63.324	0.127283	0.342186	0.37197	0.709915	0.839936	0		EEDFELNL_01825_gene	1942.9	-0.0107138	0.266957	-0.040133	0.967987	0.986946	0		MKLGIIOE_01817_gene	1634.94	0.50017	0.154747	3.23219	0.00122847	0.00748913	0		KKIIADKH_01817_gene	11445.5	0.405477	0.0846192	4.79178	1.65e-06	4.76e-06	0		KAIKFGHD_01829_gene	25.5466	-0.0708205	0.50139	-0.141249	0.887674	0.938667	0
HAAAELCE_01846_gene	90.7702	0.259177	0.274139	0.94542	0.344444	0.54588	0		EEDFELNL_01826_gene	706.631	-0.40961	0.357425	-1.146	0.251795	0.52392	0		MKLGIIOE_01818_gene	3.0975	1.01757	1.0312	0.986779	0.323751	NA	0		KKIIADKH_01818_gene	360.287	0.0181134	0.126302	0.143414	0.885963	0.911348	0		KAIKFGHD_01830_gene	19.0951	-0.922829	0.461201	-2.00093	0.0454004	0.134477	0
HAAAELCE_01847_gene	21.8612	-0.763626	0.484237	-1.57697	0.114803	0.262618	0		EEDFELNL_01827_gene	354.107	-0.0255979	0.35969	-0.0711666	0.943265	0.979159	0		MKLGIIOE_01819_gene	757.855	-0.0913818	0.159577	-0.572651	0.566881	0.739541	0		KKIIADKH_01819_gene	683.957	0.301059	0.132634	2.26984	0.0232171	0.0376361	0		KAIKFGHD_01831_gene	11.1856	-0.442894	0.609686	-0.726431	0.467575	0.668922	0
HAAAELCE_00018_gene	31.6687	0.147918	0.415149	0.3563	0.721616	0.845536	0		EEDFELNL_00023_gene	97.0609	-0.443692	0.304682	-1.45625	0.145324	0.396683	0		MKLGIIOE_00018_gene	58.5516	-0.883368	0.301008	-2.9347	0.00333866	0.0173252	0		KKIIADKH_00018_gene	60.6129	-0.612606	0.306649	-1.99775	0.0457442	0.0694771	0		KAIKFGHD_00018_gene	49.5315	-0.851068	0.3409	-2.49653	0.0125414	0.0478984	0
HAAAELCE_00182_gene	263.026	0.746554	0.226881	3.29051	0.00100006	0.00645655	0		EEDFELNL_00189_gene	1643.82	0.310173	0.183716	1.68832	0.0913489	0.313471	0		MKLGIIOE_00185_gene	3147.08	8.84946	0.289031	30.6177	7.12e-206	3.32e-203	0		KKIIADKH_00181_gene	276.265	-0.851013	0.15563	-5.4682	4.55e-08	1.54e-07	0		KAIKFGHD_00185_gene	8.11749	-1.30979	0.711416	-1.8411	0.065607	0.176863	0
HAAAELCE_01848_gene	4.72187	-0.768636	1.06726	-0.720194	0.471406	0.661639	0		EEDFELNL_01828_gene	3474.56	-0.472283	0.360487	-1.31012	0.190154	0.449997	0		MKLGIIOE_01820_gene	3049.49	0.00904199	0.135585	0.0666887	0.946829	0.974974	0		KKIIADKH_01820_gene	359.242	0.302481	0.131733	2.29616	0.0216665	0.0353575	0		KAIKFGHD_01832_gene	73.6267	0.0518356	0.30122	0.172086	0.86337	0.925055	0
HAAAELCE_01849_gene	96.2337	0.55943	0.281084	1.99026	0.0465621	0.136873	0		EEDFELNL_01829_gene	107.918	-0.27553	0.421053	-0.654383	0.512865	0.742132	0		MKLGIIOE_01821_gene	173.402	0.395612	0.190251	2.07942	0.0375787	0.120306	0		KKIIADKH_01821_gene	3139.11	-0.612956	0.078091	-7.84925	4.19e-15	2.52e-14	0		KAIKFGHD_01833_gene	48.7595	-0.43021	0.309238	-1.39119	0.164167	0.342707	0
HAAAELCE_01850_gene	216.122	0.630092	0.265541	2.37286	0.017651	0.0654355	0		EEDFELNL_01830_gene	297.359	0.0558577	0.272699	0.204833	0.837703	0.931264	0		MKLGIIOE_01822_gene	872.833	0.472533	0.21593	2.18836	0.0286434	0.0981649	0		KKIIADKH_01822_gene	1420.58	-0.137262	0.0921179	-1.49007	0.136205	0.183657	0		KAIKFGHD_01834_gene	150.181	-0.484279	0.25116	-1.92817	0.0538341	0.151519	0
HAAAELCE_01851_gene	361.036	1.21314	0.931887	1.30181	0.19298	0.376281	0		EEDFELNL_01831_gene	16.2162	0.147188	0.535549	0.274836	0.783443	NA	0		MKLGIIOE_01823_gene	132.193	-0.0691316	0.23236	-0.297519	0.76607	0.875338	0		KKIIADKH_01823_gene	3110.94	0.46063	0.0857092	5.37434	7.69e-08	2.55e-07	0		KAIKFGHD_01835_gene	18.3035	2.13923	0.632184	3.38387	0.000714728	0.00434818	0
HAAAELCE_01852_gene	13.4485	-1.36141	0.584872	-2.3277	0.0199281	0.0715933	0		EEDFELNL_01832_gene	72.8995	-0.00685568	0.308103	-0.0222513	0.982247	0.993548	0		MKLGIIOE_01824_gene	3924.15	-0.108583	0.126906	-0.855615	0.392211	0.597052	0		KKIIADKH_01824_gene	313.59	-0.15874	0.147727	-1.07455	0.282577	0.350125	0		KAIKFGHD_01836_gene	513.322	2.50262	0.7201	3.47539	0.00051012	0.00324134	0
HAAAELCE_01853_gene	18.1434	0.0328466	0.473525	0.069366	0.944698	0.97181	0		EEDFELNL_01833_gene	4065.59	0.271043	0.182623	1.48416	0.137766	0.389386	0		MKLGIIOE_01825_gene	1112.85	0.308666	0.13982	2.2076	0.0272719	0.0947924	0		KKIIADKH_01825_gene	6371.54	-1.08792	0.0959937	-11.3332	8.99e-30	1.27e-28	0		KAIKFGHD_01837_gene	0.709157	1.38754	2.37716	0.583697	0.559424	NA	0
HAAAELCE_01854_gene	22.629	-0.177312	0.439569	-0.403377	0.686671	0.824144	0		EEDFELNL_01834_gene	183.155	-0.15788	0.28743	-0.549281	0.582813	0.795293	0		MKLGIIOE_01826_gene	244.562	-0.0582677	0.171073	-0.340601	0.733404	0.852837	0		KKIIADKH_01826_gene	151.693	-0.666727	0.228027	-2.9239	0.0034568	0.00645269	0		KAIKFGHD_01838_gene	2.66679	-1.95409	1.29095	-1.51369	0.130105	0.291699	0
HAAAELCE_01855_gene	5.42697	0.452354	0.854044	0.529661	0.596347	0.757963	0		EEDFELNL_01835_gene	1682.59	-0.218454	0.250204	-0.873103	0.382607	0.639592	0		MKLGIIOE_01827_gene	165.594	-0.485835	0.205395	-2.36537	0.0180119	0.0681527	0		KKIIADKH_01827_gene	2221.14	-0.683242	0.0953618	-7.16473	7.79e-13	3.95e-12	0		KAIKFGHD_01839_gene	10.6504	-0.168813	0.627561	-0.268998	0.787931	0.886061	0
HAAAELCE_01856_gene	64.9079	-0.212014	0.283522	-0.747787	0.454589	0.647787	0		EEDFELNL_01836_gene	1559.09	-0.0229572	0.260487	-0.0881316	0.929772	0.976311	0		MKLGIIOE_01828_gene	881.89	0.1655	0.151009	1.09597	0.273094	0.481483	0		KKIIADKH_01828_gene	9084.21	-0.608264	0.0949656	-6.4051	1.5e-10	6.32e-10	0		KAIKFGHD_01840_gene	32.4482	-0.157717	0.394124	-0.400171	0.68903	0.829206	0
HAAAELCE_01857_gene	309.995	-0.526593	0.259735	-2.02742	0.042619	0.128275	0		EEDFELNL_01837_gene	43.0198	0.242617	0.413436	0.58683	0.557318	0.77585	0		MKLGIIOE_01829_gene	342.873	0.558431	0.175325	3.18511	0.00144696	0.00867671	0		KKIIADKH_01829_gene	8465.42	-0.757138	0.134834	-5.61534	1.96e-08	6.88e-08	0		KAIKFGHD_01841_gene	532.069	-0.727895	0.212648	-3.423	0.000619341	0.00383866	0
HAAAELCE_00183_gene	172.389	2.51634	0.287515	8.75202	2.1e-18	1.24e-16	0		EEDFELNL_00190_gene	160.844	0.603921	0.335032	1.80258	0.0714546	0.278369	0		MKLGIIOE_00186_gene	6633.17	9.45467	0.269627	35.0657	2.25e-269	2.3e-266	0		KKIIADKH_00182_gene	338.626	-0.696332	0.127588	-5.45766	4.82e-08	1.63e-07	0		KAIKFGHD_00186_gene	166.109	-0.357348	0.19806	-1.80424	0.0711929	0.187015	0
HAAAELCE_01858_gene	360.335	-1.13319	0.207354	-5.465	4.63e-08	8.93e-07	0		EEDFELNL_01838_gene	105.939	-0.280182	0.379001	-0.739266	0.459745	0.699999	0		MKLGIIOE_01830_gene	151.983	-0.0181084	0.209747	-0.0863345	0.9312	0.967761	0		KKIIADKH_01830_gene	2236	-1.08537	0.0886329	-12.2457	1.77e-34	2.96e-33	0		KAIKFGHD_01842_gene	468.077	-0.894867	0.18109	-4.94156	7.75e-07	1.05e-05	0
HAAAELCE_01859_gene	343.147	-0.886613	0.24378	-3.63693	0.000275906	0.00212249	0		EEDFELNL_01839_gene	49.9848	-0.0515198	0.488926	-0.105373	0.91608	0.970552	0		MKLGIIOE_01831_gene	339.206	0.0323416	0.185127	0.174699	0.861316	0.930265	0		KKIIADKH_01831_gene	152.96	-0.847724	0.188151	-4.50555	6.62e-06	1.78e-05	0		KAIKFGHD_01843_gene	180.46	-0.492856	0.215984	-2.28191	0.0224947	0.0776185	0
HAAAELCE_01860_gene	64.738	0.0326635	0.293514	0.111284	0.911391	0.95354	0		EEDFELNL_01840_gene	120.472	-0.378895	0.355415	-1.06606	0.286395	0.562257	0		MKLGIIOE_01832_gene	102.841	-0.588925	0.223327	-2.63706	0.00836284	0.0369623	0		KKIIADKH_01832_gene	181.424	-0.21811	0.164812	-1.32339	0.185707	0.242039	0		KAIKFGHD_01844_gene	12.4544	0.206976	0.592685	0.349218	0.726926	0.849996	0
HAAAELCE_01861_gene	165.368	-0.0342914	0.221815	-0.154595	0.877141	0.934539	0		EEDFELNL_01841_gene	201.159	-0.701735	0.535594	-1.3102	0.190128	0.449997	0		MKLGIIOE_01833_gene	142.304	-0.899138	0.202265	-4.44536	8.77e-06	9.07e-05	0		KKIIADKH_01833_gene	115.579	-0.082832	0.239301	-0.346141	0.729237	0.779166	0		KAIKFGHD_01845_gene	12.3196	-0.163262	0.612488	-0.266556	0.789811	0.887477	0
HAAAELCE_01862_gene	581.08	-0.127084	0.255664	-0.497075	0.619136	0.774095	0		EEDFELNL_01842_gene	33.1379	-0.507081	0.587794	-0.862684	0.388311	0.643656	0		MKLGIIOE_01834_gene	400.488	-0.831371	0.174769	-4.75697	1.97e-06	2.32e-05	0		KKIIADKH_01834_gene	31796.9	-1.16381	0.0893791	-13.0211	9.28e-39	1.91e-37	0		KAIKFGHD_01846_gene	4.94716	-0.660643	0.868752	-0.76045	0.446986	0.648553	0
HAAAELCE_01863_gene	121.551	0.564152	0.272138	2.07304	0.0381685	0.118365	0		EEDFELNL_01843_gene	30.7189	-0.110226	0.441851	-0.249463	0.803003	0.918537	0		MKLGIIOE_01835_gene	373.521	-0.622328	0.176753	-3.5209	0.000430088	0.00303077	0		KKIIADKH_01835_gene	2906.39	0.118817	0.12436	0.955423	0.339364	0.40985	0		KAIKFGHD_01847_gene	5.20296	0.0418072	0.843118	0.0495864	0.960452	0.981973	0
HAAAELCE_01864_gene	683.965	-0.383313	0.171705	-2.23239	0.0255895	0.0867654	0		EEDFELNL_01844_gene	20.5499	0.526305	0.569175	0.92468	0.355133	NA	0		MKLGIIOE_01836_gene	504.742	0.258573	0.156773	1.64934	0.0990772	0.247428	0		KKIIADKH_01836_gene	2971.2	-0.918489	0.104157	-8.81828	1.16e-18	8.88e-18	0		KAIKFGHD_01848_gene	2.89225	0.0801029	1.19168	0.0672187	0.946408	0.974116	0
HAAAELCE_01865_gene	225.313	-1.54187	0.423452	-3.64119	0.000271379	0.00209219	0		EEDFELNL_01845_gene	27.9716	0.0330707	0.465488	0.0710452	0.943362	0.979159	0		MKLGIIOE_01837_gene	347.09	0.63002	0.15893	3.96413	7.37e-05	0.000629452	0		KKIIADKH_01837_gene	106.331	-0.76576	0.326176	-2.34769	0.0188903	0.0312454	0		KAIKFGHD_01849_gene	14.8151	0.746115	0.585642	1.27401	0.202659	0.395128	0
HAAAELCE_01866_gene	48.3384	-2.80833	0.537599	-5.22384	1.75e-07	3.11e-06	0		EEDFELNL_01846_gene	411.443	-0.4379	0.359821	-1.21699	0.223606	0.493566	0		MKLGIIOE_01838_gene	175.134	0.347885	0.222312	1.56485	0.117618	0.277637	0		KKIIADKH_01838_gene	1294.04	-0.984545	0.16533	-5.95503	2.6e-09	9.85e-09	0		KAIKFGHD_01850_gene	59.4602	0.436962	0.302098	1.44643	0.148058	0.318306	0
HAAAELCE_01867_gene	114.673	-1.36307	0.531261	-2.56572	0.0102961	0.0431464	0		EEDFELNL_01847_gene	19.7667	-0.670246	0.602072	-1.11323	0.265609	NA	0		MKLGIIOE_01839_gene	337.665	-0.00152387	0.165616	-0.00920125	0.992659	0.996741	0		KKIIADKH_01839_gene	2173.42	0.593399	0.0850114	6.98023	2.95e-12	1.43e-11	0		KAIKFGHD_01851_gene	1.06249	0.859484	1.96584	0.43721	0.661959	NA	0
HAAAELCE_00184_gene	4629.12	2.14735	0.201976	10.6317	2.12e-26	1.99e-24	0		EEDFELNL_00191_gene	503.54	0.263999	0.400963	0.658411	0.510274	0.741466	0		MKLGIIOE_00187_gene	10209.3	8.9083	0.188931	47.151	0	0	0		KKIIADKH_00183_gene	375.999	-0.629769	0.131398	-4.79284	1.64e-06	4.74e-06	0		KAIKFGHD_00187_gene	55.9077	-1.49203	0.312039	-4.78156	1.74e-06	2.19e-05	0
HAAAELCE_01868_gene	485.479	-0.047824	0.243146	-0.196688	0.844071	0.915853	0		EEDFELNL_01848_gene	3424.15	-0.0374397	0.291573	-0.128406	0.897828	0.961574	0		MKLGIIOE_01840_gene	223.776	0.115912	0.193821	0.598035	0.549817	0.726336	0		KKIIADKH_01840_gene	2997.15	0.620061	0.0791102	7.83794	4.58e-15	2.75e-14	0		KAIKFGHD_01852_gene	35.9076	-0.387194	0.346373	-1.11785	0.26363	0.466079	0
HAAAELCE_01869_gene	1643.07	-1.62429	0.202148	-8.03512	9.35e-16	4.53e-14	0		EEDFELNL_01849_gene	151.375	0.203043	0.312372	0.650003	0.51569	0.743253	0		MKLGIIOE_01841_gene	771.341	0.725843	0.158152	4.58952	4.44e-06	4.96e-05	0		KKIIADKH_01841_gene	76.672	0.219078	0.294824	0.743081	0.457433	0.529554	0		KAIKFGHD_01853_gene	3.05753	-0.585679	1.24409	-0.470767	0.637807	0.792914	0
HAAAELCE_01870_gene	69.2518	0.675943	0.576985	1.17151	0.241394	0.43745	0		EEDFELNL_01850_gene	2995.75	-0.115424	0.290693	-0.397065	0.69132	0.861316	0		MKLGIIOE_01842_gene	14.7394	-0.712652	0.538664	-1.323	0.185835	0.374666	0		KKIIADKH_01842_gene	449.292	-0.819366	0.128257	-6.38845	1.68e-10	7e-10	0		KAIKFGHD_01854_gene	47.2883	-0.762163	0.32528	-2.3431	0.0191244	0.0677329	0
HAAAELCE_01871_gene	27.7352	-0.674467	0.707887	-0.952788	0.340697	0.54354	0		EEDFELNL_01851_gene	445.178	-0.548896	0.280181	-1.95907	0.0501041	0.232064	0		MKLGIIOE_01843_gene	1197.43	-0.0272234	0.145066	-0.187662	0.851142	0.926343	0		KKIIADKH_01844_gene	125.7	0.543591	0.30299	1.79409	0.0727994	0.105113	0		KAIKFGHD_01855_gene	29.2491	-0.767149	0.458362	-1.67367	0.0941946	0.229025	0
HAAAELCE_01872_gene	41.806	-0.174584	0.338515	-0.515736	0.606039	0.765093	0		EEDFELNL_01852_gene	54.5645	0.471168	0.541693	0.869806	0.384406	0.641003	0		MKLGIIOE_01844_gene	724.18	0.262216	0.156532	1.67516	0.0939035	0.237773	0		KKIIADKH_01845_gene	4415.25	1.30311	0.0872428	14.9366	1.91e-50	6.09e-49	0		KAIKFGHD_01856_gene	38.7711	-0.703563	0.335291	-2.09837	0.0358728	0.112305	0
HAAAELCE_01873_gene	21.9308	-0.561607	0.469851	-1.19529	0.231975	0.426266	0		EEDFELNL_01853_gene	1584.98	0.352378	0.317384	1.11026	0.266889	0.541017	0		MKLGIIOE_01845_gene	71.411	0.384094	0.266523	1.44113	0.149548	0.325576	0		KKIIADKH_01846_gene	4032.37	1.3442	0.0835532	16.0879	3.1e-58	1.29e-56	0		KAIKFGHD_01857_gene	99.9394	0.17626	0.262002	0.672743	0.501111	0.695535	0
HAAAELCE_01874_gene	1.60699	-0.681161	1.78425	-0.381763	0.702637	NA	0		EEDFELNL_01854_gene	488.292	0.402444	0.228055	1.76468	0.0776178	0.289068	0		MKLGIIOE_01846_gene	135.187	0.0963951	0.199211	0.483884	0.628468	0.779617	0		KKIIADKH_01847_gene	2022.42	1.22595	0.0875689	13.9999	1.56e-44	4.14e-43	0		KAIKFGHD_01858_gene	289.338	-0.907268	0.186486	-4.86507	1.14e-06	1.49e-05	0
HAAAELCE_01875_gene	49.4325	-0.632705	0.352581	-1.7945	0.0727339	0.189657	0		EEDFELNL_01855_gene	4334.19	0.086262	0.198232	0.435157	0.663448	0.844888	0		MKLGIIOE_01847_gene	42.0664	-0.117241	0.313543	-0.373925	0.70846	0.836737	0		KKIIADKH_01848_gene	1477.76	0.571392	0.120265	4.75112	2.02e-06	5.77e-06	0		KAIKFGHD_01859_gene	2522.79	0.358082	0.14869	2.40825	0.0160292	0.0584105	0
HAAAELCE_01876_gene	300.249	0.0784731	0.205913	0.381098	0.703131	0.836123	0		EEDFELNL_01856_gene	26.6053	1.1166	0.539057	2.0714	0.0383218	NA	0		MKLGIIOE_01848_gene	49.0707	0.312672	0.283197	1.10408	0.269558	0.477217	0		KKIIADKH_01849_gene	233.548	0.107409	0.160497	0.669226	0.503352	0.5733	0		KAIKFGHD_01860_gene	275.63	-1.81582	0.198595	-9.14331	6.06e-20	5e-18	0
HAAAELCE_01877_gene	318.43	-0.261448	0.192944	-1.35505	0.175402	0.349927	0		EEDFELNL_01857_gene	122.462	0.0200924	0.371442	0.0540931	0.956861	0.985801	0		MKLGIIOE_01849_gene	57.3726	-0.201475	0.297815	-0.676509	0.498717	0.688455	0		KKIIADKH_01850_gene	13671.8	-1.29853	0.0808688	-16.0572	5.09e-58	2.1e-56	0		KAIKFGHD_01861_gene	34.3297	-0.380469	0.367433	-1.03548	0.300445	0.504121	0
HAAAELCE_00185_gene	156.889	0.484931	0.245954	1.97163	0.0486518	0.141307	0		EEDFELNL_00192_gene	118.845	0.642724	0.338932	1.89632	0.0579176	0.253122	0		MKLGIIOE_00188_gene	1528.86	-0.0724039	0.194695	-0.371883	0.70998	0.837858	0		KKIIADKH_00184_gene	49.7927	-0.341507	0.296552	-1.15159	0.249489	0.313711	0		KAIKFGHD_00188_gene	24.7032	-0.798639	0.411337	-1.94157	0.0521896	0.148341	0
HAAAELCE_01878_gene	91.9492	-0.199443	0.277386	-0.71901	0.472135	0.661677	0		EEDFELNL_01858_gene	157.041	0.156988	0.288744	0.543692	0.586653	0.797889	0		MKLGIIOE_01850_gene	93.3133	0.0852122	0.221218	0.385196	0.700092	0.830723	0		KKIIADKH_01851_gene	3423.37	-0.967723	0.0846211	-11.436	2.76e-30	4e-29	0		KAIKFGHD_01862_gene	671.116	-1.02049	0.193223	-5.28142	1.28e-07	1.98e-06	0
HAAAELCE_01879_gene	499.717	-0.258993	0.192554	-1.34504	0.178611	0.354652	0		EEDFELNL_01859_gene	122.863	0.757107	0.476018	1.5905	0.111722	0.34886	0		MKLGIIOE_01851_gene	92.8203	-0.394651	0.233528	-1.68995	0.0910375	0.233412	0		KKIIADKH_01852_gene	1607.73	-1.12148	0.10541	-10.6391	1.96e-26	2.37e-25	0		KAIKFGHD_01863_gene	369.888	-1.07567	0.182181	-5.90439	3.54e-09	7.23e-08	0
HAAAELCE_01880_gene	624.264	0.00855836	0.205839	0.0415779	0.966835	0.984855	0		EEDFELNL_01860_gene	1006.2	-0.247466	0.202462	-1.22229	0.221599	0.490692	0		MKLGIIOE_01852_gene	689.955	-0.21017	0.178491	-1.17748	0.239002	0.441573	0		KKIIADKH_01853_gene	479.016	-0.548785	0.15909	-3.44951	0.0005616	0.00118134	0		KAIKFGHD_01864_gene	114.757	-0.633046	0.25658	-2.46725	0.0136156	0.0514061	0
HAAAELCE_01881_gene	192.418	0.264274	0.238521	1.10797	0.267874	0.465575	0		EEDFELNL_01861_gene	112.99	0.342384	0.361473	0.947193	0.34354	0.60647	0		MKLGIIOE_01853_gene	153.16	0.263471	0.21863	1.2051	0.228165	0.428342	0		KKIIADKH_01854_gene	160.404	-0.0561555	0.182163	-0.308271	0.757876	0.805941	0		KAIKFGHD_01865_gene	4.02454	0.897223	1.06478	0.84264	0.39943	0.605569	0
HAAAELCE_01882_gene	194.115	0.390342	0.22077	1.76809	0.0770452	0.197625	0		EEDFELNL_01862_gene	1166.11	-1.65151	0.675748	-2.44398	0.0145264	0.111918	0		MKLGIIOE_01854_gene	92.5159	-0.731437	0.234812	-3.11499	0.00183953	0.0106551	0		KKIIADKH_01855_gene	1070.64	0.150423	0.113798	1.32184	0.186221	0.242656	0		KAIKFGHD_01866_gene	24.7554	-0.371644	0.404886	-0.917898	0.358672	0.566193	0
HAAAELCE_01883_gene	1240.22	-1.32611	0.33698	-3.93528	8.31e-05	0.000749523	0		EEDFELNL_01863_gene	2106	-1.09945	0.483837	-2.27236	0.0230649	0.147958	0		MKLGIIOE_01855_gene	187.178	-3.50676	0.371127	-9.44896	3.42e-21	1.38e-19	0		KKIIADKH_01856_gene	1063.07	0.493871	0.0978091	5.04933	4.43e-07	1.37e-06	0		KAIKFGHD_01867_gene	30.7233	-0.217754	0.394373	-0.552153	0.580844	0.753551	0
HAAAELCE_01884_gene	28.7809	0.38779	0.43611	0.889202	0.373895	0.572987	0		EEDFELNL_01864_gene	1042.07	-1.053	0.411427	-2.55938	0.010486	0.0910219	0		MKLGIIOE_01856_gene	1131.86	-2.84319	0.288852	-9.84307	7.34e-23	3.09e-21	0		KKIIADKH_01857_gene	2338.04	-0.734386	0.09196	-7.98594	1.39e-15	8.73e-15	0		KAIKFGHD_01868_gene	33.2697	0.0809058	0.404638	0.199946	0.841523	0.912149	0
HAAAELCE_01885_gene	152.094	0.515782	0.245121	2.10419	0.035362	0.111161	0		EEDFELNL_01865_gene	3597.63	-0.831289	0.393926	-2.11027	0.0348351	0.189334	0		MKLGIIOE_01857_gene	297.172	-2.58218	0.254547	-10.1442	3.52e-24	1.53e-22	0		KKIIADKH_01858_gene	505.483	-0.516401	0.126961	-4.06738	4.75e-05	0.000114969	0		KAIKFGHD_01869_gene	226.623	0.0861645	0.18629	0.462528	0.643703	0.79655	0
HAAAELCE_01886_gene	15.959	-0.726164	0.663878	-1.09382	0.274033	0.472855	0		EEDFELNL_01866_gene	452.032	-0.971224	0.383217	-2.5344	0.011264	0.0947614	0		MKLGIIOE_01858_gene	553.739	0.18528	0.1949	0.950644	0.341785	0.550183	0		KKIIADKH_01859_gene	718.284	-0.914819	0.119322	-7.66679	1.76e-14	1.02e-13	0		KAIKFGHD_01870_gene	108.614	-0.9172	0.26359	-3.47965	0.000502068	0.00321206	0
HAAAELCE_01887_gene	201.436	-1.12822	0.446014	-2.52957	0.0114203	0.0465928	0		EEDFELNL_01867_gene	333.447	-0.144928	0.467219	-0.310193	0.756414	0.890694	0		MKLGIIOE_01859_gene	16.8978	0.190499	0.445541	0.427569	0.668965	0.809675	0		KKIIADKH_01860_gene	2271.4	-1.01684	0.0922696	-11.0204	3.05e-28	4.01e-27	0		KAIKFGHD_01871_gene	286.973	-0.692365	0.179489	-3.85742	0.000114592	0.000882381	0
HAAAELCE_00186_gene	41.7721	0.218281	0.354057	0.616513	0.537556	0.714842	0		EEDFELNL_00193_gene	560.072	0.177631	0.332594	0.534079	0.593287	0.800812	0		MKLGIIOE_00189_gene	365.905	0.875804	0.161724	5.41541	6.11e-08	9.14e-07	0		KKIIADKH_00185_gene	143.765	-0.529104	0.181857	-2.90946	0.00362057	0.00673049	0		KAIKFGHD_00189_gene	43.0938	0.156633	0.321659	0.486953	0.626292	0.784969	0
HAAAELCE_01888_gene	225.995	-0.967712	0.3588	-2.69708	0.00699507	0.0317018	0		EEDFELNL_01868_gene	181.066	-0.116164	0.261757	-0.443784	0.657199	0.840765	0		MKLGIIOE_01860_gene	214.48	-0.0906428	0.177505	-0.510648	0.609598	0.768291	0		KKIIADKH_01861_gene	618.543	-0.73542	0.175424	-4.19225	2.76e-05	6.87e-05	0		KAIKFGHD_01872_gene	46.6092	-0.306757	0.316928	-0.967908	0.33309	0.539133	0
HAAAELCE_01889_gene	705.586	-0.933525	0.344399	-2.71059	0.00671632	0.0307925	0		EEDFELNL_01869_gene	2517.48	-0.523818	0.239796	-2.18443	0.0289304	0.171366	0		MKLGIIOE_01861_gene	255.727	0.122192	0.163055	0.749395	0.453619	0.653655	0		KKIIADKH_01862_gene	808.7	-0.787335	0.099691	-7.89776	2.84e-15	1.73e-14	0		KAIKFGHD_01873_gene	5.79779	-0.264852	0.828882	-0.319529	0.749325	0.86278	0
HAAAELCE_01890_gene	139.154	0.158289	0.268613	0.589283	0.555671	0.72981	0		EEDFELNL_01870_gene	1133.31	-0.535132	0.280928	-1.90487	0.0567969	0.250884	0		MKLGIIOE_01862_gene	47.5817	-0.589888	0.299601	-1.96891	0.0489634	0.147235	0		KKIIADKH_01863_gene	709.585	-1.0409	0.107653	-9.66902	4.08e-22	3.85e-21	0		KAIKFGHD_01874_gene	4.25155	-1.06042	0.932545	-1.13712	0.255486	0.456006	0
HAAAELCE_01891_gene	100.624	-0.252726	0.31057	-0.813748	0.415789	0.614007	0		EEDFELNL_01871_gene	208.162	0.0535058	0.281841	0.189844	0.849431	0.937083	0		MKLGIIOE_01863_gene	60.9558	0.143377	0.260889	0.549569	0.582615	0.749202	0		KKIIADKH_01864_gene	1520.74	-1.01324	0.142787	-7.09618	1.28e-12	6.37e-12	0		KAIKFGHD_01875_gene	8.08555	-0.923567	0.713863	-1.29376	0.195749	0.385653	0
HAAAELCE_01892_gene	242.989	-0.189329	0.254078	-0.74516	0.456175	0.648489	0		EEDFELNL_01872_gene	4947.1	-0.47364	0.315074	-1.50327	0.132771	0.382956	0		MKLGIIOE_01864_gene	156.773	-0.0251335	0.203238	-0.123666	0.90158	0.953072	0		KKIIADKH_01865_gene	1138.59	-0.503801	0.103426	-4.87111	1.11e-06	3.28e-06	0		KAIKFGHD_01876_gene	34.6511	0.00796115	0.35413	0.0224809	0.982064	0.992864	0
HAAAELCE_01893_gene	64.7837	-1.38849	0.533521	-2.6025	0.00925464	0.0395432	0		EEDFELNL_01873_gene	6.35797	-0.374704	0.907969	-0.412683	0.679839	NA	0		MKLGIIOE_01865_gene	355.289	0.162277	0.185631	0.87419	0.382015	0.586755	0		KKIIADKH_01866_gene	633.064	-0.795155	0.109112	-7.28752	3.16e-13	1.65e-12	0		KAIKFGHD_01877_gene	51.7248	0.20191	0.318442	0.634054	0.526046	0.712862	0
HAAAELCE_01894_gene	27.2953	-1.68742	0.664001	-2.5413	0.0110443	0.0453624	0		EEDFELNL_01874_gene	13.8967	-0.320001	0.577262	-0.554344	0.579344	NA	0		MKLGIIOE_01866_gene	221.853	-0.0615565	0.180598	-0.340848	0.733218	0.852815	0		KKIIADKH_01867_gene	495.468	-0.821485	0.118622	-6.92524	4.35e-12	2.07e-11	0		KAIKFGHD_01878_gene	141.207	-1.03737	0.235572	-4.40364	1.06e-05	0.000111631	0
HAAAELCE_01895_gene	44.8922	-2.19759	0.669252	-3.28366	0.0010247	0.00656951	0		EEDFELNL_01875_gene	24.9639	0.194543	0.470942	0.413093	0.679539	NA	0		MKLGIIOE_01867_gene	512.594	-0.521143	0.153389	-3.39752	0.000680008	0.00448288	0		KKIIADKH_01868_gene	858.982	-1.08163	0.112647	-9.60196	7.84e-22	7.24e-21	0		KAIKFGHD_01879_gene	53.8972	0.564508	0.303793	1.8582	0.0631413	0.171401	0
HAAAELCE_01896_gene	332.685	-1.99368	0.88494	-2.2529	0.0242655	0.0832994	0		EEDFELNL_01876_gene	20.6737	-0.294415	0.530089	-0.555406	0.578617	NA	0		MKLGIIOE_01868_gene	120.355	-0.214351	0.21877	-0.9798	0.327185	0.537083	0		KKIIADKH_01869_gene	1022.83	-0.730292	0.103429	-7.06079	1.66e-12	8.14e-12	0		KAIKFGHD_01880_gene	42.7532	-0.872187	0.347046	-2.51318	0.0119649	0.0459833	0
HAAAELCE_01897_gene	65.848	-1.08008	0.355457	-3.03857	0.00237706	0.0132139	0		EEDFELNL_01877_gene	95.3363	-0.284239	0.295293	-0.962565	0.335766	0.601419	0		MKLGIIOE_01869_gene	9.60319	-0.613293	0.620418	-0.988517	0.3229	0.533548	0		KKIIADKH_01870_gene	670.821	-1.09924	0.490127	-2.24276	0.0249123	0.0399635	0		KAIKFGHD_01881_gene	89.769	-0.554228	0.250997	-2.2081	0.0272372	0.0900697	0
HAAAELCE_00187_gene	112.075	0.261967	0.285753	0.916759	0.359269	0.560374	0		EEDFELNL_00194_gene	55.9373	-0.620593	0.702071	-0.883945	0.376726	0.635052	0		MKLGIIOE_00190_gene	552.216	0.134082	0.143052	0.937297	0.348606	0.557313	0		KKIIADKH_00186_gene	3.25772	-0.265856	1.07043	-0.248365	0.803852	0.844398	0		KAIKFGHD_00190_gene	15.1373	0.00313055	0.538063	0.00581818	0.995358	0.997863	0
HAAAELCE_01898_gene	160.413	-0.507102	0.260196	-1.94892	0.051305	0.146283	0		EEDFELNL_01878_gene	182.814	-0.0593332	0.343049	-0.172958	0.862684	0.943022	0		MKLGIIOE_01870_gene	473.868	-0.20844	0.164725	-1.26539	0.205733	0.399765	0		KKIIADKH_01871_gene	524.511	-1.07156	0.127306	-8.41724	3.85e-17	2.68e-16	0		KAIKFGHD_01882_gene	31.3492	0.0120186	0.40336	0.0297963	0.976229	0.990401	0
HAAAELCE_01899_gene	201.179	0.0443266	0.212561	0.208536	0.834811	0.912958	0		EEDFELNL_01879_gene	1704.51	-0.822198	0.240853	-3.41369	0.000640883	0.0118749	0		MKLGIIOE_01871_gene	102.572	0.588371	0.237942	2.47275	0.0134077	0.0535369	0		KKIIADKH_01872_gene	1935	-0.679729	0.106607	-6.37602	1.82e-10	7.56e-10	0		KAIKFGHD_01883_gene	8.80839	0.411339	0.721006	0.570507	0.568334	0.744634	0
HAAAELCE_01900_gene	337.527	-0.428705	0.229159	-1.87077	0.061377	0.167806	0		EEDFELNL_01880_gene	572.807	0.521136	0.378672	1.37622	0.168754	0.428187	0		MKLGIIOE_01872_gene	225.599	0.452999	0.18421	2.45914	0.0139272	0.0549114	0		KKIIADKH_01873_gene	1447.42	-0.407986	0.112667	-3.62116	0.000293281	0.000643765	0		KAIKFGHD_01884_gene	78.5887	-0.676987	0.26936	-2.51332	0.0119602	0.0459833	0
HAAAELCE_01901_gene	564.065	-0.83168	0.316792	-2.62532	0.00865679	0.0375082	0		EEDFELNL_01881_gene	319.844	-0.360848	0.261264	-1.38116	0.16723	0.42654	0		MKLGIIOE_01873_gene	70.1942	2.22988	0.347161	6.42319	1.33e-10	2.59e-09	0		KKIIADKH_01874_gene	9.24832	-0.384211	0.702051	-0.547269	0.584194	0.649355	0		KAIKFGHD_01885_gene	41.5956	-0.545533	0.330457	-1.65084	0.098771	0.237994	0
HAAAELCE_01902_gene	629.218	-0.114786	0.2416	-0.475106	0.634711	0.785904	0		EEDFELNL_01882_gene	138.691	-0.026534	0.314143	-0.0844645	0.932687	0.977185	0		MKLGIIOE_01874_gene	212.922	2.48427	0.296828	8.3694	5.79e-17	1.8e-15	0		KKIIADKH_01875_gene	1656.5	-0.723631	0.108413	-6.67477	2.48e-11	1.11e-10	0		KAIKFGHD_01886_gene	48.1228	0.499131	0.320628	1.55673	0.119534	0.274351	0
HAAAELCE_01903_gene	46.483	-0.886557	0.512132	-1.73111	0.0834323	0.209625	0		EEDFELNL_01883_gene	217.382	0.179096	0.316388	0.566065	0.57135	0.787802	0		MKLGIIOE_01875_gene	176.38	2.90663	0.301051	9.65494	4.68e-22	1.94e-20	0		KKIIADKH_01876_gene	2234.44	-0.874274	0.107189	-8.15634	3.45e-16	2.26e-15	0		KAIKFGHD_01887_gene	45.2673	0.556558	0.37414	1.48757	0.136865	0.301497	0
HAAAELCE_01904_gene	371.777	1.16199	0.22539	5.15545	2.53e-07	4.38e-06	0		EEDFELNL_01884_gene	234.375	0.537533	0.355183	1.5134	0.130179	0.378059	0		MKLGIIOE_01876_gene	1314.9	2.22446	0.278196	7.99601	1.29e-15	3.66e-14	0		KKIIADKH_01877_gene	467.387	-1.24313	0.17133	-7.25578	3.99e-13	2.07e-12	0		KAIKFGHD_01888_gene	43.7243	0.395051	0.357798	1.10412	0.269542	0.471671	0
HAAAELCE_01905_gene	603.122	0.113077	0.176515	0.640608	0.521777	0.703348	0		EEDFELNL_01885_gene	228.599	0.274744	0.28781	0.954601	0.33978	0.603395	0		MKLGIIOE_01877_gene	1146.49	2.47678	0.475338	5.21058	1.88e-07	2.59e-06	0		KKIIADKH_01878_gene	2742.97	0.33218	0.128694	2.58116	0.00984694	0.0170789	0		KAIKFGHD_01889_gene	25.7061	-0.0758167	0.407954	-0.185846	0.852565	0.918526	0
HAAAELCE_01906_gene	32676.8	0.106925	0.263509	0.405773	0.68491	0.823003	0		EEDFELNL_01886_gene	30.237	0.293712	0.416996	0.704353	0.481213	0.717579	0		MKLGIIOE_01878_gene	1252.32	1.57633	0.234138	6.73247	1.67e-11	3.51e-10	0		KKIIADKH_01879_gene	54.3638	0.685794	0.293924	2.33324	0.0196358	0.032314	0		KAIKFGHD_01890_gene	7.5514	-0.590526	0.72122	-0.818788	0.412907	0.620518	0
HAAAELCE_01907_gene	9184.18	0.395398	0.231834	1.70552	0.0880967	0.217386	0		EEDFELNL_01888_gene	6992.49	-0.333797	0.326733	-1.02162	0.30696	0.579785	0		MKLGIIOE_01879_gene	80.4129	0.34171	0.248728	1.37383	0.169493	0.352819	0		KKIIADKH_01880_gene	23.3209	-0.392739	0.48279	-0.813477	0.415944	0.488384	0		KAIKFGHD_01891_gene	10.8748	-0.0656539	0.713305	-0.0920418	0.926665	0.962807	0
HAAAELCE_00188_gene	411.975	0.244782	0.20409	1.19938	0.23038	0.42475	0		EEDFELNL_00195_gene	50.6712	0.367102	0.462322	0.79404	0.427172	0.676738	0		MKLGIIOE_00191_gene	292.543	0.54918	0.180936	3.03523	0.00240355	0.0133114	0		KKIIADKH_00187_gene	519.935	-0.49411	0.127564	-3.87343	0.000107316	0.000249607	0		KAIKFGHD_00191_gene	19.9266	-0.39757	0.467004	-0.851321	0.394591	0.600028	0
HAAAELCE_01908_gene	274.225	0.816598	0.263798	3.09554	0.00196455	0.0114144	0		EEDFELNL_01889_gene	1983.39	-0.663059	0.366555	-1.80889	0.0704678	0.276945	0		MKLGIIOE_01880_gene	224.692	-0.0701641	0.172388	-0.407013	0.683999	0.818404	0		KKIIADKH_01881_gene	398.243	-0.461347	0.14692	-3.14013	0.00168871	0.00331844	0		KAIKFGHD_01892_gene	298.736	0.450311	0.176953	2.5448	0.0109342	0.0429063	0
HAAAELCE_01909_gene	215.134	0.944448	0.257843	3.66288	0.000249394	0.00194443	0		EEDFELNL_01890_gene	2791.46	-0.73172	0.296032	-2.47176	0.013445	0.106376	0		MKLGIIOE_01881_gene	57.7191	-0.316221	0.290129	-1.08993	0.275742	0.483769	0		KKIIADKH_01882_gene	424.993	-1.2678	0.148999	-8.50877	1.76e-17	1.25e-16	0		KAIKFGHD_01893_gene	4.35568	4.28325	1.44788	2.9583	0.00309339	0.0154995	0
HAAAELCE_01910_gene	186.212	-0.0772854	0.226146	-0.341751	0.732539	0.852004	0		EEDFELNL_01891_gene	184.961	-1.09621	0.418251	-2.62094	0.00876875	0.0810384	0		MKLGIIOE_01882_gene	31.0801	-0.35196	0.363117	-0.969275	0.332408	0.541034	0		KKIIADKH_01883_gene	599.805	-0.421208	0.111586	-3.77475	0.000160171	0.000364858	0		KAIKFGHD_01894_gene	54.7335	0.772522	0.312114	2.47513	0.0133187	0.0504223	0
HAAAELCE_01911_gene	84.0093	-0.926463	0.339108	-2.73206	0.00629395	0.0292939	0		EEDFELNL_01892_gene	145.852	-1.78723	0.715261	-2.49872	0.0124644	0.101434	0		MKLGIIOE_01883_gene	42.6349	-0.805591	0.364828	-2.20814	0.0272344	0.0947292	0		KKIIADKH_01884_gene	91.6133	-0.143406	0.25445	-0.563593	0.573031	0.639591	0		KAIKFGHD_01895_gene	14.6254	-0.130339	0.543778	-0.239691	0.810569	0.900009	0
HAAAELCE_01912_gene	128.731	-0.297761	0.245307	-1.21383	0.224813	0.417412	0		EEDFELNL_01893_gene	150.688	-1.01301	0.564153	-1.79563	0.0725539	0.279591	0		MKLGIIOE_01884_gene	221.978	-0.125148	0.189318	-0.661046	0.508583	0.696077	0		KKIIADKH_01885_gene	617.743	-0.66372	0.112649	-5.89192	3.82e-09	1.42e-08	0		KAIKFGHD_01896_gene	74.2005	0.587073	0.301823	1.94509	0.0517642	0.147913	0
HAAAELCE_01913_gene	164.288	-0.450412	0.249279	-1.80686	0.0707844	0.186247	0		EEDFELNL_01894_gene	50.0685	-1.11653	0.524937	-2.12698	0.0334219	0.184037	0		MKLGIIOE_01885_gene	1319.61	-0.53602	0.498924	-1.07435	0.282665	0.490467	0		KKIIADKH_01886_gene	405.753	-0.207764	0.140949	-1.47403	0.140473	0.188673	0		KAIKFGHD_01897_gene	4.34908	0.965321	1.03469	0.932957	0.350842	0.558561	0
HAAAELCE_01914_gene	198.949	-0.461213	0.228303	-2.02018	0.0433647	0.130236	0		EEDFELNL_01895_gene	46.7631	-0.276902	0.363978	-0.760766	0.446797	0.691285	0		MKLGIIOE_01886_gene	1015.39	-0.0412877	0.140872	-0.293086	0.769456	0.878097	0		KKIIADKH_01887_gene	143.822	0.0250166	0.537827	0.0465143	0.9629	0.973211	0		KAIKFGHD_01898_gene	72.6137	1.48355	0.2762	5.37128	7.82e-08	1.27e-06	0
HAAAELCE_01915_gene	1053.33	0.223844	0.409064	0.54721	0.584234	0.749994	0		EEDFELNL_01896_gene	661.489	-0.653341	0.407018	-1.60519	0.108452	0.343674	0		MKLGIIOE_01887_gene	145.349	0.149398	0.192774	0.774992	0.438344	0.638698	0		KKIIADKH_01888_gene	3303.22	-0.352788	0.0818223	-4.31164	1.62e-05	4.15e-05	0		KAIKFGHD_01899_gene	156.798	-0.0224405	0.228274	-0.0983049	0.92169	0.961097	0
HAAAELCE_01916_gene	2026.73	-0.273862	0.473374	-0.578532	0.562905	0.73502	0		EEDFELNL_01897_gene	51.9916	-0.43232	0.503198	-0.859145	0.39026	0.644216	0		MKLGIIOE_01888_gene	438.314	0.212941	0.1495	1.42435	0.154344	0.332908	0		KKIIADKH_01889_gene	4188.09	-0.475135	0.085891	-5.53184	3.17e-08	1.09e-07	0		KAIKFGHD_01900_gene	111.854	0.321042	0.318872	1.00681	0.314028	0.517628	0
HAAAELCE_01917_gene	2108	-0.556604	0.402378	-1.38328	0.166578	0.338304	0		EEDFELNL_01898_gene	1110.85	-0.0149032	0.272004	-0.0547904	0.956305	0.985764	0		MKLGIIOE_01889_gene	103.955	0.224225	0.262335	0.854728	0.392702	0.597265	0		KKIIADKH_01890_gene	3222.78	0.135747	0.114525	1.18531	0.235897	0.298678	0		KAIKFGHD_01901_gene	58.724	1.85451	0.841025	2.20506	0.0274499	0.0906334	0
HAAAELCE_00189_gene	505.663	-0.861243	0.266492	-3.23177	0.00123024	0.00768206	0		EEDFELNL_00196_gene	19.7863	0.566305	0.50001	1.13259	0.257387	NA	0		MKLGIIOE_00192_gene	251.613	0.77569	0.173554	4.46944	7.84e-06	8.2e-05	0		KKIIADKH_00188_gene	1270.74	-1.00776	0.0961055	-10.486	1e-25	1.16e-24	0		KAIKFGHD_00192_gene	4.95765	0.294299	0.870568	0.338054	0.735323	0.853978	0
HAAAELCE_01918_gene	1153.34	-0.468334	0.407988	-1.14791	0.251005	0.447962	0		EEDFELNL_01899_gene	854.793	-0.498259	0.29391	-1.69528	0.0900224	0.311226	0		MKLGIIOE_01890_gene	113.798	0.27163	0.278236	0.976258	0.328937	0.537774	0		KKIIADKH_01891_gene	2221.19	-0.957951	0.0982399	-9.75114	1.82e-22	1.75e-21	0		KAIKFGHD_01902_gene	21.3812	0.254457	0.445387	0.571317	0.567785	0.744491	0
HAAAELCE_01919_gene	895.202	-0.855434	0.284945	-3.00211	0.00268119	0.0145815	0		EEDFELNL_01900_gene	776.55	0.0216059	0.213514	0.101192	0.919398	0.972047	0		MKLGIIOE_01891_gene	150.245	0.2054	0.194886	1.05395	0.291905	0.501541	0		KKIIADKH_01892_gene	190.057	0.571768	0.172075	3.32279	0.000891219	0.00182523	0		KAIKFGHD_01903_gene	11.624	0.341178	0.591746	0.576561	0.564236	0.742054	0
HAAAELCE_01920_gene	136.515	-0.102175	0.237469	-0.430265	0.667003	0.810812	0		EEDFELNL_01901_gene	1090.37	-0.528093	0.295235	-1.78872	0.0736598	0.2823	0		MKLGIIOE_01892_gene	242.815	0.326523	0.184333	1.77138	0.0764975	0.203109	0		KKIIADKH_01893_gene	843.815	0.687511	0.120359	5.71218	1.12e-08	4e-08	0		KAIKFGHD_01904_gene	39.6475	0.892324	0.362703	2.4602	0.0138859	0.0522425	0
HAAAELCE_01921_gene	52.2	-0.673604	0.33714	-1.99799	0.0457172	0.135531	0		EEDFELNL_01902_gene	769.092	-0.503593	0.212076	-2.37458	0.0175688	0.126858	0		MKLGIIOE_01893_gene	405.207	0.286731	0.180159	1.59154	0.111487	0.2676	0		KKIIADKH_01894_gene	456.869	0.526574	0.128178	4.10814	3.99e-05	9.72e-05	0		KAIKFGHD_01905_gene	11.8505	-1.35138	0.606942	-2.22654	0.025978	0.0870467	0
HAAAELCE_01922_gene	1477.39	-0.934984	0.382818	-2.44237	0.0145911	0.0566697	0		EEDFELNL_01903_gene	258.406	-0.357212	0.301561	-1.18454	0.236198	0.506951	0		MKLGIIOE_01894_gene	209.495	0.0399827	0.194818	0.205231	0.837392	0.917446	0		KKIIADKH_01895_gene	104.256	-1.18804	0.230715	-5.14939	2.61e-07	8.28e-07	0		KAIKFGHD_01906_gene	8.20359	0.10149	0.675794	0.150178	0.880624	0.933995	0
HAAAELCE_01923_gene	365.585	-0.412523	0.262344	-1.57245	0.115846	0.263597	0		EEDFELNL_01904_gene	4986.79	0.818355	0.206713	3.95889	7.53e-05	0.00223607	0		MKLGIIOE_01895_gene	1714.42	0.340972	0.137815	2.47413	0.013356	0.0534174	0		KKIIADKH_01896_gene	258.425	-0.276452	0.171368	-1.61321	0.1067	0.147754	0		KAIKFGHD_01907_gene	21.5695	-0.324853	0.439781	-0.73867	0.460107	0.662882	0
HAAAELCE_01924_gene	435.891	-0.261902	0.288752	-0.907016	0.364398	0.564709	0		EEDFELNL_01905_gene	8749.66	0.377719	0.257452	1.46714	0.142337	0.395675	0		MKLGIIOE_01897_gene	39.137	0.0318975	0.310066	0.102873	0.918064	0.961969	0		KKIIADKH_01897_gene	498.88	0.286456	0.121738	2.35305	0.0186202	0.0308858	0		KAIKFGHD_01908_gene	120.022	0.434543	0.268483	1.61851	0.105553	0.248745	0
HAAAELCE_01926_gene	0	NA	NA	NA	NA	NA	0		EEDFELNL_01906_gene	1844.43	0.0537271	0.254015	0.211512	0.832488	0.930337	0		MKLGIIOE_01898_gene	24.9885	-0.613708	0.396625	-1.54733	0.121784	0.283684	0		KKIIADKH_01898_gene	287.344	0.663342	0.144065	4.60448	4.14e-06	1.14e-05	0		KAIKFGHD_01909_gene	77.0468	0.173535	0.267283	0.649255	0.516174	0.705503	0
HAAAELCE_01927_gene	55.5654	0.0675581	0.328279	0.205795	0.836951	0.913547	0		EEDFELNL_01907_gene	5319.4	-0.930698	0.494855	-1.88075	0.060006	0.257308	0		MKLGIIOE_01899_gene	76.1837	0.0804868	0.267419	0.300976	0.763433	0.873153	0		KKIIADKH_01899_gene	280.946	0.45908	0.152374	3.01285	0.00258809	0.00492217	0		KAIKFGHD_01910_gene	29.3094	0.848603	0.423733	2.00268	0.0452115	0.134102	0
HAAAELCE_01928_gene	485.288	-0.290212	0.1867	-1.55442	0.120083	0.270887	0		EEDFELNL_01908_gene	192.97	-0.615463	0.552754	-1.11345	0.265516	0.538964	0		MKLGIIOE_01900_gene	10.5117	-0.108027	0.575596	-0.187678	0.851129	0.926343	0		KKIIADKH_01900_gene	262.838	0.393049	0.163457	2.4046	0.0161901	0.0271941	0		KAIKFGHD_01911_gene	353.058	0.00517276	0.171205	0.0302138	0.975897	0.990401	0
HAAAELCE_00190_gene	158.11	-0.668871	0.401401	-1.66634	0.0956459	0.230452	0		EEDFELNL_00197_gene	101.523	-1.06707	0.339432	-3.14368	0.00166836	0.023632	0		MKLGIIOE_00193_gene	235.594	0.69515	0.171521	4.05286	5.06e-05	0.000455089	0		KKIIADKH_00189_gene	1213.29	-0.171228	0.100081	-1.71089	0.0871012	0.123299	0		KAIKFGHD_00193_gene	11.2782	-1.23936	0.674617	-1.83713	0.0661911	0.178213	0
HAAAELCE_01929_gene	21.6757	0.583102	0.467656	1.24686	0.212448	0.401614	0		EEDFELNL_01909_gene	1949.94	-0.620976	0.407356	-1.52441	0.127407	0.374865	0		MKLGIIOE_01901_gene	2.28585	-0.0796455	1.32747	-0.0599981	0.952157	NA	0		KKIIADKH_01901_gene	264.608	0.0516914	0.176233	0.293313	0.769283	0.816142	0		KAIKFGHD_01912_gene	248.211	-0.121233	0.183726	-0.65986	0.509344	0.700858	0
HAAAELCE_01930_gene	132.242	-0.325657	0.259437	-1.25524	0.20939	0.399114	0		EEDFELNL_01910_gene	1668.01	-0.527958	0.255359	-2.06751	0.0386859	0.199757	0		MKLGIIOE_01902_gene	2.98044	-0.45212	1.08511	-0.416659	0.676928	NA	0		KKIIADKH_01902_gene	306.186	-0.44887	0.145907	-3.0764	0.00209513	0.00405313	0		KAIKFGHD_01913_gene	385.39	0.70312	0.529072	1.32897	0.183859	0.369527	0
HAAAELCE_01931_gene	117.173	-0.103739	0.250826	-0.413591	0.679173	0.818925	0		EEDFELNL_01911_gene	434.578	-0.0793092	0.253811	-0.312473	0.754681	0.890217	0		MKLGIIOE_01903_gene	3.18242	0.0625763	0.987852	0.0633458	0.949491	NA	0		KKIIADKH_01903_gene	514.109	-0.529424	0.135404	-3.90996	9.23e-05	0.00021591	0		KAIKFGHD_01914_gene	87.3589	-0.18342	0.244911	-0.748924	0.453903	0.655642	0
HAAAELCE_01932_gene	12.0424	-0.971525	0.61816	-1.57164	0.116034	0.263692	0		EEDFELNL_01912_gene	3328.62	0.689612	0.579791	1.18941	0.234277	0.504807	0		MKLGIIOE_01904_gene	4.46459	0.493021	0.917443	0.537386	0.591001	NA	0		KKIIADKH_01904_gene	165.78	-0.530564	0.190138	-2.79042	0.00526396	0.00952036	0		KAIKFGHD_01915_gene	83.0409	1.44641	0.268544	5.38611	7.2e-08	1.19e-06	0
HAAAELCE_01933_gene	54.6294	-0.092029	0.297885	-0.308942	0.757366	0.865592	0		EEDFELNL_01913_gene	20.6954	0.874908	0.682488	1.28194	0.199864	NA	0		MKLGIIOE_01905_gene	6.48165	0.177035	0.770903	0.229646	0.818367	0.906997	0		KKIIADKH_01905_gene	116.903	-0.495773	0.199612	-2.48369	0.013003	0.0221847	0		KAIKFGHD_01916_gene	273.68	2.25194	0.202525	11.1193	1.01e-28	1.55e-26	0
HAAAELCE_01934_gene	80.177	0.0346912	0.29529	0.117482	0.906478	0.950763	0		EEDFELNL_01914_gene	518.993	0.934542	0.550666	1.69711	0.0896754	0.310505	0		MKLGIIOE_01906_gene	1.95065	0.861101	1.36235	0.63207	0.527341	NA	0		KKIIADKH_01906_gene	138.239	-0.609372	0.1995	-3.0545	0.00225436	0.00433822	0		KAIKFGHD_01917_gene	61.5994	-0.475396	0.29343	-1.62013	0.105204	0.248331	0
HAAAELCE_01935_gene	203.375	-0.29588	0.216531	-1.36646	0.171796	0.345343	0		EEDFELNL_01915_gene	0.167557	0.657643	4.08047	0.161168	0.871961	NA	0		MKLGIIOE_01907_gene	11.955	1.15345	0.614629	1.87666	0.0605653	0.171937	0		KKIIADKH_01907_gene	71.103	-0.422567	0.284167	-1.48704	0.137004	0.18448	0		KAIKFGHD_01918_gene	37.7379	-0.145063	0.347585	-0.417346	0.676426	0.822333	0
HAAAELCE_01936_gene	84.6351	0.323818	0.276946	1.16925	0.242305	0.437958	0		EEDFELNL_01916_gene	1575.63	-0.0621197	0.292943	-0.212054	0.832065	0.930337	0		MKLGIIOE_01908_gene	18.5967	-0.180765	0.442731	-0.408296	0.683056	0.817814	0		KKIIADKH_01908_gene	213.279	-0.882809	0.172775	-5.10958	3.23e-07	1.01e-06	0		KAIKFGHD_01919_gene	227.524	-0.381286	0.200294	-1.90363	0.0569581	0.158324	0
HAAAELCE_01938_gene	122.207	0.136266	0.345015	0.394957	0.692875	0.829286	0		EEDFELNL_01917_gene	1999.37	-0.0122296	0.232823	-0.0525273	0.958109	0.986104	0		MKLGIIOE_01909_gene	5.35693	0.683728	0.819642	0.834179	0.40418	NA	0		KKIIADKH_01909_gene	166.488	-0.761924	0.180546	-4.22012	2.44e-05	6.12e-05	0		KAIKFGHD_01920_gene	122.424	0.00824327	0.261147	0.0315657	0.974818	0.989819	0
HAAAELCE_01939_gene	65.4906	-0.362035	0.324677	-1.11506	0.264824	0.462804	0		EEDFELNL_01918_gene	1227.24	0.140806	0.198831	0.708169	0.47884	0.716184	0		MKLGIIOE_01910_gene	12.5117	0.69556	0.547194	1.27114	0.203679	0.397664	0		KKIIADKH_01910_gene	106.25	-0.930805	0.215702	-4.31523	1.59e-05	4.09e-05	0		KAIKFGHD_01921_gene	85.6651	-0.271637	0.262475	-1.03491	0.300712	0.504121	0
HAAAELCE_00191_gene	932.751	0.30276	0.176639	1.714	0.0865287	0.215444	0		EEDFELNL_00198_gene	205.561	-0.26892	0.247076	-1.08841	0.276414	0.551599	0		MKLGIIOE_00194_gene	422.494	0.142324	0.166468	0.854962	0.392572	0.597245	0		KKIIADKH_00190_gene	3253.18	-0.75429	0.0990866	-7.61244	2.69e-14	1.53e-13	0		KAIKFGHD_00194_gene	38.3846	-0.647214	0.376398	-1.7195	0.085524	0.213885	0
HAAAELCE_01940_gene	757.661	0.0859815	0.171546	0.501215	0.616219	0.771672	0		EEDFELNL_01919_gene	103.695	-0.0670082	0.279752	-0.239527	0.810697	0.922163	0		MKLGIIOE_01911_gene	2.81326	-0.279198	1.17394	-0.23783	0.812013	NA	0		KKIIADKH_01911_gene	591.541	-1.11352	0.111456	-9.99069	1.67e-23	1.69e-22	0		KAIKFGHD_01922_gene	19.0389	-0.0635438	0.466127	-0.136323	0.891566	0.940927	0
HAAAELCE_01941_gene	2794.38	1.69346	0.158732	10.6687	1.43e-26	1.36e-24	0		EEDFELNL_01920_gene	308.74	0.319254	0.273336	1.16799	0.24281	0.513872	0		MKLGIIOE_01912_gene	21.949	0.55128	0.400235	1.37739	0.168391	0.351523	0		KKIIADKH_01912_gene	59409.9	1.41427	0.0931504	15.1827	4.61e-52	1.56e-50	0		KAIKFGHD_01923_gene	51.9707	-0.186872	0.298676	-0.625667	0.531533	0.716901	0
HAAAELCE_01942_gene	759.071	0.774448	0.209219	3.70162	0.000214226	0.00172129	0		EEDFELNL_01921_gene	190.829	-0.0614365	0.277716	-0.221221	0.82492	0.927518	0		MKLGIIOE_01913_gene	8.09695	-0.149314	0.641691	-0.232688	0.816003	0.904963	0		KKIIADKH_01913_gene	46.5328	0.96438	0.331894	2.90569	0.00366445	0.00680341	0		KAIKFGHD_01924_gene	127.639	0.0677998	0.228162	0.297156	0.766348	0.872305	0
HAAAELCE_01943_gene	599.763	-0.1195	0.211824	-0.564146	0.572655	0.741683	0		EEDFELNL_01922_gene	77.8564	0.390052	0.405035	0.963008	0.335544	0.601419	0		MKLGIIOE_01914_gene	20.2745	0.0360492	0.503258	0.0716316	0.942895	0.973072	0		KKIIADKH_01914_gene	156.042	-0.657955	0.17105	-3.84655	0.000119791	0.000277123	0		KAIKFGHD_01925_gene	137.512	0.0228013	0.212112	0.107496	0.914395	0.956313	0
HAAAELCE_01944_gene	146.167	0.304473	0.246029	1.23755	0.215883	0.406298	0		EEDFELNL_01923_gene	152.653	-0.0232486	0.282668	-0.082247	0.93445	0.977847	0		MKLGIIOE_01915_gene	0.630909	-0.0788193	2.33565	-0.0337461	0.97308	NA	0		KKIIADKH_01915_gene	211.357	-0.426692	0.177854	-2.39911	0.0164349	0.0275331	0		KAIKFGHD_01926_gene	58.9142	0.671919	0.286295	2.34695	0.0189279	0.0670925	0
HAAAELCE_01945_gene	285.375	0.865689	0.215094	4.0247	5.7e-05	0.000544376	0		EEDFELNL_01924_gene	1553.06	0.182322	0.343046	0.53148	0.595086	0.801541	0		MKLGIIOE_01916_gene	79.3109	-0.00779169	0.241283	-0.0322928	0.974239	0.988595	0		KKIIADKH_01916_gene	278.094	-0.313801	0.143839	-2.1816	0.0291388	0.0460616	0		KAIKFGHD_01927_gene	153.086	-0.164421	0.221396	-0.742658	0.457689	0.660507	0
HAAAELCE_01946_gene	249.926	0.99585	0.33512	2.97162	0.00296231	0.0157344	0		EEDFELNL_01925_gene	255.028	0.275805	0.226695	1.21663	0.223743	0.493566	0		MKLGIIOE_01917_gene	4.56593	0.524114	0.834964	0.627709	0.530195	NA	0		KKIIADKH_01917_gene	287.555	-0.108943	0.139891	-0.778766	0.436118	0.508297	0		KAIKFGHD_01928_gene	73.3578	-0.863595	0.275316	-3.13674	0.00170836	0.00927488	0
HAAAELCE_01947_gene	315.017	0.223096	0.189229	1.17898	0.238408	0.434327	0		EEDFELNL_01926_gene	3.40515	-0.54378	1.03899	-0.523374	0.600714	NA	0		MKLGIIOE_01918_gene	64.631	-0.0722988	0.266402	-0.27139	0.786091	0.888459	0		KKIIADKH_01918_gene	287.146	-0.704988	0.146578	-4.80963	1.51e-06	4.39e-06	0		KAIKFGHD_01929_gene	26.9657	-0.130943	0.427491	-0.306306	0.759371	0.869376	0
HAAAELCE_01948_gene	182.795	-0.128891	0.223083	-0.577772	0.563418	0.735235	0		EEDFELNL_01928_gene	471.364	2.58517	0.45511	5.68031	1.34e-08	1.18e-06	0		MKLGIIOE_01919_gene	31.9325	0.786765	0.367167	2.1428	0.0321291	0.106826	0		KKIIADKH_01919_gene	479.399	-1.1307	0.118787	-9.51878	1.75e-21	1.59e-20	0		KAIKFGHD_01930_gene	75.7928	0.00897005	0.275134	0.0326025	0.973992	0.989214	0
HAAAELCE_01949_gene	126.364	0.465835	0.291428	1.59846	0.109941	0.254454	0		EEDFELNL_01929_gene	465.09	0.0869576	0.266275	0.32657	0.743993	0.884898	0		MKLGIIOE_01920_gene	17.5018	-0.10763	0.491524	-0.218971	0.826673	0.912651	0		KKIIADKH_01920_gene	9.13538	0.848854	0.695044	1.2213	0.221974	0.282943	0		KAIKFGHD_01931_gene	25.9444	-0.100415	0.406771	-0.246859	0.805017	0.896344	0
HAAAELCE_00019_gene	204.55	0.126447	0.284197	0.444928	0.656372	0.802558	0		EEDFELNL_00024_gene	321.065	-0.214813	0.253467	-0.847497	0.396718	0.650177	0		MKLGIIOE_00019_gene	262.883	-0.33119	0.170541	-1.942	0.0521373	0.153625	0		KKIIADKH_00019_gene	91.1654	-0.324924	0.23701	-1.37093	0.170396	0.224383	0		KAIKFGHD_00019_gene	1.80322	0.619874	1.49304	0.415176	0.678013	0.823329	0
HAAAELCE_00192_gene	223.149	0.596935	0.218174	2.73606	0.006218	0.029063	0		EEDFELNL_00199_gene	3434.26	-0.2889	0.294936	-0.979535	0.327316	0.596039	0		MKLGIIOE_00195_gene	165.296	0.341504	0.20159	1.69406	0.0902545	0.231831	0		KKIIADKH_00191_gene	223.351	0.00187232	0.157702	0.0118725	0.990527	0.994564	0		KAIKFGHD_00195_gene	6.38135	-0.803379	0.811337	-0.990192	0.32208	0.527858	0
HAAAELCE_01950_gene	587.556	0.745113	0.180638	4.1249	3.71e-05	0.000371574	0		EEDFELNL_01930_gene	705.193	0.112005	0.277151	0.40413	0.686117	0.856977	0		MKLGIIOE_01921_gene	29.3152	-0.00176362	0.380516	-0.0046348	0.996302	0.998444	0		KKIIADKH_01921_gene	479.629	-0.969507	0.138857	-6.98206	2.91e-12	1.41e-11	0		KAIKFGHD_01932_gene	88.8112	-0.857717	0.251814	-3.40615	0.000658866	0.00405434	0
HAAAELCE_01951_gene	2067.59	0.646014	0.188819	3.42134	0.000623139	0.0043267	0		EEDFELNL_01931_gene	65255.5	-0.38273	0.231277	-1.65486	0.0979535	0.325801	0		MKLGIIOE_01922_gene	53.9704	0.30354	0.286571	1.05921	0.289504	0.498686	0		KKIIADKH_01922_gene	1420.89	1.0438	0.112097	9.31154	1.26e-20	1.09e-19	0		KAIKFGHD_01933_gene	1615.48	-1.15557	0.148382	-7.78781	6.82e-15	3.66e-13	0
HAAAELCE_01952_gene	146.662	0.517567	0.269051	1.92367	0.0543957	0.152962	0		EEDFELNL_01932_gene	2835.54	-0.866093	0.278451	-3.11039	0.00186838	0.0260991	0		MKLGIIOE_01923_gene	37.4391	-0.374686	0.315519	-1.18752	0.235022	0.437106	0		KKIIADKH_01923_gene	535.466	1.20142	0.124507	9.64943	4.94e-22	4.62e-21	0		KAIKFGHD_01934_gene	87.8101	-0.199451	0.26003	-0.767032	0.443062	0.645442	0
HAAAELCE_01953_gene	197.929	-0.171667	0.223057	-0.769609	0.441532	0.636027	0		EEDFELNL_01933_gene	824.259	-1.1384	0.317069	-3.59039	0.000330187	0.00716827	0		MKLGIIOE_01924_gene	25.8413	-0.244799	0.388065	-0.630819	0.528159	0.712008	0		KKIIADKH_01924_gene	198.808	1.52277	0.168062	9.06074	1.3e-19	1.05e-18	0		KAIKFGHD_01935_gene	52.5297	-2.38632	0.343019	-6.95683	3.48e-12	1.14e-10	0
HAAAELCE_01954_gene	447.867	0.531006	0.19257	2.75747	0.00582514	0.0275298	0		EEDFELNL_01934_gene	350.794	-1.14493	0.360714	-3.17407	0.00150315	0.0220266	0		MKLGIIOE_01925_gene	5.13678	0.123805	0.908075	0.136338	0.891554	NA	0		KKIIADKH_01925_gene	465.199	1.18638	0.148575	7.98505	1.4e-15	8.78e-15	0		KAIKFGHD_01936_gene	2.90848	0.42587	1.20389	0.353745	0.72353	0.848106	0
HAAAELCE_01955_gene	18.6119	-0.792512	0.512481	-1.54642	0.122003	0.273318	0		EEDFELNL_01935_gene	574.943	-1.09624	0.36168	-3.03095	0.00243783	0.0313216	0		MKLGIIOE_01926_gene	46.8504	0.0369898	0.285153	0.129719	0.896789	0.950752	0		KKIIADKH_01926_gene	356.24	0.304584	0.215633	1.41251	0.1578	0.209399	0		KAIKFGHD_01937_gene	16.7899	-2.0262	0.521435	-3.88581	0.000101988	0.00080409	0
HAAAELCE_01956_gene	278.318	-0.216487	0.230488	-0.939254	0.3476	0.549157	0		EEDFELNL_01936_gene	198.647	-1.0144	0.410509	-2.47107	0.0134708	0.106376	0		MKLGIIOE_01927_gene	33.7321	0.0893665	0.456392	0.195811	0.844758	0.922487	0		KKIIADKH_01927_gene	177.538	0.411329	0.618409	0.665141	0.505961	0.575375	0		KAIKFGHD_01938_gene	31.303	0.0439861	0.384977	0.114256	0.909035	0.952565	0
HAAAELCE_01957_gene	33551.1	0.463301	0.281613	1.64517	0.0999346	0.238495	0		EEDFELNL_01937_gene	218.868	-0.354236	0.401304	-0.882714	0.377391	0.635261	0		MKLGIIOE_01928_gene	51.8161	0.630119	0.299829	2.1016	0.0355886	0.115119	0		KKIIADKH_01929_gene	3033.25	0.259545	0.0924749	2.80665	0.0050059	0.00908639	0		KAIKFGHD_01939_gene	108.225	-0.752312	0.243009	-3.09582	0.00196271	0.0104963	0
HAAAELCE_01958_gene	558.403	0.588709	0.257586	2.28549	0.0222843	0.0782004	0		EEDFELNL_01938_gene	409.415	0.00963998	0.231249	0.0416865	0.966749	0.986775	0		MKLGIIOE_01929_gene	362.155	0.00577682	0.163757	0.0352767	0.971859	0.986819	0		KKIIADKH_01930_gene	1015.19	-0.0881208	0.17732	-0.49696	0.619217	0.681395	0		KAIKFGHD_01940_gene	56.1768	-0.167864	0.308595	-0.543961	0.586469	0.75845	0
HAAAELCE_01959_gene	553.367	0.0821485	0.217287	0.378065	0.705382	0.83728	0		EEDFELNL_01939_gene	6820.56	-1.33072	0.302971	-4.39223	1.12e-05	0.0004413	0		MKLGIIOE_01930_gene	202.24	-0.16697	0.181544	-0.919722	0.357718	0.564314	0		KKIIADKH_01931_gene	3395.71	0.60118	0.0863643	6.96099	3.38e-12	1.62e-11	0		KAIKFGHD_01941_gene	332.849	-0.57197	0.177924	-3.21468	0.00130589	0.00737941	0
HAAAELCE_00193_gene	292.174	-0.268572	0.276067	-0.972854	0.330626	0.533692	0		EEDFELNL_00200_gene	26.1127	0.202657	0.496149	0.40846	0.682936	NA	0		MKLGIIOE_00196_gene	2308.74	-0.0170689	0.181282	-0.094157	0.924984	0.965865	0		KKIIADKH_00192_gene	188.782	-0.0393264	0.182009	-0.216068	0.828934	0.863769	0		KAIKFGHD_00196_gene	476.354	-0.515298	0.167904	-3.069	0.00214775	0.0113166	0
HAAAELCE_01960_gene	287.14	0.00240471	0.197669	0.0121653	0.990294	0.993533	0		EEDFELNL_01940_gene	494.157	-0.749377	0.269453	-2.78111	0.00541739	0.0576921	0		MKLGIIOE_01931_gene	1.47356	0.230077	1.48246	0.155199	0.876664	NA	0		KKIIADKH_01932_gene	483.661	0.553565	0.125084	4.42555	9.62e-06	2.54e-05	0		KAIKFGHD_01942_gene	51.9974	0.364672	0.305542	1.19352	0.232665	0.427915	0
[truncated: 4,844 more rows]

## Sheet: ST3
IAA degradation rate %
Time/h	Root1280			Root1294			Root154			Root170			Root318D1			Root411			Root434			Root473			Root50			Root562			Root565			Root68			Root71			Root720			Root83			SA11			SB9
0	0	0	0	0	0	0	0	0	0	0	0	0	0	0	0	0	0	0	0	0	0	0	0	0	0	0	0	0	0	0	0	0	0	0	0	0	0	0	0	0	0	0	0	0	0	0	0	0	0
[truncated: 15 more rows]
[truncated: 17 more columns]

## Sheet: ST4
Primary root enlogation, log2fold change(inoculation/mean of NB)
[truncated: 35 more rows]

[truncated: 7 more sheets: ST5, ST6, ST7, ST8, ST9, ST10, ST11]
